# Supplementary material for: The APSES transcription factor Efg1 is a global regulator that controls morphogenesis and biofilm formation in Candida parapsilosis
Source: Mol Microbiol. 2013 Aug 15;90(1):36–53. doi: 10.1111/mmi.12345 (PMC3912905; doi:10.1111/mmi.12345)
Supplement: Supplementary file 2 [file mmi0090-0036-sd2.xls]

## Sheet: Table S3A
Table S3A.Promters bound by Efg1 in C. parapsilosis.
Cp_ID	Ca_ID	short	Reg	Recent	chr	peak_L	peak_R	summit	tags	fold	p-val	q-val	pi-score	rank	prom_size	prom_type	promNTAR	note
CPAR2_300790	orf19.7150	NRG1	TF	no	Cp_c3	161001	161718	161441	43940	8.93415	4400.1	4394.07	39311.2	1	11113	divergent	no	Ortholog(s) have double-stranded DNA binding, sequence-specific DNA binding transcription factor activity
CPAR2_300800	orf19.7152	orf19.7152	no	no	Cp_c3	161001	161718	161441	43940	8.93415	4400.1	4394.07	39311.2	1	11113	divergent	no	Ortholog(s) have cysteine synthase activity, role in cysteine biosynthetic process and mitochondrion localization
CPAR2_108370	orf19.4527	HGT1	no	no	Cp_c1	1764035	1767835	1766605	43636	8.89632	4368.73	4363.69	38865.6	2	4794	single	no	Ortholog(s) have plasma membrane localization
CPAR2_303980	orf19.935	AGA1	no	no	Cp_c3	940269	941180	940602	43683	8.87797	4373.41	4368.33	38827	3	9173	single	no	Protein with some similarity to agglutinin subunit
CPAR2_401180	orf19.4166	ZCF21	TF	no	Cp_c4	245181	246397	246195	43092	8.82888	4313.74	4309.2	38085.5	4	4719	divergent	no	Has domain(s) with predicted sequence-specific DNA binding RNA polymerase II transcription factor activity, zinc ion binding activity, role in regulation of transcription, DNA-dependent and nucleus localization
CPAR2_401190	orf19.4167	orf19.4167	no	no	Cp_c4	245181	246397	246195	43092	8.82888	4313.74	4309.2	38085.5	4	4719	divergent	no
CPAR2_106120	orf19.3669	SHA3	no	no	Cp_c1	1328574	1330396	1329472	42705	8.78282	4274.99	4270.54	37546.5	5	1940	single	no	Ortholog(s) have protein serine/threonine kinase activity
CPAR2_802250	orf19.2396	IFR2	no	no	Cp_c8	510168	510860	510640	42517	8.7598	4256.12	4251.71	37282.7	6	839	single	no	Ortholog(s) have role in response to copper ion and mitochondrion, nucleus localization
CPAR2_102830	orf19.238	CCP1	no	no	Cp_c1	651633	652690	652468	42169	8.71703	4221.27	4216.95	36796.9	7	867	single	no	Ortholog(s) have cytochrome-c peroxidase activity, role in cellular response to oxidative stress and cytosol, mitochondrial intermembrane space localization
CPAR2_700950	orf19.4774	AOX1	no	no	Cp_c7	206481	210152	209962	42158	8.62668	4220.14	4215.82	36405.8	8	761	single	no	Ortholog(s) have alternative oxidase activity, role in alternative respiration and mitochondrion localization
CPAR2_211420	orf19.868	ADAEC	no	no	Cp_c2	2441001	2442113	2441554	42572	8.50987	4261.67	4257.25	36266.2	9	9549	divergent	no	Has domain(s) with predicted DNA binding, methyltransferase activity, zinc ion binding activity and role in DNA repair, regulation of transcription, DNA-dependent
CPAR2_211430	orf19.867	orf19.867	no	no	Cp_c2	2441001	2442113	2441554	42572	8.50987	4261.67	4257.25	36266.2	9	9549	divergent	no	Ortholog(s) have ribosome localization
CPAR2_806500	orf19.217	orf19.217	TF	no	Cp_c8	1499129	1501483	1501075	41700	8.65946	4174.3	4170.06	36147.1	10	6963	divergent	ntar39	Has domain(s) with predicted nucleic acid binding, zinc ion binding activity and intracellular localization
CPAR2_806490	orf19.220	PIR1	no	no	Cp_c8	1499129	1501483	1501075	41700	8.65946	4174.3	4170.06	36147.1	10	6963	divergent	ntar39	Ortholog(s) have ATPase activity, structural constituent of cell wall activity, role in cellular response to temperature stimulus, fungal-type cell wall organization and extracellular region, yeast-form cell wall localization
CPAR2_808620	orf19.6817	FCR1	TF	no	Cp_c8	1993239	1995415	1994219	41663	8.65453	4170.54	4166.32	36094.1	11	6867	divergent	no	Ortholog(s) have sequence-specific DNA binding transcription factor activity
CPAR2_808630	---	no_short	no	young	Cp_c8	1993239	1995415	1994219	41663	8.65453	4170.54	4166.32	36094.1	11	6867	divergent	no
CPAR2_702740	orf19.6472	CYP1	no	no	Cp_c7	590505	590991	590755	41649	8.60115	4169.14	4164.92	35859.4	12	1289	single	no	Ortholog(s) have cyclosporin A binding, peptidyl-prolyl cis-trans isomerase activity and role in ascospore formation, histone deacetylation, positive regulation of meiosis
CPAR2_104280	orf19.30	orf19.30	no	no	Cp_c1	949495	950362	950146	41420	8.62492	4146.18	4142.01	35760.5	13	2943	divergent	no	Ortholog(s) have ATPase activity, coupled to transmembrane movement of ions, phosphorylative mechanism activity and role in cellular calcium ion homeostasis, transmembrane transport
CPAR2_104290	orf19.3149	LSP1	no	no	Cp_c1	949495	950362	950146	41420	8.62492	4146.18	4142.01	35760.5	13	2943	divergent	no	Ortholog(s) have lipid binding activity and role in eisosome assembly, endocytosis, negative regulation of protein kinase activity, protein localization, response to heat
CPAR2_603600	orf19.4211	FET3	no	no	Cp_c6	859465	859843	859661	41410	8.62328	4145.25	4141.07	35745.6	14	4078	divergent	ntar6	Ortholog(s) have ferroxidase activity, role in cellular response to drug, ferrous iron import, high-affinity iron ion transport, prostaglandin biosynthetic process and endoplasmic reticulum, plasma membrane localization
CPAR2_603610	orf19.4210	orf19.4210	no	no	Cp_c6	859465	859843	859661	41410	8.62328	4145.25	4141.07	35745.6	14	4078	divergent	ntar6	Ortholog(s) have phospholipase A2 activity, role in cardiolipin acyl-chain remodeling and mitochondrion localization
CPAR2_603010	---	no_short	no	young	Cp_c6	711411	713070	711849	41295	8.53268	4133.67	4129.52	35271.3	15	1842	divergent	no	Protein of unknown function; expression increased in fluconazole and voriconazole resistant strains; ortholog(s) localize to the endoplasmic reticulum
CPAR2_603020	orf19.93	orf19.93	no	no	Cp_c6	711411	713070	711849	41295	8.53268	4133.67	4129.52	35271.3	15	1842	divergent	no	Ortholog(s) have role in aerobic respiration, development of symbiont in host and cytosol, mitochondrial intermembrane space, nucleus localization
CPAR2_703880	orf19.6692	MNN7	no	no	Cp_c7	847057	847588	847434	40543	8.51636	4058.43	4054.39	34563.1	16	1720	single	no	Ortholog(s) have membrane fraction localization
CPAR2_106160	orf19.3674	GAL102	no	no	Cp_c1	1335238	1336145	1335757	40484	8.36433	4052.46	4048.43	33896.1	17	499	divergent	no	Ortholog(s) have dTDP-glucose 4,6-dehydratase activity, role in cellular response to drug, fungal-type cell wall biogenesis and cytosol, nucleus localization
CPAR2_106170	orf19.3675	GAL7	no	no	Cp_c1	1335238	1336145	1335757	40484	8.36433	4052.46	4048.43	33896.1	17	499	divergent	no	Ortholog(s) have UDP-glucose:hexose-1-phosphate uridylyltransferase activity, role in UDP-D-galactose biosynthetic process, protein galactosylation and cytosol, nucleus localization
CPAR2_207590	orf19.4792	orf19.4792	no	no	Cp_c2	1620950	1623059	1621239	39866	8.43248	3990.64	3986.68	33651	18	5475	single	ntar47	Has domain(s) with predicted signal transducer activity and role in termination of G-protein coupled receptor signaling pathway
CPAR2_300470	orf19.6910	PSF1	no	no	Cp_c3	89562	89983	89740	40134	8.31527	4017.44	4013.45	33406.1	19	1031	divergent	no	Ortholog(s) have role in DNA-dependent DNA replication initiation, double-strand break repair via break-induced replication, establishment of protein localization to chromatin
CPAR2_300480	orf19.6912	orf19.6912	no	no	Cp_c3	89562	89983	89740	40134	8.31527	4017.44	4013.45	33406.1	19	1031	divergent	no	Has domain(s) with predicted phosphotransferase activity, alcohol group as acceptor activity
CPAR2_202450	orf19.467	WOR3	TF	no	Cp_c2	462405	464062	463455	39663	8.40781	3970.27	3966.34	33381.3	20	6613	single	no
CPAR2_601410	orf19.3474	IPL1	no	no	Cp_c6	349752	351500	351132	39549	8.35258	3958.87	3954.95	33066.8	21	2390	divergent	no	Ortholog(s) have protein serine/threonine kinase activity
CPAR2_601420	orf19.3475	orf19.3475	no	no	Cp_c6	349752	351500	351132	39549	8.35258	3958.87	3954.95	33066.8	21	2390	divergent	no	Gag-related protein
CPAR2_202440	orf19.469	HST7	no	no	Cp_c2	457090	458301	457963	39358	8.36998	3939.77	3935.88	32975.8	22	3017	single	no	Ortholog(s) have MAP kinase kinase activity
CPAR2_211640	orf19.5785	orf19.5785	no	no	Cp_c2	2489016	2490162	2489428	39220	8.35188	3925.93	3922.06	32788.9	23	2378	single	no
CPAR2_405260	orf19.7374	CTA4	TF	no	Cp_c4	1178661	1179682	1178837	39045	8.3305	3908.42	3904.57	32559.1	24	1321	single	no	Ortholog(s) have sequence-specific DNA binding activity and role in hyphal growth, positive regulation of transcription from RNA polymerase II promoter, response to defense-related host nitric oxide production
CPAR2_403150	orf19.6864	orf19.6864	no	no	Cp_c4	692446	692943	692762	39027	8.32886	3906.58	3902.73	32537.3	25	1546	divergent	no	Has domain(s) with predicted ubiquitin-protein ligase activity, role in protein ubiquitination and ubiquitin ligase complex localization
CPAR2_403160	---	no_short	no	young	Cp_c4	692446	692943	692762	39027	8.32886	3906.58	3902.73	32537.3	25	1546	divergent	no
CPAR2_101670	orf19.3160	HSP12	no	no	Cp_c1	358542	362680	360300	38990	8.32392	3902.89	3899.05	32487.4	26	3425	divergent	ntar23	Ortholog(s) have lipid binding activity and role in cell adhesion, cellular response to heat, cellular response to osmotic stress, cellular response to oxidative stress, plasma membrane organization
CPAR2_101680	orf19.3707	YHB1	no	no	Cp_c1	358542	362680	360300	38990	8.32392	3902.89	3899.05	32487.4	26	3425	divergent	ntar23	Ortholog(s) have nitric oxide dioxygenase activity
CPAR2_602680	orf19.3448	orf19.3448	no	no	Cp_c6	636903	638327	638117	39035	8.31258	3907.44	3903.6	32480.9	27	1966	single	no
CPAR2_206630	orf19.3544	orf19.3544	no	no	Cp_c2	1405612	1406206	1406007	38770	8.29596	3880.81	3877.01	32195	28	679	single	no	Protein of unknown function; expression increased in fluconazole and voriconazole resistant strains
CPAR2_807360	orf19.6968	orf19.6968	no	no	Cp_c8	1702209	1702558	1702363	39329	8.16359	3936.81	3932.93	32138.5	29	3166	single	no	Hypothetical protein
CPAR2_801430	orf19.3753	SEF1	TF	no	Cp_c8	327667	327999	327828	38659	8.2828	3869.78	3866	32052.6	30	1545	single	no	Ortholog(s) have transcription regulatory region DNA binding activity and role in cellular response to alkalinity, hyphal growth, iron assimilation
CPAR2_501370	---	no_short	no	no	Cp_c5	319337	320330	320109	40008	8.0004	4004.85	4000.87	32040.4	31	2768	divergent	no	Hypothetical protein
CPAR2_501380	orf19.4716	GDH3	no	no	Cp_c5	319337	320330	320109	40008	8.0004	4004.85	4000.87	32040.4	31	2768	divergent	no	Ortholog(s) have glutamate dehydrogenase (NADP+) activity, role in glutamate biosynthetic process and cytosol, nucleus, soluble fraction localization
CPAR2_701620	orf19.610	EFG1	TF	no	Cp_c7	338135	339971	338299	38495	8.26142	3853.26	3849.5	31833.4	32	4609	single	ntar62	Has domain(s) with predicted DNA binding, sequence-specific DNA binding transcription factor activity and role in regulation of transcription, DNA-dependent
CPAR2_301350	orf19.6579	orf19.6579	no	no	Cp_c3	305474	305863	305659	38495	8.26142	3853.26	3849.5	31833.4	32	6862	single	no
CPAR2_211990	orf19.1522	orf19.1522	no	no	Cp_c2	2586565	2587231	2586746	37946	8.19234	3798.31	3794.63	31117	33	1727	divergent	no
CPAR2_212000	orf19.1525	orf19.1525	no	no	Cp_c2	2586565	2587231	2586746	37946	8.19234	3798.31	3794.63	31117	33	1727	divergent	no	Ortholog(s) have role in nuclear-transcribed mRNA catabolic process, nonsense-mediated decay and cytoplasm localization
CPAR2_107500	orf19.2475	PGA26	no	no	Cp_c1	1590457	1591676	1590644	37763	8.16931	3780.04	3776.38	30880.3	34	1687	single	no	GPI-anchored adhesin-like protein of the cell wall, role in cell wall integrity
CPAR2_204970	orf19.3869	orf19.3869	no	no	Cp_c2	1008582	1009290	1009022	37681	8.15944	3771.83	3768.18	30776	35	5406	single	no
CPAR2_100490	orf19.1979	GIT3	no	no	Cp_c1	82878	83284	83079	37618	8.15121	3765.45	3761.81	30693	36	2460	single	no	Has domain(s) with predicted transmembrane transporter activity, role in transmembrane transport and integral to membrane localization
CPAR2_102060	orf19.3156	orf19.3156	no	no	Cp_c1	475239	475565	475388	38055	8.04673	3809.27	3805.57	30652.1	37	2793	single	no
CPAR2_803840	---	no_short	no	young	Cp_c8	861611	862277	861993	37527	8.1397	3756.33	3752.71	30575.4	38	698	single	no
CPAR2_303840	orf19.1960	CLN3	no	no	Cp_c3	906594	907589	906775	37199	8.09858	3723.57	3719.99	30155.7	39	5964	divergent	no	Ortholog(s) have cyclin-dependent protein kinase regulator activity
CPAR2_303850	orf19.1959	orf19.1959	no	no	Cp_c3	906594	907589	906775	37199	8.09858	3723.57	3719.99	30155.7	39	5964	divergent	no	Ortholog(s) have ubiquitin-specific protease activity, role in protein deubiquitination and cytosol, ribosome localization
CPAR2_205070	orf19.3854	orf19.3854	no	no	Cp_c2	1031679	1032080	1031910	36955	8.06733	3699.05	3695.5	29841.5	40	2911	single	no	Ortholog(s) have protein kinase activity
CPAR2_702580	orf19.6551	orf19.6551	no	no	Cp_c7	548825	549221	548998	37958	7.85032	3799.52	3795.83	29827.4	41	2688	single	ntar63	Ortholog(s) have SNAP receptor activity, role in Golgi vesicle transport, vesicle fusion and Golgi medial cisterna, SNARE complex localization
CPAR2_700110	orf19.2158	NAG3	no	no	Cp_c7	26684	27183	26953	36918	8.06239	3695.43	3691.88	29794	42	1193	single	no	Has domain(s) with predicted role in transmembrane transport and integral to membrane localization
CPAR2_301340	orf19.6514	CUP9	TF	no	Cp_c3	298937	299664	299426	39127	7.57445	3916.57	3912.72	29665.9	43	5418	divergent	no	Has domain(s) with predicted sequence-specific DNA binding, sequence-specific DNA binding transcription factor activity, role in regulation of transcription, DNA-dependent and nucleus localization
CPAR2_301330	---	no_short	no	young	Cp_c3	298937	299664	299426	39127	7.57445	3916.57	3912.72	29665.9	43	5418	divergent	no	Ortholog(s) have role in pathogenesis and cell surface, extracellular region, fungal-type cell wall localization
CPAR2_109650	orf19.6082	orf19.6082	no	no	Cp_c1	2042503	2042900	2042752	36782	8.04595	3681.83	3678.29	29623.8	44	3850	divergent	no	Ortholog(s) have unfolded protein binding activity, role in protein folding, protein localization at cell surface and integral to endoplasmic reticulum membrane, mitochondrial outer membrane, plasma membrane localization
CPAR2_109660	orf19.6081	PHR2	no	no	Cp_c1	2042503	2042900	2042752	36782	8.04595	3681.83	3678.29	29623.8	44	3850	divergent	no	Ortholog(s) have 1,3-beta-glucanosyltransferase activity
CPAR2_202580	orf19.4372	orf19.4372	no	no	Cp_c2	493308	493671	493492	37749	7.83497	3778.62	3774.96	29605.4	45	960	single	no	Has domain(s) with predicted role in transmembrane transport and integral to membrane localization
CPAR2_802630	orf19.166	ASG1	TF	no	Cp_c8	578278	578929	578708	38400	7.66527	3843.75	3840.01	29463.4	46	2395	single	no	Ortholog(s) have sequence-specific DNA binding activity, role in positive regulation of transcription from RNA polymerase II promoter and cytosol, nucleus localization
CPAR2_202620	orf19.4952	orf19.4952	no	no	Cp_c2	499116	500033	499881	36565	8.01798	3660.1	3656.6	29346.6	47	2073	single	no	Late-stage biofilm-induced gene in C. albicans
CPAR2_401550	---	no_short	no	no	Cp_c4	346782	347421	347242	37300	7.84788	3733.63	3730.04	29301.1	48	4403	divergent	no	Ortholog(s) have carboxypeptidase activity, role in nitrogen compound metabolic process, proteolysis involved in cellular protein catabolic process and fungal-type vacuole lumen localization
CPAR2_401560	orf19.2685	PGA54	no	no	Cp_c4	346782	347421	347242	37300	7.84788	3733.63	3730.04	29301.1	48	4403	divergent	no	Putative GPI-anchored protein
CPAR2_203610	orf19.1168	ZCF3	TF	no	Cp_c2	735918	736413	736178	36511	8.01141	3654.67	3651.18	29279.1	49	637	single	no	Ortholog(s) have role in cellular response to drug, hyphal growth
CPAR2_405410	orf19.5994	RHB1	no	no	Cp_c4	1234015	1236013	1235389	36502	8.00976	3653.77	3650.27	29265.8	50	4938	single	no	Ortholog(s) have GDP binding, GTP binding, GTPase activity
CPAR2_502310	orf19.5686	orf19.5686	no	no	Cp_c5	532570	532953	532756	36466	8.00483	3650.15	3646.66	29218.9	51	359	single	no	Hypothetical protein
CPAR2_303750	orf19.921	orf19.921	TF	no	Cp_c3	874356	876033	875187	36439	8.00154	3647.44	3643.95	29185.2	52	3299	divergent	no	Ortholog(s) have transcription regulatory region DNA binding activity
CPAR2_303760	orf19.920	RMT2	no	no	Cp_c3	874356	876033	875187	36439	8.00154	3647.44	3643.95	29185.2	52	3299	divergent	no	Ortholog(s) have protein-arginine N5-methyltransferase activity, role in peptidyl-arginine methylation and cytosol, nucleus localization
CPAR2_603450	orf19.1189	orf19.1189	no	no	Cp_c6	811512	814899	812628	38774	7.51423	3881.27	3877.47	29164.8	53	5428	single	ntar5	Late-stage biofilm-induced gene in C. albicans
CPAR2_207820	orf19.674	orf19.674	no	no	Cp_c2	1678556	1679557	1678859	36859	7.87874	3689.53	3685.99	29068.9	54	2364	single	no	Ortholog(s) have U6 snRNA binding activity, role in nuclear mRNA cis splicing, via spliceosome and Prp19 complex, U2-type catalytic step 1 spliceosome, U2-type catalytic step 2 spliceosome localization
CPAR2_401470	orf19.2752	ADR1	TF	no	Cp_c4	317193	317545	317368	36284	7.94982	3631.89	3628.42	28872.9	55	4589	divergent	no	Ortholog(s) have role in cellular response to biotic stimulus, cellular response to starvation, filamentous growth of a population of unicellular organisms in response to starvation
CPAR2_401460	orf19.2693	GST2	no	no	Cp_c4	317193	317545	317368	36284	7.94982	3631.89	3628.42	28872.9	55	4589	divergent	no	Putative glutathione S transferase
CPAR2_701510	orf19.7296	orf19.7296	no	no	Cp_c7	315922	316588	316230	36142	7.96371	3617.65	3614.2	28810	56	1838	single	no	Ortholog(s) have plasma membrane localization
CPAR2_806300	orf19.1402	CCT2	no	no	Cp_c8	1433459	1434106	1433923	36123	7.96206	3615.85	3612.4	28789.6	57	2554	divergent	no	Ortholog(s) have unfolded protein binding activity, role in protein folding and chaperonin-containing T-complex, nucleus, soluble fraction localization
CPAR2_806310	orf19.4082	DDR48	no	no	Cp_c8	1433459	1434106	1433923	36123	7.96206	3615.85	3612.4	28789.6	57	2554	divergent	no	Ortholog(s) have role in cellular response to oxidative stress, hyphal growth and cell surface, hyphal cell wall localization
CPAR2_108560	orf19.3010.1	ECM33	no	no	Cp_c1	1803911	1806536	1804569	37725	7.61446	3776.25	3772.59	28754.1	58	3492	single	no	Ortholog(s) have role in adhesion to host, calcium ion homeostasis, cell morphogenesis and filamentous growth of a population of unicellular organisms in response to biotic stimulus, more
CPAR2_208020	orf19.4450.1	orf19.4450.1	no	no	Cp_c2	1724662	1726748	1725871	36051	7.95219	3608.64	3605.2	28696.6	59	791	single	no	Protein conserved among the fungal CTG-clade
CPAR2_209750	orf19.6874	orf19.6874	TF	no	Cp_c2	2083248	2085056	2083829	36211	7.8903	3624.66	3621.2	28599.6	60	7041	single	no	Has domain(s) with predicted DNA binding activity
CPAR2_405510	orf19.5960	NCE102	no	no	Cp_c4	1267327	1268509	1267742	36123	7.85439	3615.75	3612.3	28399.5	61	2889	single	no	Ortholog(s) have role in eisosome assembly, establishment of protein localization in plasma membrane, negative regulation of protein phosphorylation, protein secretion
CPAR2_205960	---	no_short	no	no	Cp_c2	1241081	1242004	1241783	36020	7.85913	3605.44	3602	28335.6	62	335	single	no	Has domain(s) with predicted FMN binding, oxidoreductase activity and role in oxidation-reduction process
CPAR2_405750	orf19.6983	orf19.6983	no	no	Cp_c4	1319153	1319571	1319409	35755	7.91436	3578.94	3575.54	28325	63	4757	divergent	no	Hap43p-repressed gene in C. albicans
CPAR2_405760	orf19.6984	orf19.6984	no	no	Cp_c4	1319153	1319571	1319409	35755	7.91436	3578.94	3575.54	28325	63	4757	divergent	no
CPAR2_201910	---	no_short	no	young	Cp_c2	361067	361464	361291	35701	7.90778	3573.55	3570.15	28258.8	64	6102	divergent	ntar60	Cell wall protein family
CPAR2_201920	orf19.4900	orf19.4900	no	no	Cp_c2	361067	361464	361291	35701	7.90778	3573.55	3570.15	28258.8	64	6102	divergent	ntar60	Ortholog(s) have alpha-1,3-mannosyltransferase activity and role in protein O-linked glycosylation
CPAR2_503530	orf19.6993	GAP2	no	no	Cp_c5	812192	812972	812799	37656	7.4812	3769.31	3765.66	28199	65	2111	single	no	Ortholog(s) have L-proline transmembrane transporter activity, polyamine transmembrane transporter activity and role in gamma-aminobutyric acid transport, polyamine transport, regulation of nitrogen utilization
CPAR2_808010	orf19.6171	orf19.6171	no	no	Cp_c8	1856738	1857421	1857145	35423	7.8716	3545.72	3542.35	27910.5	66	2852	divergent	no
CPAR2_808020	orf19.6173	STD1	no	no	Cp_c8	1856738	1857421	1857145	35423	7.8716	3545.72	3542.35	27910.5	66	2852	divergent	no	Ortholog(s) have role in filamentous growth of a population of unicellular organisms, negative regulation of filamentous growth of a population of unicellular organisms
CPAR2_102400	---	no_short	no	young	Cp_c1	552690	553139	552924	36754	7.50477	3678.96	3675.43	27609.7	67	2486	single	no	Ortholog(s) have aspartic-type endopeptidase activity and role in cellular protein metabolic process, conjugation with cellular fusion, fungal-type cell wall organization, protein processing
CPAR2_805000	orf19.4884	WOR1	TF	no	Cp_c8	1122367	1122696	1122530	35110	7.83212	3514.38	3511.04	27525.1	68	7255	single	no	Putative transcriptional regulator,master switch of white-opaque phenotypic switching in C. albicans
CPAR2_103750	orf19.2435	MSI3	no	no	Cp_c1	844646	845226	845041	35281	7.76137	3531.47	3528.11	27409	69	1454	single	no	Ortholog(s) have ATP binding, adenyl-nucleotide exchange factor activity, peptide binding activity, role in protein refolding and cytosol, nucleus, polysome localization
CPAR2_107330	orf19.2460	orf19.2460	no	no	Cp_c1	1557025	1557905	1557706	35651	7.65808	3568.57	3565.17	27328.4	70	1532	single	no
CPAR2_406960	orf19.3635	orf19.3635	no	no	Cp_c4	1562148	1562690	1562384	34842	7.79758	3487.58	3484.27	27194.7	71	3594	divergent	no
CPAR2_406970	orf19.3638	PGA46	no	no	Cp_c4	1562148	1562690	1562384	34842	7.79758	3487.58	3484.27	27194.7	71	3594	divergent	no	Putative GPI-anchored protein
CPAR2_803470	orf19.4853	HCM1	TF	no	Cp_c8	767577	767915	767732	35288	7.69858	3532.16	3528.81	27192.6	72	1886	divergent	no	Has domain(s) with predicted sequence-specific DNA binding, sequence-specific DNA binding transcription factor activity and role in regulation of transcription, DNA-dependent
CPAR2_803460	orf19.4851	TFA1	no	no	Cp_c8	767577	767915	767732	35288	7.69858	3532.16	3528.81	27192.6	72	1886	divergent	no	Ortholog(s) have RNA polymerase II core binding, TFIIH-class transcription factor binding, single-stranded DNA binding activity and role in protein heterotetramerization, transcriptional open complex formation at RNA polymerase II promoter
CPAR2_203310	orf19.557	orf19.557	no	no	Cp_c2	661051	661679	661436	34753	7.78607	3478.66	3475.36	27085.1	73	971	divergent	no	Hap43p-repressed gene in C. albicans
CPAR2_203320	orf19.556	orf19.556	no	no	Cp_c2	661051	661679	661436	34753	7.78607	3478.66	3475.36	27085.1	73	971	divergent	no
CPAR2_406530	orf19.2269	orf19.2269	no	no	Cp_c4	1483479	1483871	1483699	34717	7.78113	3475.09	3471.79	27040.1	74	2023	divergent	no	Ortholog(s) have cytosol, nucleus localization
CPAR2_406540	orf19.2268	RCK2	no	no	Cp_c4	1483479	1483871	1483699	34717	7.78113	3475.09	3471.79	27040.1	74	2023	divergent	no	Ortholog(s) have protein serine/threonine kinase activity
CPAR2_804600	orf19.1153	GAD1	no	no	Cp_c8	1022865	1023225	1023059	34637	7.77126	3467.07	3463.78	26943.5	75	2441	divergent	no	Ortholog(s) have calmodulin binding activity, role in cellular response to oxidative stress, glutamate catabolic process and cytoplasm localization
CPAR2_804610	orf19.4865	orf19.4865	no	no	Cp_c8	1022865	1023225	1023059	34637	7.77126	3467.07	3463.78	26943.5	75	2441	divergent	no	Ortholog(s) have phosphatidylinositol-3,5-bisphosphate 5-phosphatase activity, phosphatidylinositol-3-phosphatase activity, phosphatidylinositol-4-phosphate phosphatase activity and role in phosphatidylinositol dephosphorylation
CPAR2_600870	orf19.5728	orf19.5728	no	no	Cp_c6	235958	236642	236448	35702	7.50726	3573.67	3570.27	26828.4	76	1983	single	no	Has domain(s) with predicted electron carrier activity, heme binding, oxidoreductase activity, acting on paired donors and with incorporation or reduction of molecular oxygen, more
CPAR2_204330	orf19.6387	HSP104	no	no	Cp_c2	881015	881588	881272	37351	7.17397	3738.7	3735.1	26821.3	77	722	divergent	no	Ortholog(s) have ADP binding, ATP binding, ATPase activity, coupled, chaperone binding, unfolded protein binding activity
CPAR2_204340	orf19.6391	orf19.6391	no	no	Cp_c2	881015	881588	881272	37351	7.17397	3738.7	3735.1	26821.3	77	722	divergent	no
CPAR2_700570	orf19.7219	FTR1	no	no	Cp_c7	118680	119230	118980	37025	7.21758	3706.09	3702.53	26749	78	2213	single	no	Ortholog(s) have ferrous iron transmembrane transporter activity, role in cellular response to iron ion starvation, iron ion transport, pathogenesis and Golgi apparatus, cell surface, endoplasmic reticulum localization
CPAR2_601710	orf19.5521	ISA1	no	no	Cp_c6	409810	410228	409966	34308	7.7285	3434.15	3430.89	26540.8	79	1022	divergent	no	Has domain(s) with predicted iron-sulfur cluster binding, structural molecule activity and role in iron-sulfur cluster assembly
CPAR2_601720	orf19.5534	orf19.5534	no	no	Cp_c6	409810	410228	409966	34308	7.7285	3434.15	3430.89	26540.8	79	1022	divergent	no	Ortholog(s) have role in mitotic spindle elongation, vesicle-mediated transport and integral to Golgi membrane localization
CPAR2_701500	orf19.7297	orf19.7297	no	no	Cp_c7	312458	313520	313324	34986	7.56774	3501.94	3498.61	26501.8	80	811	single	no	Ortholog(s) have cytoplasm, nucleus localization
CPAR2_301600	orf19.7084	DFI1	no	no	Cp_c3	372183	372775	372594	34402	7.65552	3443.5	3440.23	26361.8	81	2305	divergent	no	Cell-surface associated glycoprotein
CPAR2_301610	orf19.7085	orf19.7085	no	no	Cp_c3	372183	372775	372594	34402	7.65552	3443.5	3440.23	26361.8	81	2305	divergent	no
CPAR2_502700	orf19.4000	GRF10	TF	no	Cp_c5	612722	613924	613244	35159	7.4847	3519.26	3515.92	26340.6	82	7447	single	no	Has domain(s) with predicted sequence-specific DNA binding, sequence-specific DNA binding transcription factor activity, role in regulation of transcription, DNA-dependent and nucleus localization
CPAR2_805340	---	no_short	no	young	Cp_c8	1197513	1198201	1197776	34096	7.70053	3412.84	3409.6	26280.7	83	3100	divergent	no	Has domain(s) with predicted aspartic-type endopeptidase activity and role in proteolysis
CPAR2_805350	orf19.7072	PEL1	no	no	Cp_c8	1197513	1198201	1197776	34096	7.70053	3412.84	3409.6	26280.7	83	3100	divergent	no	Ortholog(s) have CDP-diacylglycerol-glycerol-3-phosphate 3-phosphatidyltransferase activity, role in cardiolipin biosynthetic process and cytosol, mitochondrion, nucleus localization
CPAR2_502250	orf19.1287	orf19.1287	no	no	Cp_c5	514216	514524	514364	34014	7.68042	3404.64	3401.4	26149	84	3976	single	no	Biofilm-induced gene in C. albicans
CPAR2_808170	orf19.6720	orf19.6720	no	no	Cp_c8	1893715	1894345	1894152	35759	7.30366	3579.33	3575.92	26142.2	85	418	single	no	Ortholog(s) have role in cellular response to biotic stimulus, cellular response to starvation, filamentous growth of a population of unicellular organisms in response to starvation
CPAR2_109270	orf19.3338	orf19.3338	no	no	Cp_c1	1951903	1953800	1952432	33918	7.67751	3395.11	3391.89	26066	86	7655	single	no
CPAR2_603530	orf19.1193	GNP1	no	no	Cp_c6	841081	841844	841681	33724	7.65284	3375.64	3372.43	25833.3	87	1804	single	no	Ortholog(s) have L-proline transmembrane transporter activity and role in amino acid transport, transmembrane transport
CPAR2_205120	orf19.454	SFL1	TF	no	Cp_c2	1051878	1052246	1052047	33662	7.64461	3369.45	3366.25	25758.2	88	9442	divergent	no	Has domain(s) with predicted sequence-specific DNA binding, sequence-specific DNA binding transcription factor activity, role in regulation of transcription, DNA-dependent and nucleus localization
CPAR2_205110	orf19.451	SOK1	no	no	Cp_c2	1051878	1052246	1052047	33662	7.64461	3369.45	3366.25	25758.2	88	9442	divergent	no	Ortholog(s) have role in cAMP-mediated signaling and nucleus localization
CPAR2_109210	orf19.3330	CRL1	no	no	Cp_c1	1937499	1938702	1938055	33761	7.61826	3379.37	3376.15	25744.9	89	2054	divergent	ntar20	Ortholog(s) have GTPase activity and role in GTP catabolic process, cytokinetic cell separation, maintenance of cell polarity, positive regulation of formin-nucleated actin cable assembly
CPAR2_109220	orf19.3331	ABC1	no	no	Cp_c1	1937499	1938702	1938055	33761	7.61826	3379.37	3376.15	25744.9	89	2054	divergent	ntar20	Ortholog(s) have antioxidant activity, role in aerobic respiration, cellular sulfide ion homeostasis, sulfide oxidation, ubiquinone biosynthetic process and extrinsic to mitochondrial inner membrane, mitochondrial matrix localization
CPAR2_202930	orf19.4972	orf19.4972	TF	no	Cp_c2	574459	574915	574764	33591	7.63474	3362.39	3359.19	25670.9	90	5280	divergent	no	Has domain(s) with predicted nucleic acid binding, zinc ion binding activity and intracellular localization
CPAR2_202940	orf19.4979	KNS1	no	no	Cp_c2	574459	574915	574764	33591	7.63474	3362.39	3359.19	25670.9	90	5280	divergent	no	Ortholog(s) have protein serine/threonine kinase activity, protein tyrosine kinase activity and role in protein autophosphorylation
CPAR2_601910	orf19.5539	orf19.5539	no	no	Cp_c6	457038	458008	457825	33547	7.62981	3357.97	3354.78	25620.7	91	3249	divergent	no
CPAR2_601920	orf19.5537	WSC2	no	no	Cp_c6	457038	458008	457825	33547	7.62981	3357.97	3354.78	25620.7	91	3249	divergent	no	Putative cell wall integrity and stress response protein
CPAR2_802690	---	no_short	no	young	Cp_c8	599042	599566	599361	33459	7.61829	3349.14	3345.96	25514.7	92	1723	single	no	Has domain(s) with predicted role in transmembrane transport and integral to membrane localization
CPAR2_205990	orf19.723	BCR1	TF	no	Cp_c2	1256894	1257318	1257111	33450	7.61665	3348.26	3345.08	25502.5	93	6845	divergent	no	Transcription factor involved in biofilm formation; has domain(s) with predicted nucleic acid binding, zinc ion binding activity and intracellular localization
CPAR2_206000	orf19.6408	orf19.6408	no	no	Cp_c2	1256894	1257318	1257111	33450	7.61665	3348.26	3345.08	25502.5	93	6845	divergent	no	Has domain(s) with predicted heat shock protein binding, unfolded protein binding activity and role in protein folding
CPAR2_603590	orf19.4212	FET99	no	no	Cp_c6	855423	855837	855579	33420	7.57704	3345.25	3342.07	25347.1	94	2372	single	no	Ortholog(s) have ferroxidase activity, iron ion transmembrane transporter activity and role in high-affinity iron ion transport, iron assimilation by reduction and transport, response to copper ion
CPAR2_300260	orf19.7016	PHM5	no	no	Cp_c3	51497	51869	51656	33588	7.52131	3362.01	3358.81	25286.7	95	1178	single	no	Ortholog(s) have endopolyphosphatase activity, exopolyphosphatase activity, role in polyphosphate catabolic process and fungal-type vacuole membrane, nucleus localization
CPAR2_806670	orf19.3618	YWP1	no	no	Cp_c8	1540590	1541392	1541028	35810	7.03527	3584.44	3581.02	25217.5	96	2890	single	no	Ortholog(s) have role in adhesion to host, single-species biofilm formation and cell surface, extracellular region, hyphal cell wall, yeast-form cell wall localization
CPAR2_106530	orf19.2962	orf19.2962	no	no	Cp_c1	1402286	1403232	1402771	33054	7.56566	3308.62	3305.48	25031.9	97	2563	single	no
CPAR2_807380	orf19.5953	orf19.5953	TF	no	Cp_c8	1712700	1714054	1713481	33275	7.42073	3330.68	3327.52	24716.1	98	2943	single	no	Ortholog(s) have role in positive regulation of ribosomal protein gene transcription from RNA polymerase II promoter, regulation of cell size and cytosol, nucleus localization
CPAR2_808280	orf19.6734	TCC1	no	no	Cp_c8	1916027	1916317	1916177	32756	7.52618	3278.76	3275.65	24676.6	99	5374	divergent	no	Ortholog(s) have role in filamentous growth of a population of unicellular organisms in response to pH, negative regulation of transcription from RNA polymerase II promoter, pathogenesis and nucleus localization
CPAR2_808290	orf19.6736	orf19.6736	no	no	Cp_c8	1916027	1916317	1916177	32756	7.52618	3278.76	3275.65	24676.6	99	5374	divergent	no	Ortholog(s) have mitochondrion localization
CPAR2_213640	orf19.2119	NDT80	TF	no	Cp_c2	2904967	2905393	2905224	32747	7.52454	3277.89	3274.77	24664.6	100	4550	divergent	no	Ortholog(s) have sequence-specific DNA binding, sequence-specific DNA binding transcription factor activity
CPAR2_213650	orf19.1907	EMC9	no	no	Cp_c2	2904967	2905393	2905224	32747	7.52454	3277.89	3274.77	24664.6	100	4550	divergent	no
CPAR2_207770	orf19.851	orf19.851	no	no	Cp_c2	1668334	1668829	1668602	32607	7.50645	3263.86	3260.76	24500	101	5644	divergent	no	Ortholog(s) have role in protein N-linked glycosylation, protein O-linked glycosylation, response to stress
CPAR2_207780	orf19.6229	CAT1	no	no	Cp_c2	1668334	1668829	1668602	32607	7.50645	3263.86	3260.76	24500	101	5644	divergent	no	Ortholog(s) have catalase activity and role in age-dependent response to reactive oxygen species, hydrogen peroxide catabolic process, hyphal growth, interaction with host, pathogenesis
CPAR2_700960	orf19.4775	CTA8	TF	no	Cp_c7	210813	213216	212861	32917	7.43522	3294.83	3291.71	24497.8	102	2111	single	ntar64	Ortholog(s) have role in cellular response to heat, positive regulation of transcription from RNA polymerase II promoter
CPAR2_109800	orf19.3302	orf19.3302	no	no	Cp_c1	2077042	2078211	2077809	32592	7.46143	3262.4	3259.3	24342.2	103	2771	single	no	Putative type-1 protein phosphatase targeting subunit
CPAR2_400150	orf19.2735	SEN2	no	no	Cp_c4	49177	50308	49699	32545	7.45845	3257.66	3254.57	24297.1	104	1462	divergent	no	Ortholog(s) have tRNA-intron endonuclease activity, role in cellular response to drug, tRNA-type intron splice site recognition and cleavage and mitochondrial outer membrane, tRNA-intron endonuclease complex localization
CPAR2_400160	orf19.2751	orf19.2751	no	no	Cp_c4	49177	50308	49699	32545	7.45845	3257.66	3254.57	24297.1	104	1462	divergent	no	Has domain(s) with predicted role in transmembrane transport and integral to membrane localization
CPAR2_603050	---	no_short	no	young	Cp_c6	718027	718872	718612	32557	7.36762	3258.81	3255.71	24009.7	105	1206	single	no
CPAR2_102780	orf19.339	NDE1	no	no	Cp_c1	635646	636483	635859	35583	6.73766	3561.75	3558.36	23997.9	106	982	single	no	Ortholog(s) have NADH dehydrogenase activity, role in NADH oxidation, chronological cell aging, glucose catabolic process to ethanol and mitochondrion, plasma membrane localization
CPAR2_703320	orf19.6570	NUP	no	no	Cp_c7	716716	717485	717282	32118	7.4423	3214.92	3211.85	23926.4	107	840	single	no	Ortholog(s) have nucleoside:hydrogen symporter activity, role in nucleoside transport and endoplasmic reticulum localization
CPAR2_110170	orf19.6027	orf19.6027	no	no	Cp_c1	2161377	2161955	2161734	32195	7.41034	3222.63	3219.56	23880.8	108	4369	divergent	no
CPAR2_110180	orf19.6028	HGC1	no	no	Cp_c1	2161377	2161955	2161734	32195	7.41034	3222.63	3219.56	23880.8	108	4369	divergent	no	Putative G1 cyclin-related protein
CPAR2_203050	orf19.2356	CRZ2	TF	no	Cp_c2	604454	604878	604676	32066	7.43572	3209.68	3206.62	23866.3	109	3737	divergent	no	Has domain(s) with predicted nucleic acid binding, zinc ion binding activity and intracellular localization
CPAR2_203060	orf19.696	STE2	no	no	Cp_c2	604454	604878	604676	32066	7.43572	3209.68	3206.62	23866.3	109	3737	divergent	no	Ortholog(s) have mating-type alpha-factor pheromone receptor activity
CPAR2_211740	orf19.909	STP4	TF	no	Cp_c2	2520457	2521128	2520974	32031	7.43078	3206.2	3203.14	23824.5	110	3940	single	no	Putative transcription factor with zinc finger DNA-binding motif; expression increased in fluconazole and voriconazole resistant strains
CPAR2_805980	orf19.5912	MAK21	no	no	Cp_c8	1366447	1366851	1366663	34901	6.80442	3493.44	3490.12	23770.8	111	351	divergent	no	Ortholog(s) have role in ribosomal large subunit assembly and Noc1p-Noc2p complex localization
CPAR2_805990	orf19.5911	CMK1	no	no	Cp_c8	1366447	1366851	1366663	34901	6.80442	3493.44	3490.12	23770.8	111	351	divergent	no	Has domain(s) with predicted ATP binding, protein serine/threonine kinase activity and role in protein phosphorylation
CPAR2_303830	orf19.1961	orf19.1961	no	no	Cp_c3	903051	903868	903671	34325	6.90992	3435.8	3432.54	23741.1	112	4271	single	no	Ortholog(s) have nucleus localization
CPAR2_200280	orf19.7676	XYL2	no	no	Cp_c2	45157	47103	46336	31918	7.41598	3194.87	3191.82	23693.1	113	700	single	no	Ortholog(s) have L-iditol 2-dehydrogenase activity and cytosol, hyphal cell wall, soluble fraction localization
CPAR2_600660	orf19.5572	orf19.5572	no	no	Cp_c6	174662	176827	175194	31709	7.38802	3174	3170.96	23449.5	114	2060	divergent	no
CPAR2_600670	orf19.5569	orf19.5569	no	no	Cp_c6	174662	176827	175194	31709	7.38802	3174	3170.96	23449.5	114	2060	divergent	no	Ortholog(s) have role in maintenance of rDNA, meiosis, mitotic sister chromatid segregation and integral to nuclear inner membrane localization
CPAR2_107300	orf19.2457	orf19.2457	no	no	Cp_c1	1547918	1548637	1548448	35046	6.67178	3508.01	3504.68	23404.7	115	1588	single	no
CPAR2_401540	orf19.2686	orf19.2686	no	no	Cp_c4	341012	341700	341175	33768	6.9139	3380.11	3376.89	23369.7	116	528	single	no	Has domain(s) with predicted metallocarboxypeptidase activity and role in proteolysis
CPAR2_402000	orf19.5303	PGA30	no	no	Cp_c4	438936	439813	439651	31622	7.37651	3165.31	3162.29	23348.9	117	3094	single	no	Ortholog(s) have cell surface, hyphal cell wall, yeast-form cell wall localization
CPAR2_804310	orf19.4737	TPO3	no	no	Cp_c8	959729	960530	959919	33130	7.03	3316.16	3313.01	23312.6	118	1652	divergent	no	Ortholog(s) have spermine transmembrane transporter activity, role in cellular response to drug, spermine transport and fungal-type vacuole membrane, plasma membrane localization
CPAR2_804320	orf19.5076.1	orf19.5076.1	no	no	Cp_c8	959729	960530	959919	33130	7.03	3316.16	3313.01	23312.6	118	1652	divergent	no
CPAR2_403610	orf19.1311	SPO75	no	no	Cp_c4	801544	802093	801915	34247	6.79468	3428.04	3424.79	23292.5	119	156	divergent	no	Has domain(s) with predicted membrane localization
t_cp_Asp(GUC)_79	t_ca_Asp(GUC)_74	no_short	no	no	Cp_c4	801544	802093	801915	34247	6.79468	3428.04	3424.79	23292.5	119	156	divergent	no
CPAR2_101060	orf19.3969	SFL2	TF	no	Cp_c1	196780	197237	196948	33249	6.98611	3328.15	3324.99	23250.8	120	3914	single	no	Ortholog(s) have role in filamentous growth of a population of unicellular organisms in response to biotic stimulus and filamentous growth of a population of unicellular organisms in response to neutral pH, more
CPAR2_201510	orf19.5001	CUP2	TF	no	Cp_c2	277828	278319	278001	31695	7.31041	3172.58	3169.55	23192.9	121	1062	single	no	Ortholog(s) have role in cellular response to acidity, cellular response to copper ion
CPAR2_303670	orf19.6294	MYO1	no	no	Cp_c3	853163	853521	853357	31833	7.27328	3186.37	3183.33	23175.4	122	1063	single	no	Ortholog(s) have calcium-dependent ATPase activity, microfilament motor activity
CPAR2_109600	orf19.6091	RIM8	no	no	Cp_c1	2028251	2028869	2028583	34917	6.6203	3495.02	3491.7	23138.1	123	1826	single	no	Ortholog(s) have role in cellular response to pH, entry into host and filamentous growth of a population of unicellular organisms in response to biotic stimulus, more
CPAR2_102000	orf19.255	ZCF1	TF	no	Cp_c1	458783	459444	459259	31388	7.34525	3141.89	3138.89	23077.9	124	3690	single	no	Has domain(s) with predicted sequence-specific DNA binding RNA polymerase II transcription factor activity, zinc ion binding activity, role in regulation of transcription, DNA-dependent and nucleus localization
CPAR2_200640	orf19.7592	FAA4	no	no	Cp_c2	102094	102617	102381	31362	7.34197	3139.29	3136.29	23048.6	125	3849	single	no	Ortholog(s) have long-chain fatty acid-CoA ligase activity
CPAR2_807320	orf19.6008	orf19.6008	no	no	Cp_c8	1692114	1692558	1692313	33648	6.7707	3368.05	3364.84	22804	126	475	single	no	Ortholog(s) have cytoplasm, ribosome localization
CPAR2_107150	orf19.1050	orf19.1050	no	no	Cp_c1	1516068	1517166	1516258	31937	7.06337	3196.82	3193.77	22580.3	127	1891	divergent	no	Ortholog of S. cerevisiae : YMR087W, C. albicans SC5314 : orf19.1050 and C. glabrata CBS138 : CAGL0J01397g
CPAR2_107160	orf19.1042	POR1	no	no	Cp_c1	1516068	1517166	1516258	31937	7.06337	3196.82	3193.77	22580.3	127	1891	divergent	no	Ortholog(s) have voltage-gated anion channel activity and role in DNA transport, apoptotic process, cell redox homeostasis, ion transport, mitochondrion organization
CPAR2_503860	orf19.1727	PMC1	no	no	Cp_c5	878610	879057	878854	33107	6.78713	3313.88	3310.73	22491.7	128	3138	divergent	no	Ortholog(s) have calcium-transporting ATPase activity, role in calcium ion transport, cellular calcium ion homeostasis, cellular response to drug, transmembrane transport and fungal-type vacuole membrane localization
t_cp_Arg(CCU)_86	it_ca_Arg(CCU)_68	no_short	no	no	Cp_c5	878610	879057	878854	33107	6.78713	3313.88	3310.73	22491.7	128	3138	divergent	no
CPAR2_801780	---	no_short	no	no	Cp_c8	413802	414099	413940	31333	7.16741	3136.39	3133.39	22479.8	129	2099	divergent	no	Similar to CPAR2_801830
CPAR2_801790	orf19.4936.1	orf19.4936.1	no	no	Cp_c8	413802	414099	413940	31333	7.16741	3136.39	3133.39	22479.8	129	2099	divergent	no	Putative adhesin-like protein
CPAR2_202950	orf19.5032	SIM1	no	no	Cp_c2	581073	582089	581899	30698	7.25315	3072.78	3069.84	22287.4	130	3514	single	no	Ortholog(s) have beta-glucosidase activity, role in fungal-type cell wall biogenesis, fungal-type cell wall organization and cell surface, extracellular region, fungal-type cell wall localization
CPAR2_102270	orf19.6160	orf19.6160	no	no	Cp_c1	526524	527598	527082	32020	6.94995	3205.09	3202.04	22275.2	131	1846	divergent	no	Ortholog(s) have role in eisosome assembly and eisosome, membrane raft, mitochondrion localization
CPAR2_102280	orf19.6163	CSE4	no	no	Cp_c1	526524	527598	527082	32020	6.94995	3205.09	3202.04	22275.2	131	1846	divergent	no	Has domain(s) with predicted DNA binding activity, role in nucleosome assembly and nucleosome localization
CPAR2_700520	orf19.7237	orf19.7237	no	no	Cp_c7	105803	106154	105990	31729	7.013	3175.98	3172.94	22273.1	132	155	divergent	no	Ortholog(s) have arylformamidase activity and role in NAD biosynthetic process
CPAR2_700530	orf19.7236	TIF35	no	no	Cp_c7	105803	106154	105990	31729	7.013	3175.98	3172.94	22273.1	132	155	divergent	no	Ortholog(s) have translation initiation factor activity and role in translation reinitiation
CPAR2_501710	orf19.4152	CEF3	no	no	Cp_c5	411331	411802	411570	31667	7.02638	3169.79	3166.76	22272.1	133	1536	divergent	no	Ortholog(s) have ATPase activity, translation elongation factor activity, role in translational elongation, translational termination and cell surface, cytosolic ribosome, plasma membrane, yeast-form cell wall localization
CPAR2_501720	orf19.4153	orf19.4153	no	no	Cp_c5	411331	411802	411570	31667	7.02638	3169.79	3166.76	22272.1	133	1536	divergent	no	Ortholog(s) have cytosol, nucleus localization
CPAR2_107170	orf19.1041	orf19.1041	no	no	Cp_c1	1517545	1518826	1518628	31182	7.1271	3121.18	3118.2	22245	134	366	single	no	Ortholog(s) have cyclin-dependent protein kinase activity
CPAR2_205690	orf19.6365	PTP1	no	no	Cp_c2	1182717	1183171	1182894	31605	6.96089	3163.53	3160.51	22021	135	1564	divergent	no	Ortholog(s) have protein tyrosine phosphatase activity and role in invasive growth in response to glucose limitation, protein dephosphorylation, pseudohyphal growth, regulation of mitotic cell cycle
t_cp_Lys(UUU)_6	it_ca_Lys(UUU)_111	no_short	no	no	Cp_c2	1182717	1183171	1182894	31605	6.96089	3163.53	3160.51	22021	135	1564	divergent	no
CPAR2_200150	orf19.7648	orf19.7648	no	no	Cp_c2	26995	27401	27229	31131	7.06211	3116.16	3113.19	22006.7	136	513	single	no	Has domain(s) with predicted antiporter activity, drug transmembrane transporter activity, role in drug transmembrane transport and membrane localization
CPAR2_805950	orf19.5905	orf19.5905	no	no	Cp_c8	1357962	1359311	1358128	30705	7.13304	3073.47	3070.53	21923.2	137	342	divergent	no	Ortholog(s) have nucleolus, preribosome, large subunit precursor, ribosome localization
CPAR2_805960	orf19.5904	RPL19A	no	no	Cp_c8	1357962	1359311	1358128	30705	7.13304	3073.47	3070.53	21923.2	137	342	divergent	no	Ortholog(s) have cell surface, cytosol localization
CPAR2_107940	orf19.4056	BRG1	TF	no	Cp_c1	1671837	1674253	1672999	33016	6.63193	3304.76	3301.62	21916.9	138	5639	divergent	no	Has domain(s) with predicted sequence-specific DNA binding, sequence-specific DNA binding transcription factor activity, zinc ion binding activity and role in regulation of transcription, DNA-dependent
CPAR2_107930	orf19.446.1	orf19.446.1	no	no	Cp_c1	1671837	1674253	1672999	33016	6.63193	3304.76	3301.62	21916.9	138	5639	divergent	no	Has domain(s) with predicted NADH dehydrogenase (ubiquinone) activity and mitochondrion localization
CPAR2_202800	orf19.4991	MPT5	no	no	Cp_c2	542474	543252	542871	31573	6.91318	3160.38	3157.37	21848.3	139	2686	single	no	Has domain(s) with predicted RNA binding activity
CPAR2_404190	orf19.7436	AAF1	TF	no	Cp_c4	937189	938034	937802	29961	7.15446	2998.99	2996.1	21456.1	140	3413	single	no	Possible regulatory protein
CPAR2_808920	---	no_short	no	young	Cp_c8	2057771	2058932	2058176	32490	6.58688	3252.15	3249.05	21421.5	141	992	single	no	Has domain(s) with predicted phospholipase activity and role in phospholipid catabolic process
CPAR2_804590	orf19.1152	orf19.1152	no	no	Cp_c8	1020591	1021007	1020762	29798	7.13307	2982.75	2979.88	21276.2	142	1017	single	no	Late-stage biofilm-induced gene in C. albicans
CPAR2_105760	orf19.6070	ENA2	no	no	Cp_c1	1254272	1255232	1255066	29739	7.12485	2976.78	2973.91	21209.1	143	2987	single	no	Ortholog(s) have cation efflux transmembrane transporter activity, potassium-transporting ATPase activity, sodium-exporting ATPase activity, phosphorylative mechanism activity
CPAR2_401370	orf19.4674.1	CRD2	no	no	Cp_c4	295030	295835	295439	29679	7.11663	2970.81	2967.94	21142.1	144	488	single	no	Ortholog(s) have role in cellular copper ion homeostasis
CPAR2_203540	orf19.5026	orf19.5026	TF	no	Cp_c2	712948	713412	713099	29662	7.11498	2969.1	2966.24	21125.1	145	5146	divergent	no	Ortholog(s) have sequence-specific DNA binding activity and nucleus localization
it_cp_Tyr(GUA)_1	it_ca_Tyr(GUA)_10	no_short	no	no	Cp_c2	712948	713412	713099	29662	7.11498	2969.1	2966.24	21125.1	145	5146	divergent	no
CPAR2_700420	orf19.7251	WSC4	no	no	Cp_c7	80810	82595	82034	31621	6.64366	3165.19	3162.17	21028.5	146	3694	single	no	Putative cell wall integrity and stress response subunit 4 precursor
CPAR2_206020	orf19.542	HXK2	no	no	Cp_c2	1267515	1268768	1268165	31378	6.68669	3140.85	3137.85	21001.9	147	907	single	no	Ortholog(s) have fructokinase activity, glucokinase activity, mannokinase activity
CPAR2_702560	orf19.6541	RPL5	no	no	Cp_c7	546595	547012	546856	29543	7.09853	2957.17	2954.32	20991.6	148	3202	divergent	no	Ortholog(s) have RNA binding activity, role in ribosomal large subunit assembly and cytosol localization
CPAR2_702570	orf19.6556	orf19.6556	no	no	Cp_c7	546595	547012	546856	29543	7.09853	2957.17	2954.32	20991.6	148	3202	divergent	no	Late-stage biofilm-induced gene in C. albicans
CPAR2_304130	orf19.953.1	COF1	no	no	Cp_c3	983500	983886	983690	29851	7.00587	2988	2985.12	20933.5	149	944	divergent	no	Ortholog(s) have actin filament binding activity, role in actin filament depolymerization, actin filament severing and actin cortical patch, cell division site, cell tip, cytosol, plasma membrane enriched fraction localization
t_cp_Leu(CAG)_61	t_ca_Leu(CAG)_91	no_short	no	no	Cp_c3	983500	983886	983690	29851	7.00587	2988	2985.12	20933.5	149	944	divergent	no
CPAR2_406140	orf19.1600	orf19.1600	no	no	Cp_c4	1401629	1401996	1401846	29421	7.05567	2945	2942.15	20778.9	150	1479	single	no
CPAR2_501290	orf19.3127	CZF1	TF	no	Cp_c5	294554	296163	295581	29339	7.07057	2936.75	2933.91	20764.5	151	5408	single	no	Has domain(s) with predicted sequence-specific DNA binding RNA polymerase II transcription factor activity, zinc ion binding activity, role in regulation of transcription, DNA-dependent and nucleus localization
CPAR2_603060	orf19.95	orf19.95	no	no	Cp_c6	720257	720725	720450	31741	6.49329	3177.2	3174.16	20630.5	152	891	single	no	Homolog of S. cerevisiae PRM5
CPAR2_701630	---	no_short	no	young	Cp_c7	341084	344573	343085	33219	6.18429	3325.07	3321.91	20563.2	153	3017	single	no	Ortholog(s) have oligopeptide transporter activity and role in oligopeptide transport, vacuole fusion, non-autophagic
CPAR2_105990	orf19.2988	orf19.2988	no	no	Cp_c1	1306088	1307150	1306756	31354	6.54838	3138.4	3135.4	20551.4	154	4017	divergent	no	Ortholog(s) have cytosol, nucleus localization
CPAR2_106000	orf19.2990	XOG1	no	no	Cp_c1	1306088	1307150	1306756	31354	6.54838	3138.4	3135.4	20551.4	154	4017	divergent	no	Ortholog(s) have cell adhesion molecule binding, glucan endo-1,6-beta-glucosidase activity, glucan exo-1,3-beta-glucosidase activity and role in cell-substrate adhesion, cellular glucan metabolic process, fungal-type cell wall organization
CPAR2_107010	orf19.1061	HHT21	no	no	Cp_c1	1493983	1494495	1494178	30453	6.71881	3048.24	3045.32	20480.5	155	1541	divergent	no	Ortholog(s) have role in chromatin silencing at centromere, global genome nucleotide-excision repair, mitotic cell cycle spindle assembly checkpoint, rRNA transcription, sexual sporulation resulting in formation of a cellular spore
CPAR2_107020	orf19.1059	HHF1	no	no	Cp_c1	1493983	1494495	1494178	30453	6.71881	3048.24	3045.32	20480.5	155	1541	divergent	no	Ortholog(s) have role in histone H3-K79 methylation, sexual sporulation resulting in formation of a cellular spore and replication fork protection complex localization
CPAR2_602990	orf19.3646	CTR1	no	no	Cp_c6	704395	704971	704582	29804	6.8149	2983.28	2980.41	20330.8	156	1881	single	no	Ortholog(s) have copper uptake transmembrane transporter activity, role in copper ion import, high-affinity iron ion transport and plasma membrane localization
CPAR2_203580	---	no_short	no	young	Cp_c2	729931	730489	730325	28780	6.99491	2880.8	2878	20151	157	312	single	no
CPAR2_806740	orf19.3609	UTP15	no	no	Cp_c8	1559058	1560665	1560500	29572	6.80218	2960.06	2957.2	20134.8	158	2718	divergent	no	Ortholog(s) have snoRNA binding activity and role in cellular response to drug, maturation of SSU-rRNA from tricistronic rRNA transcript (SSU-rRNA, 5.8S rRNA, LSU-rRNA), positive regulation of transcription from RNA polymerase I promoter
CPAR2_806750	orf19.7388	PBS2	no	no	Cp_c8	1559058	1560665	1560500	29572	6.80218	2960.06	2957.2	20134.8	158	2718	divergent	no	Ortholog(s) have MAP kinase kinase activity and role in cellular hyperosmotic response, filamentous growth, fungal-type cell wall organization, protein phosphorylation, stress-activated protein kinase signaling cascade
CPAR2_106190	orf19.3677	orf19.3677	no	no	Cp_c1	1338893	1339226	1339064	28644	6.97682	2867.29	2864.5	20004.6	159	353	divergent	no	Ortholog(s) have Atg8 ligase activity and role in C-terminal protein lipidation, CVT pathway, ascospore formation, cellular response to nitrogen starvation, macroautophagy, mitochondrion degradation, piecemeal microautophagy of nucleus
CPAR2_106200	orf19.3678	orf19.3678	no	no	Cp_c1	1338893	1339226	1339064	28644	6.97682	2867.29	2864.5	20004.6	159	353	divergent	no
CPAR2_500910	orf19.5724	orf19.5724	no	no	Cp_c5	218819	219223	219054	30786	6.49097	3081.57	3078.63	20002.4	160	1769	divergent	no
CPAR2_500920	orf19.3839	SAP10	no	no	Cp_c5	218819	219223	219054	30786	6.49097	3081.57	3078.63	20002.4	160	1769	divergent	no	Ortholog(s) have aspartic-type endopeptidase activity, role in adhesion to host, fungal-type cell wall organization, proteolysis and anchored to plasma membrane, cell surface, extracellular region, fungal-type cell wall localization
CPAR2_400240	orf19.2726	orf19.2726	no	no	Cp_c4	68045	69636	68459	31118	6.41966	3114.85	3111.88	19996.3	161	4935	divergent	ntar74	Protein of unknown function; possible role in actin cytoskeleton organization, inositol lipid-mediated signaling, vacuole organization, plasma membrane localization; expression increased in fluconazole and voriconazole resistant strains
CPAR2_400250	orf19.2724	orf19.2724	no	no	Cp_c4	68045	69636	68459	31118	6.41966	3114.85	3111.88	19996.3	161	4935	divergent	ntar74	Protein of unknown function; expression increased in fluconazole and voriconazole resistant strains
CPAR2_402080	orf19.787.1	orf19.787.1	no	no	Cp_c4	465598	466526	466282	30749	6.49571	3077.89	3074.94	19993.1	162	2195	divergent	no
CPAR2_402090	orf19.789	PYC2	no	no	Cp_c4	465598	466526	466282	30749	6.49571	3077.89	3074.94	19993.1	162	2195	divergent	no	Ortholog(s) have pyruvate carboxylase activity, role in gluconeogenesis and cytosol localization
CPAR2_302570	orf19.1946	orf19.1946	no	no	Cp_c3	623137	623467	623301	29446	6.77443	2947.5	2944.65	19967.6	163	2209	divergent	no	Ortholog(s) have glucose-6-phosphate 1-epimerase activity and cytosol, nucleus localization
CPAR2_302580	orf19.1945	AUR1	no	no	Cp_c3	623137	623467	623301	29446	6.77443	2947.5	2944.65	19967.6	163	2209	divergent	no	Ortholog(s) have inositol phosphoceramide synthase activity, role in cellular response to drug, inositolphosphoceramide metabolic process, sphingolipid biosynthetic process and inositol phosphoceramide synthase complex localization
CPAR2_801100	orf19.2823	RFG1	TF	no	Cp_c8	253205	253905	253748	28451	6.9505	2847.89	2845.11	19794.3	164	5277	divergent	no	Putative ranscriptional regulator
CPAR2_801090	orf19.2601	HEM1	no	no	Cp_c8	253205	253905	253748	28451	6.9505	2847.89	2845.11	19794.3	164	5277	divergent	no	Ortholog(s) have 5-aminolevulinate synthase activity, role in heme biosynthetic process and mitochondrial matrix localization
CPAR2_213530	orf19.2107.1	STF2	no	no	Cp_c2	2886373	2887081	2886573	30102	6.50814	3013.18	3010.28	19610.2	165	1632	divergent	no	Ortholog(s) have cytoplasm, nucleus, ribosome localization
CPAR2_213540	orf19.2108	SOD6	no	no	Cp_c2	2886373	2887081	2886573	30102	6.50814	3013.18	3010.28	19610.2	165	1632	divergent	no	Has domain(s) with predicted metal ion binding activity and role in oxidation-reduction process, superoxide metabolic process
CPAR2_301730	orf19.4752	MSN4	TF	no	Cp_c3	401131	401637	401303	28737	6.80351	2876.6	2873.8	19570.9	166	3671	divergent	no	Has domain(s) with predicted nucleic acid binding, zinc ion binding activity and intracellular localization
CPAR2_301740	orf19.4753	PFK26	no	no	Cp_c3	401131	401637	401303	28737	6.80351	2876.6	2873.8	19570.9	166	3671	divergent	no	Ortholog(s) have 6-phosphofructo-2-kinase activity
CPAR2_802550	orf19.2862	RIB1	no	no	Cp_c8	568195	568538	568360	29208	6.68889	2923.71	2920.88	19556.4	167	1288	single	no	Ortholog(s) have cyclohydrolase activity, role in riboflavin biosynthetic process and cytosol, nucleus localization
CPAR2_403920	orf19.5037	HRQ2	no	no	Cp_c4	870998	871508	871325	30564	6.38278	3059.43	3056.5	19527.6	168	935	single	no
CPAR2_202640	orf19.4953	orf19.4953	no	no	Cp_c2	502818	503276	503084	28173	6.91267	2820.13	2817.37	19494.6	169	643	single	no	Ortholog(s) have ATPase activity, role in ER-associated protein catabolic process, invasive growth in response to glucose limitation, pseudohyphal growth and cytosol, nucleus localization
CPAR2_702640	orf19.6586	orf19.6586	no	no	Cp_c7	557574	558455	557808	31766	6.12153	3179.65	3176.62	19464.3	170	3102	single	no	Protein of unknown function; expression increased in fluconazole and voriconazole resistant strains
CPAR2_801300	orf19.3740	PGA23	no	no	Cp_c8	297072	297680	297281	31399	6.19289	3142.96	3139.96	19464	171	1260	divergent	no	Putative GPI-anchored protein of unknown function
CPAR2_801310	orf19.3742	orf19.3742	no	no	Cp_c8	297072	297680	297281	31399	6.19289	3142.96	3139.96	19464	171	1260	divergent	no
CPAR2_108320	orf19.4526	HSP30	no	no	Cp_c1	1753123	1753504	1753303	30561	6.33504	3059.04	3056.11	19379.2	172	1176	single	no	Ortholog(s) have role in negative regulation of ATPase activity, response to stress and plasma membrane, plasma membrane enriched fraction localization
CPAR2_602650	orf19.3445	HOC1	no	no	Cp_c6	632954	633462	633107	28064	6.89786	2809.21	2806.46	19377.6	173	603	divergent	no	Ortholog(s) have alpha-1,6-mannosyltransferase activity and alpha-1,6-mannosyltransferase complex localization
CPAR2_602660	orf19.3446	orf19.3446	no	no	Cp_c6	632954	633462	633107	28064	6.89786	2809.21	2806.46	19377.6	173	603	divergent	no	Ortholog(s) have Ran GTPase binding activity, role in protein import into nucleus and nucleus localization
CPAR2_210230	orf19.1504	orf19.1504	no	no	Cp_c2	2190322	2191116	2190616	28047	6.89457	2807.53	2804.78	19356.7	174	1160	divergent	no	Ortholog(s) have cytoplasm localization
CPAR2_210240	orf19.1495	orf19.1495	no	no	Cp_c2	2190322	2191116	2190616	28047	6.89457	2807.53	2804.78	19356.7	174	1160	divergent	no	Ortholog(s) have role in L-methionine salvage from methylthioadenosine and cytosol, nucleus localization
CPAR2_805930	orf19.5908	TEC1	TF	no	Cp_c8	1350444	1350771	1350602	28020	6.86543	2804.8	2802.05	19256.1	175	2499	divergent	no	Ortholog(s) have sequence-specific DNA binding, sequence-specific DNA binding transcription factor activity
CPAR2_805920	---	no_short	no	young	Cp_c8	1350444	1350771	1350602	28020	6.86543	2804.8	2802.05	19256.1	175	2499	divergent	no
CPAR2_601550	orf19.5602	BMT6	no	no	Cp_c6	375656	376273	376126	29320	6.55023	2934.9	2932.07	19224.3	176	1341	single	no	Putative beta-mannosyltransferase, member of a 9-gene family that includes characterized genes BMT1, BMT2, BMT3, and BMT4 with roles in beta-1,2-mannosylation of cell wall phosphopeptidomannan
CPAR2_700380	orf19.4980	HSP70	no	no	Cp_c7	75423	76453	75601	31221	6.13218	3125.1	3122.12	19163.7	177	950	divergent	no	Has domain(s) with predicted ATP binding activity
CPAR2_700390	orf19.7257	orf19.7257	no	no	Cp_c7	75423	76453	75601	31221	6.13218	3125.1	3122.12	19163.7	177	950	divergent	no	Ortholog(s) have role in mismatch repair, reciprocal meiotic recombination and MutLbeta complex localization
CPAR2_502950	orf19.5383	PMA1	no	no	Cp_c5	682590	683570	683427	28995	6.58639	2902.38	2899.57	19116.2	178	4270	single	no	Plasma membrane H+-ATPase; expression increased in fluconazole and voriconazole resistant strains
CPAR2_301150	orf19.6489	FMP45	no	no	Cp_c3	249571	250374	250128	30901	6.07883	3093.06	3090.1	18802.2	179	2824	divergent	no	Ortholog(s) have role in ascospore formation, cellular response to drug, fungal-type cell wall organization and cell cortex, cellular bud membrane, membrane raft, mitochondrion, plasma membrane enriched fraction localization
CPAR2_301160	orf19.6492	orf19.6492	no	no	Cp_c3	249571	250374	250128	30901	6.07883	3093.06	3090.1	18802.2	179	2824	divergent	no	Has domain(s) with predicted ATP binding, protein serine/threonine kinase activity and role in protein phosphorylation
CPAR2_300250	orf19.7017	YOX1	TF	no	Cp_c3	47163	48976	48565	28899	6.48409	2892.73	2889.92	18756.7	180	2048	single	no	Has domain(s) with predicted sequence-specific DNA binding, sequence-specific DNA binding transcription factor activity, role in regulation of transcription, DNA-dependent and nucleus localization
it_cp_Gln(CUG)_89	t_ca_Gln(CUG)_88	no_short	no	no	Cp_c5	435729	436446	436201	30151	6.18325	3018.03	3015.13	18661.2	181	248	single	no
CPAR2_303860	orf19.1957	CYC3	no	no	Cp_c3	913146	913666	913307	27362	6.80082	2738.98	2736.27	18627.3	182	2801	single	ntar13	Ortholog(s) have holocytochrome-c synthase activity, role in aerobic respiration, cytochrome c-heme linkage, hyphal growth and fungal-type cell wall, mitochondrial intermembrane space localization
CPAR2_805240	orf19.4818	orf19.4818	no	no	Cp_c8	1169892	1170658	1170469	31256	5.93261	3128.64	3125.65	18561	183	6691	single	ntar38
CPAR2_807510	orf19.1655.3	orf19.1655.3	no	no	Cp_c8	1750356	1750788	1750609	29884	6.1895	2991.29	2988.41	18514.6	184	1204	single	no	Ortholog(s) have role in cation transport, regulation of membrane potential and plasma membrane localization
it_cp_Trp(CCA)_49	it_ca_Trp(CCA)_55	no_short	no	no	Cp_c8	1988019	1988543	1988205	28188	6.54862	2821.61	2818.85	18477.6	185	2623	single	no
CPAR2_208160	orf19.655	PHO84	no	no	Cp_c2	1751695	1752077	1751883	27196	6.77779	2722.33	2719.63	18451.4	186	2044	single	no	Ortholog(s) have inorganic phosphate transmembrane transporter activity, manganese ion transmembrane transporter activity and role in manganese ion transport, phosphate ion transport, polyphosphate metabolic process
CPAR2_405400	orf19.5992	WOR2	TF	no	Cp_c4	1228439	1230645	1229854	31035	5.927	3106.52	3103.55	18412.3	187	7509	divergent	no	Has domain(s) with predicted sequence-specific DNA binding RNA polymerase II transcription factor activity, zinc ion binding activity, role in regulation of transcription, DNA-dependent and nucleus localization
CPAR2_405390	orf19.5991	orf19.5991	no	no	Cp_c4	1228439	1230645	1229854	31035	5.927	3106.52	3103.55	18412.3	187	7509	divergent	no	Ortholog(s) have role in maturation of 5.8S rRNA from tricistronic rRNA transcript (SSU-rRNA, 5.8S rRNA, LSU-rRNA), maturation of LSU-rRNA from tricistronic rRNA transcript (SSU-rRNA, 5.8S rRNA, LSU-rRNA)
CPAR2_400400	orf19.4669	AAT22	no	no	Cp_c4	93414	94181	93703	28758	6.3898	2878.61	2875.82	18393.8	188	398	single	no	Has domain(s) with predicted pyridoxal phosphate binding, transaminase activity and role in biosynthetic process, cellular amino acid metabolic process
CPAR2_104680	orf19.5495	orf19.5495	no	no	Cp_c1	1034598	1035583	1035071	30520	6.0202	3055.01	3052.09	18391.8	189	2900	divergent	no	Has domain(s) with predicted nucleic acid binding, nucleotide binding activity
CPAR2_104690	orf19.5493	GSP1	no	no	Cp_c1	1034598	1035583	1035071	30520	6.0202	3055.01	3052.09	18391.8	189	2900	divergent	no	Ortholog(s) have GTP binding, GTPase activity, role in chromosome organization, nucleus organization, regulation of mitotic cell cycle and cytosol, nucleus, soluble fraction localization
CPAR2_404660	orf19.203	STB3	no	no	Cp_c4	1038485	1039271	1038857	28178	6.44358	2820.64	2817.88	18175	190	1767	single	no	Putative SIN3-binding protein 3 homolog
CPAR2_601925	orf19.5520	ASG7	no	no	Cp_c6	461768	462534	462296	29103	6.2118	2913.2	2910.38	18096.2	191	1562	single	no
CPAR2_104970	orf19.2201	orf19.2201	no	no	Cp_c1	1082995	1083488	1083157	26789	6.72187	2681.67	2679	18025.8	192	927	divergent	no	Ortholog(s) have ribosome binding activity, role in mitochondrial respiratory chain complex III assembly, positive regulation of mitochondrial translation and mitochondrial ribosome localization
CPAR2_104980	orf19.2202	orf19.2202	no	no	Cp_c1	1082995	1083488	1083157	26789	6.72187	2681.67	2679	18025.8	192	927	divergent	no	Ortholog(s) have sedoheptulose-bisphosphatase activity, role in ribose phosphate biosynthetic process and cytosol, nucleus localization
CPAR2_403510	orf19.1327	RBT1	no	no	Cp_c4	764461	764835	764665	27182	6.61684	2720.95	2718.26	18004.1	193	4169	single	no	Transcription factor; expression regulated by Bcr1p
CPAR2_101860	orf19.4679	AGP2	no	no	Cp_c1	414692	415425	415179	26732	6.71365	2675.87	2673.21	17964.9	194	2576	single	no	Ortholog(s) have carnitine transporter activity, polyamine transmembrane transporter activity and role in carnitine transport, fatty acid metabolic process, polyamine transport, response to osmotic stress, transmembrane transport
CPAR2_407130	orf19.1362	SMM1	no	no	Cp_c4	1587969	1588509	1588135	26599	6.69555	2662.64	2659.99	17827.9	195	2652	divergent	no	Ortholog(s) have tRNA dihydrouridine synthase activity, role in tRNA modification and cytoplasm, nucleus localization
CPAR2_407140	orf19.1363	orf19.1363	no	no	Cp_c4	1587969	1588509	1588135	26599	6.69555	2662.64	2659.99	17827.9	195	2652	divergent	no	Putative protein of unknown function
CPAR2_704130	orf19.5133	ZCF29	TF	no	Cp_c7	904591	905178	904846	28662	6.17586	2869.03	2866.24	17718.7	196	4201	divergent	no	Ortholog(s) have role in cellular response to drug, cellular response to oxidative stress, hyphal growth
CPAR2_704120	orf19.5131	orf19.5131	no	no	Cp_c7	904591	905178	904846	28662	6.17586	2869.03	2866.24	17718.7	196	4201	divergent	no	Ortholog(s) have role in negative regulation of gluconeogenesis, proteasomal ubiquitin-dependent protein catabolic process and GID complex, cytosol, nucleus, spindle pole body localization
CPAR2_803820	orf19.1822	UME6	TF	no	Cp_c8	855824	857042	856165	27226	6.49916	2725.39	2722.7	17712.8	197	6995	divergent	no	Has domain(s) with predicted sequence-specific DNA binding RNA polymerase II transcription factor activity, zinc ion binding activity, role in regulation of transcription, DNA-dependent and nucleus localization
CPAR2_803830	orf19.177	orf19.177	no	no	Cp_c8	855824	857042	856165	27226	6.49916	2725.39	2722.7	17712.8	197	6995	divergent	no	Has domain(s) with predicted phosphatidylinositol binding activity and role in cell communication
CPAR2_602600	orf19.3414	SUR7	no	no	Cp_c6	618868	619781	619185	27126	6.49904	2715.36	2712.67	17647.2	198	2476	single	no	Ortholog(s) have role in ascospore formation, cortical actin cytoskeleton organization, endocytosis, fungal-type cell wall organization, septin cytoskeleton organization
CPAR2_300660	orf19.7098	orf19.7098	TF	no	Cp_c3	123046	123387	123222	26897	6.51086	2692.42	2689.74	17529.9	199	1188	divergent	no	Ortholog(s) have mitochondrion localization
CPAR2_300670	---	no_short	no	young	Cp_c3	123046	123387	123222	26897	6.51086	2692.42	2689.74	17529.9	199	1188	divergent	no	Has domain(s) with predicted role in transmembrane transport and integral to membrane localization
CPAR2_302170	orf19.3826	orf19.3826	no	no	Cp_c3	525725	526420	526132	26270	6.6495	2629.65	2627.01	17485.9	200	2225	single	no
CPAR2_210680	orf19.5812	orf19.5812	no	no	Cp_c2	2290105	2290471	2290307	26122	6.62811	2614.85	2612.22	17331.5	201	330	divergent	no	Ortholog(s) have role in translational termination and nucleus localization
CPAR2_210690	orf19.5811	MET1	no	no	Cp_c2	2290105	2290471	2290307	26122	6.62811	2614.85	2612.22	17331.5	201	330	divergent	no	Ortholog(s) have uroporphyrin-III C-methyltransferase activity and role in cellular response to drug, methionine biosynthetic process, siroheme biosynthetic process
CPAR2_800970	orf19.2608	ADH5	no	no	Cp_c8	226710	227489	227250	26105	6.62647	2613.2	2610.57	17316.3	202	1368	divergent	no	Stereospecific secondary alcohol dehydrogenase
CPAR2_800980	orf19.2822	orf19.2822	no	no	Cp_c8	226710	227489	227250	26105	6.62647	2613.2	2610.57	17316.3	202	1368	divergent	no
CPAR2_602350	orf19.3393	orf19.3393	no	no	Cp_c6	548899	549491	549067	26339	6.5601	2636.61	2633.97	17296.4	203	645	divergent	no	Ortholog(s) have ATP-dependent DNA helicase activity, ATP-dependent DNA/RNA helicase activity, ATP-dependent RNA helicase activity and role in maturation of LSU-rRNA from tricistronic rRNA transcript (SSU-rRNA, 5.8S rRNA, LSU-rRNA)
t_cp_Ala(UGC)_64	t_ca_Ala(UGC)_93	no_short	no	no	Cp_c6	548899	549491	549067	26339	6.5601	2636.61	2633.97	17296.4	203	645	divergent	no
CPAR2_504080	orf19.5447	HGT19	no	no	Cp_c5	934587	935438	934833	30549	5.64102	3057.9	3054.98	17249.7	204	3910	divergent	no	Ortholog(s) have plasma membrane localization
CPAR2_504090	orf19.5449	orf19.5449	no	no	Cp_c5	934587	935438	934833	30549	5.64102	3057.9	3054.98	17249.7	204	3910	divergent	no	Has domain(s) with predicted integral to membrane localization
CPAR2_807870	orf19.6189	orf19.6189	no	no	Cp_c8	1817880	1818243	1818058	29619	5.81472	2964.84	2961.98	17239.7	205	319	single	no	Ortholog(s) have cytosol, mitochondrion, nucleus localization
CPAR2_213850	orf19.2006	orf19.2006	no	no	Cp_c2	2947785	2948155	2947988	29081	5.89789	2910.93	2908.11	17168.3	206	340	single	no	Ortholog(s) have fungal-type vacuole membrane localization
CPAR2_209730	orf19.6873	RPS8A	no	no	Cp_c2	2079059	2079805	2079575	25941	6.60344	2596.78	2594.16	17147.7	207	648	divergent	no	Ortholog(s) have structural constituent of ribosome activity and role in maturation of SSU-rRNA from tricistronic rRNA transcript (SSU-rRNA, 5.8S rRNA, LSU-rRNA)
CPAR2_209740	orf19.6873.1	orf19.6873.1	no	no	Cp_c2	2079059	2079805	2079575	25941	6.60344	2596.78	2594.16	17147.7	207	648	divergent	no	Ortholog(s) have electron carrier activity, iron ion binding, zinc ion binding activity, role in peptidyl-diphthamide biosynthetic process from peptidyl-histidine, tRNA wobble uridine modification and cytosol, nucleus localization
CPAR2_405950	orf19.1376	orf19.1376	no	no	Cp_c4	1371169	1371737	1371347	25933	6.6018	2595.96	2593.34	17138	208	1935	divergent	no	Ortholog(s) have SNAP receptor activity, phosphatidic acid binding activity and role in ascospore-type prospore membrane assembly
CPAR2_405960	orf19.1377	IPK2	no	no	Cp_c4	1371169	1371737	1371347	25933	6.6018	2595.96	2593.34	17138	208	1935	divergent	no	Ortholog(s) have inositol tetrakisphosphate 3-kinase activity, inositol tetrakisphosphate 6-kinase activity and inositol-1,3,4,5,6-pentakisphosphate kinase activity, more
CPAR2_808120	orf19.1930	CFL5	no	no	Cp_c8	1881535	1882540	1882229	26411	6.47563	2643.82	2641.17	17120.4	209	1952	single	no	Ortholog(s) have ferric-chelate reductase activity, role in copper ion import, siderophore transport and plasma membrane localization
CPAR2_404240	orf19.1354	UCF1	no	no	Cp_c4	952387	952893	952759	26207	6.52169	2623.35	2620.71	17108.7	210	3336	single	ntar84	Ortholog(s) have role in energy reserve metabolic process and cytoplasm localization
CPAR2_214040	orf19.1446	CLB2	no	no	Cp_c2	2994599	2995346	2994909	27313	6.23456	2734.08	2731.37	17045.8	211	2952	single	no	Ortholog(s) have cyclin-dependent protein kinase regulator activity
CPAR2_107090	orf19.1052	orf19.1052	no	no	Cp_c1	1507030	1507715	1507265	26107	6.51663	2613.33	2610.71	17030.1	212	1094	divergent	no	Ortholog(s) have DNA binding activity and role in chromatin assembly or disassembly, negative regulation of transcription from RNA polymerase II promoter, postreplication repair
CPAR2_107100	orf19.1051	HTA2	no	no	Cp_c1	1507030	1507715	1507265	26107	6.51663	2613.33	2610.71	17030.1	212	1094	divergent	no	Ortholog(s) have DNA binding activity
CPAR2_702150	orf19.6403	orf19.6403	no	no	Cp_c7	457216	457549	457382	28007	6.06999	2803.45	2800.7	17016.9	213	318	single	no	Ortholog(s) have adenyl-nucleotide exchange factor activity, role in SRP-dependent cotranslational protein targeting to membrane, translocation and endoplasmic reticulum localization
CPAR2_107320	orf19.2459	orf19.2459	no	no	Cp_c1	1554365	1555303	1554560	28791	5.88478	2881.99	2879.19	16959.9	214	1699	single	no	Protein of unknown function
CPAR2_107960	orf19.4059	orf19.4059	no	no	Cp_c1	1684855	1685533	1685392	26298	6.43729	2632.51	2629.87	16946.2	215	838	divergent	no	Ortholog(s) have role in actin cortical patch localization, arginine transport, cellular protein localization, cellular response to heat, endocytosis and late endosome to vacuole transport, more
CPAR2_107970	orf19.4060	ARO4	no	no	Cp_c1	1684855	1685533	1685392	26298	6.43729	2632.51	2629.87	16946.2	215	838	divergent	no	Ortholog(s) have 3-deoxy-7-phosphoheptulonate synthase activity, role in aromatic amino acid family biosynthetic process and cytosol, nucleus localization
t_cp_Val(AAC)_75	t_ca_Val(AAC)_57	no_short	no	no	Cp_c4	1330098	1330731	1330372	26439	6.40289	2646.6	2643.95	16945.9	216	14	single	no
CPAR2_808060	orf19.6178	FBP1	no	no	Cp_c8	1863969	1864323	1864136	25728	6.57384	2575.48	2572.87	16930.8	217	1009	divergent	no	Ortholog(s) have fructose 1,6-bisphosphate 1-phosphatase activity, role in gluconeogenesis, reactive oxygen species metabolic process and cytosol, nucleus localization
CPAR2_808070	orf19.6709	orf19.6709	no	no	Cp_c8	1863969	1864323	1864136	25728	6.57384	2575.48	2572.87	16930.8	217	1009	divergent	no	Has domain(s) with predicted catalytic activity
CPAR2_702700	---	no_short	no	young	Cp_c7	581457	582111	581802	25671	6.56561	2569.75	2567.15	16872	218	4298	divergent	no
CPAR2_702710	orf19.6919	orf19.6919	no	no	Cp_c7	581457	582111	581802	25671	6.56561	2569.75	2567.15	16872	218	4298	divergent	no
CPAR2_302555	orf19.4342	orf19.4342	TF	no	Cp_c3	616166	616563	616322	25727	6.52828	2575.32	2572.72	16812.4	219	4115	divergent	ntar15	Has domain(s) with predicted sequence-specific DNA binding RNA polymerase II transcription factor activity, zinc ion binding activity, role in regulation of transcription, DNA-dependent and nucleus localization
CPAR2_302560	orf19.1948	orf19.1948	no	no	Cp_c3	616166	616563	616322	25727	6.52828	2575.32	2572.72	16812.4	219	4115	divergent	ntar15
CPAR2_407410	orf19.1779	MP65	no	no	Cp_c4	1654939	1656106	1655095	26094	6.4339	2612.05	2609.43	16805.7	220	2433	single	no	Ortholog(s) have role in cell adhesion involved in single-species biofilm formation, cell-abiotic substrate adhesion and conjugation with cellular fusion, more
CPAR2_202480	orf19.4356	HGT3	no	no	Cp_c2	472788	473579	473415	25796	6.47712	2582.23	2579.62	16725.4	221	1147	divergent	no	Has domain(s) with predicted substrate-specific transmembrane transporter activity, role in transmembrane transport and integral to membrane localization
CPAR2_202490	orf19.4355	orf19.4355	no	no	Cp_c2	472788	473579	473415	25796	6.47712	2582.23	2579.62	16725.4	221	1147	divergent	no
CPAR2_211730	orf19.5777	orf19.5777	no	no	Cp_c2	2516078	2517440	2517295	25524	6.54423	2555.05	2552.45	16720.8	222	1481	single	no	Ortholog(s) have endoplasmic reticulum localization
CPAR2_105060	orf19.4464	SEN15	no	no	Cp_c1	1100159	1100825	1100621	25467	6.53601	2549.33	2546.74	16662.5	223	3349	divergent	no	Ortholog(s) have tRNA-intron endonuclease activity, role in tRNA-type intron splice site recognition and cleavage and tRNA-intron endonuclease complex localization
CPAR2_105070	orf19.4459	orf19.4459	no	no	Cp_c1	1100159	1100825	1100621	25467	6.53601	2549.33	2546.74	16662.5	223	3349	divergent	no	Has domain(s) with predicted heme binding, oxygen binding activity and role in oxygen transport
CPAR2_204730	orf19.2362	orf19.2362	no	no	Cp_c2	961888	962306	962092	28628	5.80049	2865.61	2862.82	16622	224	649	divergent	no	Ortholog(s) have role in cleavage involved in rRNA processing, maturation of SSU-rRNA from tricistronic rRNA transcript (SSU-rRNA, 5.8S rRNA, LSU-rRNA) and 90S preribosome, nucleolus localization
CPAR2_204740	orf19.1860	LSC2	no	no	Cp_c2	961888	962306	962092	28628	5.80049	2865.61	2862.82	16622	224	649	divergent	no	Ortholog(s) have succinate-CoA ligase (ADP-forming) activity, role in succinyl-CoA metabolic process and mitochondrion localization
CPAR2_805250	orf19.5254	orf19.5254	no	no	Cp_c8	1177827	1178488	1178034	26822	6.12656	2684.93	2682.26	16449.4	225	2034	single	no	Hypothetical protein
CPAR2_401140	orf19.4161	orf19.4161	no	no	Cp_c4	233310	233739	233568	26111	6.29099	2613.76	2611.13	16443.1	226	270	divergent	no	Ortholog(s) have role in DNA repair and Smc5-Smc6 complex, nucleus localization
CPAR2_401150	orf19.4162	MLH1	no	no	Cp_c4	233310	233739	233568	26111	6.29099	2613.76	2611.13	16443.1	226	270	divergent	no	Ortholog(s) have ATP binding, ATPase activity, dinucleotide insertion or deletion binding, loop DNA binding, single-stranded DNA binding activity
CPAR2_203350	orf19.646	GLN1	no	no	Cp_c2	666670	667342	666937	25239	6.50475	2526.52	2523.94	16434.4	227	2185	single	no	Ortholog(s) have glutamate-ammonia ligase activity, role in nitrogen utilization and cytosol, nucleus localization
CPAR2_402610	orf19.4623.3	NHP6A	no	no	Cp_c4	565475	565903	565763	25174	6.49488	2520.01	2517.44	16367.2	228	2090	single	no	Ortholog(s) have DNA binding, bending, sequence-specific DNA binding activity and role in RNA polymerase III transcriptional preinitiation complex assembly, chromatin remodeling, transcription from RNA polymerase II promoter
CPAR2_406030	orf19.1389	orf19.1389	no	no	Cp_c4	1383673	1385751	1383855	25133	6.48995	2515.95	2513.38	16328.4	229	1052	divergent	no	Ortholog(s) have poly(A) RNA binding activity, role in nuclear-transcribed mRNA poly(A) tail shortening and nucleus localization
CPAR2_406040	orf19.3131	OYE32	no	no	Cp_c4	1383673	1385751	1383855	25133	6.48995	2515.95	2513.38	16328.4	229	1052	divergent	no	Protein of unknown function; expression increased in fluconazole and voriconazole resistant strains; ortholog(s) have role in cell redox homeostasis
CPAR2_204630	orf19.5843	orf19.5843	no	no	Cp_c2	944082	944768	944342	25101	6.48502	2512.7	2510.13	16294.9	230	1930	single	no	Ortholog(s) have role in hyphal growth, pathogenesis, response to osmotic stress, response to oxidative stress and cytoplasm, nucleus localization
CPAR2_806830	orf19.7381	AHR1	TF	no	Cp_c8	1581246	1581871	1581413	25036	6.47515	2506.2	2503.64	16228	231	5381	divergent	ntar41	Ortholog(s) have sequence-specific DNA binding, sequence-specific DNA binding transcription factor activity
CPAR2_806840	orf19.7380	orf19.7380	no	no	Cp_c8	1581246	1581871	1581413	25036	6.47515	2506.2	2503.64	16228	231	5381	divergent	ntar41	Has domain(s) with predicted nucleic acid binding, nucleotide binding activity
CPAR2_202520	orf19.4377	KRE1	no	no	Cp_c2	480457	481405	480667	25495	6.35605	2552.12	2549.53	16221.4	232	3320	single	no	Predicted GPI-anchored protein with a role in 1,6-beta-d-glucan biosynthesis; expression increased in fluconazole and voriconazole resistant strains
CPAR2_501030	orf19.2876	CBF1	TF	no	Cp_c5	239770	243483	242954	28658	5.65405	2868.65	2865.86	16219.5	233	987	divergent	no	Has domain(s) with predicted role in regulation of transcription, DNA-dependent and nucleus localization
CPAR2_501020	orf19.2877	PDC11	no	no	Cp_c5	239770	243483	242954	28658	5.65405	2868.65	2865.86	16219.5	233	987	divergent	no	Ortholog(s) have pyruvate decarboxylase activity
CPAR2_804980	orf19.5255	PXA2	no	no	Cp_c8	1110425	1110777	1110581	26845	6.01906	2687.24	2684.57	16174.7	234	3075	divergent	no	Ortholog(s) have ATPase activity, coupled to transmembrane movement of substances activity, role in fatty acid transport and integral to peroxisomal membrane localization
CPAR2_804990	orf19.4906	orf19.4906	no	no	Cp_c8	1110425	1110777	1110581	26845	6.01906	2687.24	2684.57	16174.7	234	3075	divergent	no	Putative adhesin-like protein
CPAR2_805400	---	no_short	no	young	Cp_c8	1212363	1212693	1212532	24882	6.45376	2490.79	2488.24	16075	235	768	single	no	Has domain(s) with predicted catalytic activity and role in metabolic process
CPAR2_500870	orf19.740	HAP41	no	no	Cp_c5	205652	207100	206820	24849	6.44883	2487.55	2485	16041.8	236	3553	single	no	Has domain(s) with predicted DNA binding activity, role in regulation of transcription, DNA-dependent and nucleus localization
CPAR2_701070	orf19.5241	SNT1	TF	no	Cp_c7	238369	238699	238532	24801	6.44225	2482.69	2480.14	15994.1	237	1137	single	no	Ortholog(s) have role in cellular response to biotic stimulus, cellular response to starvation and filamentous growth of a population of unicellular organisms in response to starvation, more
CPAR2_210310	orf19.1486	orf19.1486	no	no	Cp_c2	2209364	2210324	2209997	24777	6.43896	2480.26	2477.72	15970.3	238	4795	single	no	Late-stage biofilm-induced gene in C. albicans
it_cp_Gln(UUG)_12	---	no_short	no	no	Cp_c2	1382527	1383012	1382817	26430	6.03317	2645.72	2643.07	15962.1	239	32	single	no
CPAR2_108770	orf19.3041	orf19.3041	no	no	Cp_c1	1847257	1847888	1847712	24769	6.43732	2479.45	2476.91	15961	240	767	single	no
CPAR2_703460	orf19.5168	orf19.5168	no	no	Cp_c7	764563	764892	764724	24696	6.42745	2472.17	2469.63	15889.8	241	4732	single	no	Ortholog(s) have role in maturation of SSU-rRNA and cytosol, nucleolus localization
CPAR2_200930	orf19.7561	DEF1	no	no	Cp_c2	165120	165792	165461	25403	6.2478	2542.93	2540.35	15887.7	242	2737	single	no	Has domain(s) with predicted DNA binding activity
CPAR2_403110	orf19.1291	ABZ1	no	no	Cp_c4	680540	680913	680714	26018	6.04166	2604.52	2601.89	15735.6	243	279	single	no	Ortholog(s) have 4-amino-4-deoxychorismate synthase activity, role in para-aminobenzoic acid biosynthetic process and cytosol, nucleus localization
CPAR2_302100	orf19.4715	orf19.4715	no	no	Cp_c3	508288	508614	508449	25544	6.11427	2557.01	2554.42	15634.3	244	716	divergent	no	Ortholog(s) have tubulin binding activity, role in microtubule cytoskeleton organization, mitochondrial fission, mitochondrion inheritance, nuclear migration along microtubule and cell cortex, cellular bud tip, mitochondrion localization
CPAR2_302110	orf19.2909	ERG26	no	no	Cp_c3	508288	508614	508449	25544	6.11427	2557.01	2554.42	15634.3	244	716	divergent	no	Ortholog(s) have C-3 sterol dehydrogenase (C-4 sterol decarboxylase) activity, role in ergosterol biosynthetic process and Golgi apparatus, endoplasmic reticulum membrane localization
CPAR2_203720	orf19.4784	CRP1	no	no	Cp_c2	757696	758131	757888	28675	5.42473	2870.31	2867.52	15570.7	245	787	single	no	Ortholog(s) have copper-exporting ATPase activity, role in cadmium ion transport, cellular copper ion homeostasis, copper ion transport, silver ion transport and plasma membrane localization
CPAR2_102210	orf19.264	orf19.264	no	no	Cp_c1	507463	508628	508145	25526	5.99871	2555.21	2552.61	15328	246	2031	divergent	no	Has domain(s) with predicted protein kinase binding activity and role in regulation of cyclin-dependent protein kinase activity
CPAR2_102220	orf19.2501	FLC1	no	no	Cp_c1	507463	508628	508145	25526	5.99871	2555.21	2552.61	15328	246	2031	divergent	no	Ortholog(s) have role in heme transport and cytoplasmic vesicle, endoplasmic reticulum, mitochondrion localization
CPAR2_108230	---	no_short	no	young	Cp_c1	1737485	1737990	1737678	24862	6.15748	2488.8	2486.25	15324.7	247	1750	single	no	Ortholog(s) have role in negative regulation of ATPase activity, response to stress and plasma membrane, plasma membrane enriched fraction localization
CPAR2_808250	orf19.6731	orf19.6731	no	no	Cp_c8	1909117	1909453	1909293	25043	6.07201	2506.89	2504.33	15221.9	248	398	single	no	Hypothetical protein
CPAR2_102440	orf19.242.2	orf19.242.2	no	no	Cp_c1	564649	565294	564818	24004	6.32876	2402.93	2400.42	15207.6	249	577	single	no	Ortholog(s) have endoplasmic reticulum localization
CPAR2_601820	orf19.3505	orf19.3505	no	no	Cp_c6	430497	430872	430676	25184	6.03111	2520.99	2518.42	15204.4	250	648	single	no	Ortholog(s) have role in TOR signaling cascade, actin filament bundle assembly, eisosome assembly, endosomal transport, establishment or maintenance of actin cytoskeleton polarity, regulation of cell growth and plasma membrane localization
CPAR2_103720	orf19.2432	HAC1	TF	no	Cp_c1	836375	836790	836606	24086	6.30542	2411.2	2408.69	15203.6	251	3010	divergent	no	Has domain(s) with predicted protein dimerization activity, sequence-specific DNA binding, sequence-specific DNA binding transcription factor activity and role in regulation of transcription, DNA-dependent
CPAR2_103710	orf19.1828	BUD16	no	no	Cp_c1	836375	836790	836606	24086	6.30542	2411.2	2408.69	15203.6	251	3010	divergent	no	Ortholog(s) have role in cellular bud site selection, pyridoxal phosphate biosynthetic process and cytoplasm localization
CPAR2_209020	orf19.6208	MEF2	no	no	Cp_c2	1938377	1938932	1938755	23970	6.32249	2399.57	2397.07	15171.3	252	865	divergent	no	Ortholog(s) have mitochondrion localization
it_cp_Pro(AGG)_22	it_ca_Pro(AGG)_17	no_short	no	no	Cp_c2	1938377	1938932	1938755	23970	6.32249	2399.57	2397.07	15171.3	252	865	divergent	no
CPAR2_301020	orf19.7053	GAC1	no	no	Cp_c3	221131	221636	221470	25958	5.83405	2598.49	2595.87	15159.7	253	4715	single	no	Ortholog(s) have heat shock protein binding activity, role in glycogen metabolic process, meiosis, mitotic cell cycle spindle assembly checkpoint, response to heat and protein phosphatase type 1 complex localization
CPAR2_200830	orf19.7566	orf19.7566	no	no	Cp_c2	148904	149663	149466	27943	5.40911	2797.07	2794.32	15129.7	254	2781	divergent	no	Has domain(s) with predicted amino acid transmembrane transporter activity, role in amino acid transmembrane transport and membrane localization
CPAR2_200840	orf19.6602	orf19.6602	no	no	Cp_c2	148904	149663	149466	27943	5.40911	2797.07	2794.32	15129.7	254	2781	divergent	no	Ortholog(s) have role in aerobic respiration, ubiquinone biosynthetic process and mitochondrial inner membrane localization
CPAR2_502260	orf19.1285	orf19.1285	no	no	Cp_c5	517150	518019	517440	24195	6.21975	2422.07	2419.56	15064.7	255	2552	single	no	Ortholog(s) have lipid binding activity and endoplasmic reticulum, nucleus-vacuole junction, plasma membrane, ribosome localization
CPAR2_807880	orf19.6190	SRB1	no	no	Cp_c8	1821619	1822478	1821902	25069	5.99792	2509.47	2506.91	15051.6	256	3979	divergent	no	Ortholog(s) have mannose-1-phosphate guanylyltransferase activity
CPAR2_807890	---	no_short	no	young	Cp_c8	1821619	1822478	1821902	25069	5.99792	2509.47	2506.91	15051.6	256	3979	divergent	no	Has domain(s) with predicted role in transmembrane transport
CPAR2_207750	---	no_short	no	young	Cp_c2	1660727	1661091	1660886	24099	6.23042	2412.45	2409.94	15030.5	257	1401	single	no	Ortholog(s) have role in protein N-linked glycosylation, protein O-linked glycosylation, response to stress
CPAR2_102850	orf19.234	PHA2	no	no	Cp_c1	653873	655284	655022	24549	6.08694	2457.49	2454.96	14958.6	258	524	single	no	Ortholog(s) have prephenate dehydratase activity, role in L-phenylalanine biosynthetic process and cytosol, nucleus localization
CPAR2_701820	orf19.6286.2	RPS27	no	no	Cp_c7	381813	382526	382009	28019	5.32489	2804.66	2801.91	14934.5	259	1886	single	no	Ortholog(s) have structural constituent of ribosome activity
CPAR2_207760	---	no_short	no	young	Cp_c2	1664518	1665407	1664961	23708	6.28599	2373.31	2370.83	14918.6	260	1318	single	no
CPAR2_801850	orf19.4934	OP4	no	no	Cp_c8	429938	430310	430093	23628	6.27448	2365.33	2362.85	14841.2	261	4091	divergent	no	Ortholog(s) have extracellular region localization
CPAR2_801860	orf19.4933	FAD3	no	no	Cp_c8	429938	430310	430093	23628	6.27448	2365.33	2362.85	14841.2	261	4091	divergent	no	Ortholog(s) have omega-3 fatty acid desaturase activity and role in unsaturated fatty acid biosynthetic process
CPAR2_501110	orf19.2892	orf19.2892	no	no	Cp_c5	261147	262055	261791	26828	5.51629	2685.53	2682.86	14814.2	262	4302	single	no	Ortholog(s) have role in fungal-type cell wall organization and Golgi apparatus localization
CPAR2_208770	orf19.2783	PIR32	no	no	Cp_c2	1882131	1882816	1882300	25131	5.85757	2515.68	2513.11	14735.8	263	628	divergent	no	Ortholog(s) have role in filamentous growth of a population of unicellular organisms, fungal-type cell wall organization
CPAR2_208780	orf19.2782	orf19.2782	no	no	Cp_c2	1882131	1882816	1882300	25131	5.85757	2515.68	2513.11	14735.8	263	628	divergent	no	Ortholog(s) have disulfide oxidoreductase activity, role in cellular response to oxidative stress, response to osmotic stress and mitochondrial matrix localization
CPAR2_204300	orf19.1813	FLC2	no	no	Cp_c2	869603	869964	869766	23492	6.25474	2351.77	2349.3	14709.7	264	2633	divergent	no	Ortholog(s) have FAD transmembrane transporter activity, calcium channel activity
CPAR2_204310	orf19.1815	orf19.1815	no	no	Cp_c2	869603	869964	869766	23492	6.25474	2351.77	2349.3	14709.7	264	2633	divergent	no	Ortholog(s) have ribosomal large subunit binding activity
CPAR2_213070	orf19.2049	orf19.2049	no	no	Cp_c2	2792236	2792848	2792618	24285	6.04626	2431.03	2428.51	14698.6	265	691	single	no	Ortholog(s) have plasma membrane localization
CPAR2_807580	orf19.5929	orf19.5929	no	no	Cp_c8	1764697	1764985	1764839	23421	6.24487	2344.61	2342.13	14641.8	266	2615	divergent	no	Putative protein of unknown function, transcription is positively regulated by Tbf1p
CPAR2_807590	orf19.5933	orf19.5933	no	no	Cp_c8	1764697	1764985	1764839	23421	6.24487	2344.61	2342.13	14641.8	266	2615	divergent	no	Hypothetical protein
CPAR2_210130	orf19.3537	orf19.3537	no	no	Cp_c2	2167766	2168420	2167955	23868	6.1182	2389.34	2386.85	14618.5	267	850	divergent	no	Ortholog(s) have sulfiredoxin activity, role in cellular protein localization, cellular response to hydrogen peroxide, oxidation-reduction process and cytosol, nucleus localization
CPAR2_210140	orf19.3538	FRE9	no	no	Cp_c2	2167766	2168420	2167955	23868	6.1182	2389.34	2386.85	14618.5	267	850	divergent	no	Has domain(s) with predicted electron carrier activity, flavin adenine dinucleotide binding, iron ion binding, oxidoreductase activity, role in oxidation-reduction process and integral to membrane localization
CPAR2_405150	orf19.1785	orf19.1785	no	no	Cp_c4	1155444	1155825	1155611	23357	6.235	2338.24	2335.77	14578.9	268	1630	divergent	no	Hap43p-repressed gene in C. albicans
CPAR2_405160	orf19.1355	orf19.1355	no	no	Cp_c4	1155444	1155825	1155611	23357	6.235	2338.24	2335.77	14578.9	268	1630	divergent	no	Ortholog(s) have role in tRNA export from nucleus and cytosol, nucleus localization
CPAR2_206250	orf19.5274	orf19.5274	no	no	Cp_c2	1324799	1325217	1325050	26126	5.5641	2615.32	2612.69	14551.9	269	3110	divergent	no	Has domain(s) with predicted phospholipid binding activity
CPAR2_206270	orf19.3278	GSY1	no	no	Cp_c2	1324799	1325217	1325050	26126	5.5641	2615.32	2612.69	14551.9	269	3110	divergent	no	Ortholog(s) have glycogen (starch) synthase activity, role in glycogen biosynthetic process and mitochondrion localization
CPAR2_601490	orf19.3483	orf19.3483	no	no	Cp_c6	364221	364616	364411	26834	5.41116	2686.11	2683.43	14534.9	270	912	single	no	Ortholog(s) have phosphatidylglycerol phospholipase C activity, role in phosphatidylglycerol catabolic process and lipid particle, mitochondrion localization
CPAR2_105690	orf19.6073	HMX1	no	no	Cp_c1	1236330	1237412	1236494	25544	5.65786	2557	2554.4	14467.1	271	1777	divergent	no	Ortholog(s) have heme oxygenase (decyclizing) activity and role in cellular iron ion homeostasis, heme catabolic process, response to carbon monoxide, response to oxidative stress
CPAR2_105700	orf19.6072	CDC13	no	no	Cp_c1	1236330	1237412	1236494	25544	5.65786	2557	2554.4	14467.1	271	1777	divergent	no	Protein with similarity to S. cerevisiae Cdc13p, which is involved in telomere maintenance
CPAR2_208140	orf19.4771	orf19.4771	no	no	Cp_c2	1745724	1746287	1745865	23282	6.17475	2330.74	2328.28	14391.7	272	1547	single	no
CPAR2_301440	---	no_short	no	no	Cp_c3	333704	334040	333860	24758	5.79737	2478.38	2475.84	14368.1	273	847	single	no	Has domain(s) with predicted nucleotide binding activity
CPAR2_502140	orf19.3895	CHT2	no	no	Cp_c5	485117	486218	485304	25439	5.62925	2546.51	2543.92	14334.9	274	2675	single	no	Has domain(s) with predicted cation binding, hydrolase activity, hydrolyzing O-glycosyl compounds activity and role in carbohydrate metabolic process
CPAR2_404080	orf19.5860	orf19.5860	no	no	Cp_c4	910371	910714	910538	23048	6.19059	2307.28	2304.83	14283.4	275	2297	divergent	no	Protein of unknown function; expression increased in fluconazole and voriconazole resistant strains
CPAR2_404090	orf19.345	orf19.345	no	no	Cp_c4	910371	910714	910538	23048	6.19059	2307.28	2304.83	14283.4	275	2297	divergent	no	Putative succinate-semialdehyde dehydrogenase [NAD(P)+]; expression increased in fluconazole and voriconazole resistant strains
CPAR2_702510	orf19.6548	ISU1	no	no	Cp_c7	532963	533325	533124	23040	6.18895	2306.49	2304.04	14274.7	276	1981	single	no	Ortholog(s) have 2 iron, 2 sulfur cluster binding, ferrous iron binding activity, role in cellular iron ion homeostasis, iron-sulfur cluster assembly, tRNA wobble uridine modification and mitochondrial matrix localization
CPAR2_800350	---	no_short	no	young	Cp_c8	92545	92900	92698	23149	6.14315	2317.37	2314.91	14235.9	277	735	divergent	no	Has domain(s) with predicted nucleotide binding, oxidoreductase activity and role in oxidation-reduction process
CPAR2_800360	orf19.7498	LEU1	no	no	Cp_c8	92545	92900	92698	23149	6.14315	2317.37	2314.91	14235.9	277	735	divergent	no	Ortholog(s) have 3-isopropylmalate dehydratase activity, role in leucine biosynthetic process and soluble fraction localization
CPAR2_404100	orf19.346	orf19.346	no	no	Cp_c4	915602	916101	915785	25238	5.61189	2526.4	2523.82	14177.9	278	3513	divergent	no	Ortholog(s) have L-alanine:2-oxoglutarate aminotransferase activity, role in alanine biosynthetic process, alanine catabolic process, cellular response to drug and cytosol, mitochondrion, nucleus localization
CPAR2_404110	---	no_short	no	young	Cp_c4	915602	916101	915785	25238	5.61189	2526.4	2523.82	14177.9	278	3513	divergent	no	Hyr/Iff family
CPAR2_803850	---	no_short	no	young	Cp_c8	867013	868375	867697	26783	5.27092	2680.97	2678.3	14131.2	279	5268	divergent	no	Has domain(s) with predicted catalase activity, heme binding activity and role in oxidation-reduction process, response to oxidative stress
CPAR2_803860	orf19.6277	orf19.6277	no	no	Cp_c8	867013	868375	867697	26783	5.27092	2680.97	2678.3	14131.2	279	5268	divergent	no
CPAR2_806630	---	no_short	no	young	Cp_c8	1527627	1528006	1527812	24968	5.64532	2499.45	2496.89	14110.2	280	750	divergent	no	Similar to CPAR2_200530
CPAR2_806640	orf19.1373	INP51	no	no	Cp_c8	1527627	1528006	1527812	24968	5.64532	2499.45	2496.89	14110.2	280	750	divergent	no	Ortholog(s) have phosphatidylinositol-4,5-bisphosphate 5-phosphatase activity, role in fungal-type cell wall organization, hyphal growth, pathogenesis, phosphatidylinositol dephosphorylation and cytoplasm, membrane fraction localization
CPAR2_704320	---	no_short	no	no	Cp_c7	946197	946666	946498	22787	6.15276	2281.18	2278.74	14035.6	281	1462	divergent	no	Predicted monooxygenase; 3-hydroxybenzoate 6-hydroxylase; catalyzes the first step in the gentisate pathway; transcriptionally induced by hydroxyaromatic substrates present in cultivation media
CPAR2_704330	---	no_short	no	young	Cp_c7	946197	946666	946498	22787	6.15276	2281.18	2278.74	14035.6	281	1462	divergent	no	Has domain(s) with predicted role in transmembrane transport and integral to membrane localization
CPAR2_701650	orf19.2633	HGT14	no	no	Cp_c7	351433	352103	351921	22700	6.1396	2272.5	2270.07	13952.2	282	1389	single	no	Has domain(s) with predicted substrate-specific transmembrane transporter activity, role in transmembrane transport and integral to membrane localization
CPAR2_100090	orf19.4043	orf19.4043	no	no	Cp_c1	13306	14119	13679	24422	5.67937	2444.78	2442.26	13884.8	283	1240	single	no	Has domain(s) with predicted phospholipid binding activity
CPAR2_804460	orf19.4866	CPP1	no	no	Cp_c8	988284	989130	988944	23808	5.82424	2383.31	2380.82	13881	284	2196	single	no	Ortholog(s) have MAP kinase tyrosine/serine/threonine phosphatase activity, protein tyrosine phosphatase activity and role in hyphal growth, pathogenesis, signal transduction involved in filamentous growth
CPAR2_801110	---	no_short	no	young	Cp_c8	258022	258341	258167	22582	6.12316	2260.68	2258.25	13842.5	285	3741	single	no	Has domain(s) with predicted transporter activity, role in transmembrane transport and membrane localization
CPAR2_303820	orf19.1963	GDS1	no	no	Cp_c3	896474	896939	896615	22464	6.10506	2248.88	2246.46	13729.5	286	2590	single	no	Putative mitochondrial protein
CPAR2_212880	orf19.2028	MXR1	no	no	Cp_c2	2767523	2768511	2767853	22393	6.09519	2241.8	2239.39	13664.2	287	1284	single	no	Ortholog(s) have peptide-methionine-(S)-S-oxide reductase activity, role in cellular response to oxidative stress and cytosol, nucleus localization
CPAR2_800720	orf19.2602	OPT1	no	no	Cp_c8	181291	182575	181681	23355	5.82918	2338	2335.53	13628.6	288	1678	single	no	Ortholog(s) have oligopeptide transmembrane transporter activity, role in cellular response to drug, conjugation with cellular fusion, nitrogen utilization, oligopeptide transmembrane transport and endoplasmic reticulum localization
CPAR2_801820	orf19.4940	orf19.4940	no	no	Cp_c8	426038	426974	426565	22819	5.95675	2284.34	2281.9	13607.2	289	872	divergent	no	Has domain(s) with predicted amino acid transmembrane transporter activity, role in amino acid transmembrane transport and integral to membrane localization
CPAR2_801830	---	no_short	no	no	Cp_c8	426038	426974	426565	22819	5.95675	2284.34	2281.9	13607.2	289	872	divergent	no
CPAR2_304080	orf19.946	MET14	no	no	Cp_c3	974746	975081	974915	23353	5.81728	2337.81	2335.34	13599.7	290	596	divergent	no	Ortholog(s) have role in methionine biosynthetic process and cytosol, nucleus localization
CPAR2_304090	orf19.947	MRP17	no	no	Cp_c3	974746	975081	974915	23353	5.81728	2337.81	2335.34	13599.7	290	596	divergent	no	Ortholog(s) have structural constituent of ribosome activity and mitochondrial small ribosomal subunit localization
CPAR2_110150	---	no_short	no	young	Cp_c1	2154910	2155617	2155271	22342	6.07975	2236.65	2234.24	13598.3	291	1598	divergent	ntar18	Has domain(s) with predicted oxidoreductase activity and role in oxidation-reduction process
CPAR2_110160	orf19.6023	orf19.6023	no	no	Cp_c1	2154910	2155617	2155271	22342	6.07975	2236.65	2234.24	13598.3	291	1598	divergent	ntar18	Ortholog(s) have fungal-type vacuole membrane localization
CPAR2_404800	orf19.7400	ALS7	no	no	Cp_c4	1085176	1086167	1085379	25244	5.37503	2527.02	2524.45	13582.8	292	2929	single	no	Ortholog(s) have cell adhesion molecule binding, high molecular weight kininogen binding activity
it_cp_Glu(CUC)_73	---	no_short	no	no	Cp_c4	1398718	1399358	1398861	22307	6.08204	2233.17	2230.76	13582.2	293	23	single	no
CPAR2_802640	orf19.5713	YMX6	no	no	Cp_c8	584040	584732	584397	22588	5.99965	2261.26	2258.84	13566.8	294	1121	single	no	Has domain(s) with predicted flavin adenine dinucleotide binding, oxidoreductase activity and role in oxidation-reduction process
CPAR2_202060	---	no_short	no	young	Cp_c2	390145	390613	390408	26255	5.16025	2628.16	2625.53	13562	295	273	divergent	no	pseudogene
CPAR2_202070	orf19.515	orf19.515	no	no	Cp_c2	390145	390613	390408	26255	5.16025	2628.16	2625.53	13562	295	273	divergent	no	Has domain(s) with predicted nucleic acid binding, zinc ion binding activity
CPAR2_502290	orf19.4242	CST20	no	no	Cp_c5	525224	525661	525425	26665	5.04822	2669.19	2666.53	13474.7	296	1264	single	no	Ortholog(s) have MAP kinase kinase kinase kinase activity, histone serine kinase activity
CPAR2_101760	orf19.6659	GAP6	no	no	Cp_c1	390931	392069	391535	22190	6.06559	2221.41	2219.01	13474.2	297	2423	single	no	Ortholog(s) have amino acid transmembrane transporter activity
CPAR2_207710	orf19.1471	COX4	no	no	Cp_c2	1652459	1653216	1652962	26891	4.99572	2691.84	2689.17	13447.7	298	1533	divergent	no	Ortholog(s) have cytochrome-c oxidase activity, zinc ion binding activity, role in aerobic respiration, mitochondrial electron transport, cytochrome c to oxygen and mitochondrial respiratory chain complex IV, plasma membrane localization
CPAR2_207720	orf19.1470	RPS26A	no	no	Cp_c2	1652459	1653216	1652962	26891	4.99572	2691.84	2689.17	13447.7	298	1533	divergent	no	Ortholog(s) have role in rRNA export from nucleus and cytosol localization
CPAR2_407920	orf19.5338	GAL4	TF	no	Cp_c4	1765089	1766357	1765892	23705	5.65254	2373	2370.51	13413.5	299	5397	divergent	ntar80_AND_ntar81_AND_ntar87	Has domain(s) with predicted sequence-specific DNA binding RNA polymerase II transcription factor activity, zinc ion binding activity, role in regulation of transcription, DNA-dependent and nucleus localization
CPAR2_407930	orf19.5326	orf19.5326	TF	no	Cp_c4	1765089	1766357	1765892	23705	5.65254	2373	2370.51	13413.5	299	5397	divergent	ntar80_AND_ntar81_AND_ntar87	Ortholog(s) have role in cellular response to drug
CPAR2_211760	orf19.906	ROM2	no	no	Cp_c2	2529613	2530388	2529989	23861	5.57554	2388.6	2386.11	13317.7	300	2245	divergent	no	Ortholog(s) have Rho guanyl-nucleotide exchange factor activity, phosphatidylinositol-4,5-bisphosphate binding, signal transducer activity
CPAR2_211770	orf19.898	HEM2	no	no	Cp_c2	2529613	2530388	2529989	23861	5.57554	2388.6	2386.11	13317.7	300	2245	divergent	no	Ortholog(s) have porphobilinogen synthase activity, role in heme biosynthetic process and cytosol, nucleus localization
CPAR2_205700	orf19.6385	ACO1	no	no	Cp_c2	1184819	1185201	1185009	21721	5.99651	2174.55	2172.18	13039.7	301	1349	single	no	Ortholog(s) have aconitate hydratase activity, double-stranded DNA binding, single-stranded DNA binding activity and role in induction by symbiont of host defense response, mitochondrial genome maintenance
CPAR2_210520	orf19.2330	orf19.2330	no	no	Cp_c2	2263076	2263389	2263238	21721	5.99651	2174.55	2172.18	13039.7	301	1202	divergent	no	Ortholog(s) have snoRNA binding activity
it_cp_Ile(UAU)_20	it_ca_Ile(UAU)_13	no_short	no	no	Cp_c2	2263076	2263389	2263238	21721	5.99651	2174.55	2172.18	13039.7	301	1202	divergent	no
it_cp_Met(CAU)_28	t_ca_Met(CAU)_105	no_short	no	no	Cp_c2	231470	231854	231647	22016	5.91314	2204.04	2201.64	13032.8	302	3167	single	no
CPAR2_212180	orf19.5804	HYU1	no	no	Cp_c2	2628393	2628807	2628589	23460	5.54816	2348.55	2346.07	13030.1	303	365	single	no	Ortholog(s) have cytosol localization
CPAR2_106400	orf19.2929	GSC1	no	no	Cp_c1	1380732	1381348	1380925	21698	5.99322	2172.22	2169.84	13018.6	304	3432	single	no	Ortholog(s) have 1,3-beta-D-glucan synthase activity
CPAR2_103410	orf19.337	orf19.337	no	no	Cp_c1	772159	772511	772344	24442	5.30549	2446.73	2444.2	12981.1	305	176	single	no	Ortholog(s) have SNAP receptor activity and role in Golgi to vacuole transport, intra-Golgi vesicle-mediated transport, vacuole fusion, non-autophagic, vesicle fusion
CPAR2_105750	---	no_short	no	young	Cp_c1	1251022	1251339	1251170	21636	5.98335	2166	2163.62	12959.9	306	3355	single	no	Member of large gene family
it_cp_Leu(UAA)_18	---	no_short	no	no	Cp_c2	2986141	2986483	2986290	22299	5.78035	2232.35	2229.94	12903.8	307	994	single	no
CPAR2_500620	orf19.1253	orf19.1253	TF	no	Cp_c5	141551	141928	141742	22412	5.73301	2243.71	2241.29	12863.2	308	3849	divergent	no	Has domain(s) with predicted role in regulation of transcription, DNA-dependent and nucleus localization
CPAR2_500610	orf19.1277	orf19.1277	no	no	Cp_c5	141551	141928	141742	22412	5.73301	2243.71	2241.29	12863.2	308	3849	divergent	no	Hap43p-repressed gene in C. albicans
CPAR2_402070	orf19.5312	MET4	TF	no	Cp_c4	463520	464188	463958	24551	5.2124	2457.72	2455.18	12810.6	309	1397	single	no	Ortholog(s) have role in positive regulation of cell adhesion involved in single-species biofilm formation and positive regulation of cell-substrate adhesion, more
CPAR2_806010	orf19.5902	RAS2	no	no	Cp_c8	1370832	1371360	1371191	22161	5.76295	2218.58	2216.18	12785.6	310	987	single	no	Ortholog(s) have GTPase activity and role in Ras protein signal transduction, cellular response to biotic stimulus, cellular response to starvation, filamentous growth of a population of unicellular organisms in response to starvation
CPAR2_207830	orf19.673	orf19.673	no	no	Cp_c2	1682119	1682483	1682304	21712	5.87792	2173.61	2171.23	12776.3	311	751	single	no	Has domain(s) with predicted FMN binding, oxidoreductase activity and role in oxidation-reduction process
CPAR2_405140	orf19.1618	GFA1	no	no	Cp_c4	1153274	1153824	1153536	21387	5.94716	2141.16	2138.8	12733.8	312	1142	single	no	Ortholog(s) have glutamine-fructose-6-phosphate transaminase (isomerizing) activity
CPAR2_400500	orf19.4600	orf19.4600	no	no	Cp_c4	114544	114890	114735	21380	5.94552	2140.39	2138.02	12725.7	313	3943	divergent	no	Ortholog(s) have mitochondrion localization
CPAR2_400510	orf19.4599	PHO89	no	no	Cp_c4	114544	114890	114735	21380	5.94552	2140.39	2138.02	12725.7	313	3943	divergent	no	Ortholog(s) have sodium:inorganic phosphate symporter activity, role in phosphate ion transport, transmembrane transport and plasma membrane localization
CPAR2_808100	orf19.6713	orf19.6713	TF	no	Cp_c8	1875453	1875957	1875645	21341	5.94058	2136.51	2134.15	12692.1	314	5918	single	no	Has domain(s) with predicted nucleic acid binding, zinc ion binding activity and intracellular localization
CPAR2_801950	orf19.4353	ULP2	no	no	Cp_c8	457544	458212	457817	22265	5.66796	2228.93	2226.53	12633.5	315	2017	divergent	no	Ortholog(s) have SUMO-specific isopeptidase activity and role in protein desumoylation
CPAR2_801960	orf19.4381	VTC3	no	no	Cp_c8	457544	458212	457817	22265	5.66796	2228.93	2226.53	12633.5	315	2017	divergent	no	Ortholog(s) have role in microautophagy, polyphosphate metabolic process, protein localization, vacuolar transport, vacuole fusion, non-autophagic
CPAR2_806570	orf19.1358	GCN4	TF	no	Cp_c8	1514041	1515134	1514646	21248	5.92578	2127.23	2124.87	12605.5	316	1496	single	no	Ortholog(s) have sequence-specific DNA binding transcription factor activity
CPAR2_202260	orf19.491	orf19.491	no	no	Cp_c2	425954	426429	426242	21451	5.86809	2147.47	2145.11	12601.6	317	222	single	no	Ortholog(s) have protein transporter activity and role in SRP-dependent cotranslational protein targeting to membrane, cytosol to ER transport, posttranslational protein targeting to membrane, translocation
CPAR2_106900	orf19.1069	RPN4	TF	no	Cp_c1	1471903	1472279	1472104	21812	5.7634	2183.64	2181.26	12585.2	318	1553	single	no	Ortholog(s) have sequence-specific DNA binding activity
CPAR2_807110	orf19.7359	CRZ1	TF	no	Cp_c8	1642024	1642609	1642204	21202	5.9192	2122.59	2120.24	12564	319	1757	divergent	no	Ortholog(s) have sequence-specific DNA binding transcription factor activity
CPAR2_807120	---	no_short	no	young	Cp_c8	1642024	1642609	1642204	21202	5.9192	2122.59	2120.24	12564	319	1757	divergent	no
CPAR2_407200	orf19.1783	YOR1	no	no	Cp_c4	1608462	1608811	1608643	22940	5.47047	2296.48	2294.03	12562.8	320	2479	divergent	no	Ortholog(s) have membrane fraction, plasma membrane localization
CPAR2_407210	orf19.1365	orf19.1365	no	no	Cp_c4	1608462	1608811	1608643	22940	5.47047	2296.48	2294.03	12562.8	320	2479	divergent	no	Ortholog(s) have role in cellular response to drug
CPAR2_100330	orf19.4337	orf19.4337	no	no	Cp_c1	55352	55963	55645	21148	5.91097	2117.18	2114.83	12514.6	321	1052	single	no	Ortholog(s) have endoplasmic reticulum, mitochondrion localization
CPAR2_803500	orf19.4805	orf19.4805	no	no	Cp_c8	773787	774266	773957	21369	5.82245	2139.27	2136.91	12455.8	322	885	single	no	Ortholog(s) have role in Golgi to plasma membrane transport and membrane localization
CPAR2_401290	orf19.4590	RFX2	TF	no	Cp_c4	270640	271134	270886	21257	5.78431	2128.07	2125.72	12309.4	323	2689	single	no	Ortholog(s) have sequence-specific DNA binding transcription factor activity
CPAR2_209360	orf19.2310.1	RPL29	no	no	Cp_c2	2004488	2005597	2005307	22991	5.34156	2301.58	2299.13	12294	324	544	single	no	Ortholog(s) have structural constituent of ribosome activity, role in cytoplasmic translation and cytosolic large ribosomal subunit, nucleolus localization
CPAR2_106940	orf19.1065	SSA2	no	no	Cp_c1	1480757	1481087	1480935	21900	5.60529	2192.39	2190	12289	325	559	single	no	Ortholog(s) have peptide binding, unfolded protein binding activity and role in SRP-dependent cotranslational protein targeting to membrane, translocation, peptide transport, protein folding, response to stress, response to toxin
CPAR2_806230	orf19.2173	MAF1	no	no	Cp_c8	1417180	1417493	1417337	20986	5.84192	2100.95	2098.61	12273.6	326	320	single	no	Ortholog(s) have RNA polymerase III core binding activity, role in negative regulation of transcription from RNA polymerase III promoter and cytoplasm, nucleolus localization
CPAR2_302990	orf19.1105.2	PGA56	no	no	Cp_c3	713446	714629	714498	20878	5.8715	2090.21	2087.87	12272.6	327	3935	divergent	no	Ortholog(s) have role in L-sorbose catabolic process
CPAR2_303000	orf19.1106	orf19.1106	no	no	Cp_c3	713446	714629	714498	20878	5.8715	2090.21	2087.87	12272.6	327	3935	divergent	no	Protein with Mob2p-dependent hyphal regulation in C. albicans
CPAR2_106920	---	no_short	no	young	Cp_c1	1478422	1478939	1478581	23639	5.17878	2366.44	2363.95	12255.2	328	2637	divergent	no	Hyr/Iff family
CPAR2_106930	---	no_short	no	young	Cp_c1	1478422	1478939	1478581	23639	5.17878	2366.44	2363.95	12255.2	328	2637	divergent	no	Ortholog(s) have cytoplasm localization
CPAR2_104450	orf19.1224	FRP3	no	no	Cp_c1	986004	988082	987140	23497	5.19036	2352.18	2349.71	12208.7	329	3575	divergent	no	Ortholog(s) have acetate transmembrane transporter activity, ammonium transmembrane transporter activity and role in acetate transport, ammonium transport, nitrogen utilization, transmembrane transport
CPAR2_104460	orf19.6868	orf19.6868	no	no	Cp_c1	986004	988082	987140	23497	5.19036	2352.18	2349.71	12208.7	329	3575	divergent	no	Ortholog(s) have role in filamentous growth
CPAR2_303870	orf19.1956	orf19.1956	no	no	Cp_c3	917993	918410	918184	20671	5.84025	2069.47	2067.14	12086.2	330	343	divergent	no
CPAR2_303880	orf19.1955	orf19.1955	no	no	Cp_c3	917993	918410	918184	20671	5.84025	2069.47	2067.14	12086.2	330	343	divergent	no	Ortholog(s) have palmitoyltransferase activity, role in protein palmitoylation, protein targeting to membrane and endoplasmic reticulum palmitoyltransferase complex, extrinsic to endoplasmic reticulum membrane localization
CPAR2_806890	orf19.6951	orf19.6951	no	no	Cp_c8	1597265	1597595	1597437	20822	5.79002	2084.63	2082.3	12070	331	714	single	no	Ortholog(s) have sphinganine-1-phosphate aldolase activity and role in calcium-mediated signaling, cellular response to starvation, sphingolipid metabolic process
CPAR2_100560	orf19.4304	GAP1	no	no	Cp_c1	93459	94780	94578	20648	5.83696	2067.17	2064.84	12066	332	565	single	no	Ortholog(s) have amino acid transmembrane transporter activity, role in amino acid transmembrane transport, filamentous growth of a population of unicellular organisms and cell surface, fungal-type cell wall localization
CPAR2_200970	orf19.7336	orf19.7336	no	no	Cp_c2	179970	180650	180318	20648	5.83696	2067.17	2064.84	12066	332	3454	single	no	Ortholog(s) have endoplasmic reticulum localization
CPAR2_401740	orf19.1415	FRE10	no	no	Cp_c4	384007	384365	384214	20617	5.83202	2064.1	2061.78	12037.9	333	3017	single	no	Ortholog(s) have cupric reductase activity, ferric-chelate reductase activity, role in iron ion transport and cell surface, plasma membrane localization
CPAR2_304150	orf19.955	orf19.955	no	no	Cp_c3	986429	986790	986630	20738	5.75203	2076.18	2073.85	11942.2	334	375	divergent	no
CPAR2_304160	orf19.956	orf19.956	no	no	Cp_c3	986429	986790	986630	20738	5.75203	2076.18	2073.85	11942.2	334	375	divergent	no	Ortholog(s) have role in fermentation and mitochondrion localization
CPAR2_106110	orf19.2973	orf19.2973	no	no	Cp_c1	1325187	1326037	1325773	22914	5.19784	2293.91	2291.46	11923.4	335	2220	single	no
CPAR2_109580	orf19.6094	orf19.6094	no	no	Cp_c1	2020587	2021022	2020794	20357	5.79255	2038.1	2035.79	11805.8	336	2157	divergent	no	Ortholog(s) have role in Golgi to vacuole transport, retrograde transport, endosome to Golgi and GARP complex localization
CPAR2_109590	orf19.6092	KEL1	no	no	Cp_c1	2020587	2021022	2020794	20357	5.79255	2038.1	2035.79	11805.8	336	2157	divergent	no	Ortholog(s) have role in cytogamy, filamentous growth of a population of unicellular organisms, negative regulation of exit from mitosis, regulation of cell shape
CPAR2_400970	orf19.4631	ERG251	no	no	Cp_c4	205731	206039	205889	20800	5.66619	2082.39	2080.05	11799.2	337	488	single	no	Ortholog(s) have plasma membrane localization
CPAR2_804740	orf19.5112	TKL1	no	no	Cp_c8	1057784	1058592	1058272	20336	5.77303	2035.99	2033.69	11753.9	338	1005	single	no	Ortholog(s) have role in pentose-phosphate shunt and cell surface, cytosol, nucleus, plasma membrane, soluble fraction, yeast-form cell wall localization
CPAR2_703380	---	no_short	no	no	Cp_c7	738403	739346	738981	20220	5.77281	2024.37	2022.07	11686.3	339	2123	divergent	no
CPAR2_703390	---	no_short	no	no	Cp_c7	738403	739346	738981	20220	5.77281	2024.37	2022.07	11686.3	339	2123	divergent	no	Has domain(s) with predicted ATP binding, ATPase activity, coupled to transmembrane movement of substances activity, role in transmembrane transport and integral to membrane localization
CPAR2_102020	---	no_short	no	young	Cp_c1	463128	463878	463703	20205	5.76952	2022.84	2020.54	11670.8	340	1967	divergent	no
CPAR2_102030	orf19.1711	END3	no	no	Cp_c1	463128	463878	463703	20205	5.76952	2022.84	2020.54	11670.8	340	1967	divergent	no	Ortholog(s) have protein binding, bridging activity, role in ascospore wall assembly, endocytosis and mating projection tip localization
CPAR2_207420	orf19.5100	MLT1	no	no	Cp_c2	1580889	1581647	1581418	22308	5.21333	2233.31	2230.9	11643	341	919	single	no	Ortholog(s) have role in cellular response to biotic stimulus, cellular response to starvation, filamentous growth of a population of unicellular organisms in response to starvation, pathogenesis
CPAR2_601830	orf19.3504	RPL23A	no	no	Cp_c6	434643	435426	435139	21126	5.50354	2115.03	2112.68	11640.2	342	1050	divergent	no	Ortholog(s) have mitochondrion, nucleus localization
CPAR2_601840	orf19.5517	orf19.5517	no	no	Cp_c6	434643	435426	435139	21126	5.50354	2115.03	2112.68	11640.2	342	1050	divergent	no	Putative alcohol dehydrogenase; expression increased in fluconazole and voriconazole resistant strains
CPAR2_402880	orf19.5634	FRP1	no	no	Cp_c4	626047	626605	626288	20068	5.74978	2009.15	2006.85	11552.2	343	1636	divergent	no	Ortholog(s) have ferric-chelate reductase activity, role in high-affinity iron ion transport, iron assimilation by reduction and transport and endoplasmic reticulum localization
CPAR2_402890	---	no_short	no	young	Cp_c4	626047	626605	626288	20068	5.74978	2009.15	2006.85	11552.2	343	1636	divergent	no	Putative membrane protein, member of the CFEM family
CPAR2_501870	orf19.1971	orf19.1971	no	no	Cp_c5	438577	439263	438914	21559	5.34991	2158.35	2155.98	11547	344	993	single	no	Ortholog(s) have role in positive regulation of cell adhesion involved in single-species biofilm formation and positive regulation of cell-substrate adhesion, more
CPAR2_206120	orf19.7442	orf19.7442	no	no	Cp_c2	1290338	1290664	1290495	23055	4.98273	2308.01	2305.56	11500.2	345	3927	divergent	no	Ortholog(s) have uracil DNA N-glycosylase activity and nucleus localization
CPAR2_206130	orf19.6621	MHP1	no	no	Cp_c2	1290338	1290664	1290495	23055	4.98273	2308.01	2305.56	11500.2	345	3927	divergent	no	Ortholog(s) have structural constituent of cytoskeleton activity
CPAR2_103640	orf19.2209	YVC1	no	no	Cp_c1	821885	822173	822032	21442	5.35605	2146.63	2144.27	11497.5	346	497	divergent	no	Ortholog(s) have calcium activated cation channel activity, calcium channel activity, potassium channel activity, sodium channel activity, voltage-gated ion channel activity and role in cellular cation homeostasis
CPAR2_103650	orf19.2210	orf19.2210	no	no	Cp_c1	821885	822173	822032	21442	5.35605	2146.63	2144.27	11497.5	346	497	divergent	no
CPAR2_105150	orf19.5203	orf19.5203	no	no	Cp_c1	1124184	1124650	1124321	19985	5.73662	2000.79	1998.5	11477.8	347	2031	single	no	Hap43p-induced gene in C. albicans
CPAR2_107900	orf19.446	orf19.446	no	no	Cp_c1	1664606	1665269	1664756	19962	5.73333	1998.51	1996.23	11458.1	348	1429	single	no
CPAR2_703710	orf19.1339	CPY1	no	no	Cp_c7	816670	817138	816873	22217	5.12967	2224.16	2221.76	11409.2	349	837	divergent	no	Ortholog(s) have serine-type carboxypeptidase activity, role in phytochelatin biosynthetic process and endoplasmic reticulum, fungal-type vacuole localization
CPAR2_703720	---	no_short	no	young	Cp_c7	816670	817138	816873	22217	5.12967	2224.16	2221.76	11409.2	349	837	divergent	no	Ortholog(s) have fungal-type vacuole localization
CPAR2_802420	orf19.2404	orf19.2404	no	no	Cp_c8	543200	543673	543454	19901	5.72347	1992.45	1990.16	11403.7	350	248	single	no	Ortholog(s) have ribonuclease MRP activity, ribonuclease P activity, role in intronic box C/D snoRNA processing, mRNA cleavage, rRNA processing, tRNA processing and nucleolar ribonuclease P complex localization
CPAR2_204620	orf19.720	GST3	no	no	Cp_c2	940994	942441	941663	24852	4.57592	2487.78	2485.23	11383.9	351	1557	single	no	Putative glutathione S-transferase
CPAR2_205440	---	no_short	no	no	Cp_c2	1122483	1122960	1122702	21004	5.41336	2102.77	2100.43	11383.1	352	1664	single	no	Has domain(s) with predicted ATP binding, ATPase activity, coupled to transmembrane movement of substances activity, role in transmembrane transport and integral to membrane localization
t_cp_Gly(GCC)_80	t_ca_Gly(GCC)_81	no_short	no	no	Cp_c4	800682	801476	801305	22365	5.06413	2238.92	2236.51	11338.2	353	899	single	no
CPAR2_503540	orf19.6937	PTR2	no	no	Cp_c5	816223	817704	816731	24640	4.57095	2466.56	2464.02	11274.5	354	1973	single	no	Ortholog(s) have dipeptide transporter activity, tripeptide transporter activity, role in dipeptide transport, tripeptide transport and fungal-type vacuole, integral to plasma membrane, membrane fraction localization
CPAR2_407170	orf19.1756	GPD1	no	no	Cp_c4	1596458	1597290	1596853	23024	4.87918	2304.86	2302.41	11245.8	355	1650	single	no	Ortholog(s) have glycerol-3-phosphate dehydrogenase [NAD+] activity, role in NADH oxidation, glycerol biosynthetic process and cytosol, mitochondrion, nucleus localization
CPAR2_204690	orf19.6645	HMO1	no	no	Cp_c2	954818	955886	955061	19667	5.68892	1968.98	1966.71	11201.4	356	1012	divergent	no	Ortholog(s) have DNA binding, bending, double-stranded DNA binding, four-way junction DNA binding, sequence-specific DNA binding activity
CPAR2_204700	orf19.6643	MCT1	no	no	Cp_c2	954818	955886	955061	19667	5.68892	1968.98	1966.71	11201.4	356	1012	divergent	no	Ortholog(s) have [acyl-carrier-protein] S-malonyltransferase activity, role in aerobic respiration, fatty acid metabolic process and mitochondrion localization
CPAR2_206490	orf19.3554	AAT1	no	no	Cp_c2	1380780	1381480	1381318	21356	5.21807	2138.05	2135.69	11156.5	357	1192	divergent	no	Ortholog(s) have role in chronological cell aging, replicative cell aging and mitochondrion, soluble fraction localization
CPAR2_206500	---	no_short	no	young	Cp_c2	1380780	1381480	1381318	21356	5.21807	2138.05	2135.69	11156.5	357	1192	divergent	no	Dubious ORF
CPAR2_702810	orf19.6481	YPS7	no	no	Cp_c7	608300	608596	608441	20208	5.50483	2023.15	2020.85	11137.1	358	1296	single	no	Ortholog(s) have aspartic-type endopeptidase activity and role in response to pheromone involved in conjugation with cellular fusion
CPAR2_211370	orf19.829	SCH9	no	no	Cp_c2	2423442	2423821	2423621	21537	5.15058	2156.14	2153.77	11105.4	359	1952	divergent	no	Ortholog(s) have protein serine/threonine kinase activity
CPAR2_211380	orf19.828	orf19.828	no	no	Cp_c2	2423442	2423821	2423621	21537	5.15058	2156.14	2153.77	11105.4	359	1952	divergent	no	Ortholog(s) have structural constituent of ribosome activity and mitochondrial large ribosomal subunit localization
CPAR2_405190	orf19.4077	MIT1	no	no	Cp_c4	1161133	1161882	1161680	19538	5.66919	1956.15	1953.88	11089.8	360	4475	single	no	Ortholog(s) have mannosyltransferase activity and role in glycosphingolipid biosynthetic process, mannosyl-inositol phosphorylceramide metabolic process, pathogenesis
CPAR2_808610	orf19.6818	orf19.6818	no	no	Cp_c8	1986824	1987365	1987105	19538	5.66919	1956.15	1953.88	11089.8	360	412	single	no	Ortholog(s) have cytosol, mitochondrion localization
CPAR2_110420	orf19.6048	orf19.6048	no	no	Cp_c1	2219950	2220400	2220151	24140	4.5765	2416.59	2414.08	11059.5	361	381	divergent	no
CPAR2_110430	---	no_short	no	young	Cp_c1	2219950	2220400	2220151	24140	4.5765	2416.59	2414.08	11059.5	361	381	divergent	no	Has domain(s) with predicted ATP binding, NAD binding, oxidoreductase activity, acting on the CH-OH group of donors, NAD or NADP as acceptor activity and role in oxidation-reduction process
CPAR2_104940	orf19.2197	orf19.2197	no	no	Cp_c1	1079212	1079528	1079372	19501	5.66261	1952.38	1950.12	11055.6	362	1008	divergent	no	Has domain(s) with predicted N,N-dimethylaniline monooxygenase activity, NADP binding, flavin adenine dinucleotide binding activity and role in oxidation-reduction process
CPAR2_104950	orf19.2199	PHO86	no	no	Cp_c1	1079212	1079528	1079372	19501	5.66261	1952.38	1950.12	11055.6	362	1008	divergent	no	Ortholog(s) have unfolded protein binding activity, role in ER to Golgi vesicle-mediated transport, protein folding, regulation of phosphate transport and endoplasmic reticulum localization
CPAR2_806580	orf19.1357	FCY21	no	no	Cp_c8	1518195	1518670	1518489	19501	5.66261	1952.38	1950.12	11055.6	362	2367	single	no	Ortholog(s) have cytidine transmembrane transporter activity, drug transmembrane transporter activity, nucleobase transmembrane transporter activity
CPAR2_404940	orf19.7392	orf19.7392	no	no	Cp_c4	1112545	1112828	1112683	19380	5.64451	1940.34	1938.08	10952.3	363	390	single	no	Ortholog(s) have role in cellular response to osmotic stress, gene silencing by RNA, regulation of conjugation with cellular fusion, regulation of cytoplasmic translation, translational initiation and cytosol localization
CPAR2_301860	orf19.4655	OPT6	no	no	Cp_c3	435828	436125	435972	19480	5.61291	1950.3	1948.03	10946.8	364	317	single	no	Ortholog(s) have role in cellular response to drug
CPAR2_209780	orf19.4118	CNT	no	no	Cp_c2	2099961	2100836	2100193	19313	5.63465	1933.57	1931.32	10895	365	1691	single	no	Ortholog(s) have drug transmembrane transporter activity, nucleoside transmembrane transporter activity, against a concentration gradient, symporter activity and role in cellular response to drug, drug transport, nucleoside transport
CPAR2_500720	orf19.3823	ZDS1	no	no	Cp_c5	171739	172076	171884	21046	5.15409	2106.95	2104.61	10859.4	366	777	single	no	Nonessential protein
CPAR2_603090	orf19.3642	SUN41	no	no	Cp_c6	729370	730117	729600	19741	5.48008	1976.44	1974.16	10831	367	7043	divergent	no	Ortholog(s) have beta-glucosidase activity
CPAR2_603100	orf19.3643	orf19.3643	no	no	Cp_c6	729370	730117	729600	19741	5.48008	1976.44	1974.16	10831	367	7043	divergent	no	Has domain(s) with predicted zinc ion binding activity and intracellular localization
CPAR2_702820	orf19.6482	orf19.6482	no	no	Cp_c7	609672	610276	610128	20826	5.18488	2085	2082.67	10810.5	368	496	divergent	no	Protein of unknown function
CPAR2_702830	orf19.6458.1	orf19.6458.1	no	no	Cp_c7	609672	610276	610128	20826	5.18488	2085	2082.67	10810.5	368	496	divergent	no	Ortholog(s) have cytosol, nucleus localization
CPAR2_404120	---	no_short	no	young	Cp_c4	920123	920526	920348	20067	5.3681	2009.03	2006.73	10784.7	369	1457	single	no	Hyr/Iff family
CPAR2_200580	orf19.7602	orf19.7602	no	no	Cp_c2	87533	87926	87706	20433	5.23103	2045.7	2043.39	10701.1	370	214	single	no	Ortholog(s) have ATPase activator activity, chaperone binding activity, role in protein folding, response to stress and cytosol localization
CPAR2_405270	---	no_short	TF	young	Cp_c4	1183535	1186742	1184490	20233	5.27019	2025.68	2023.37	10675.7	371	1707	single	no	Has domain(s) with predicted DNA binding, sequence-specific DNA binding RNA polymerase II transcription factor activity, zinc ion binding activity and role in regulation of transcription, DNA-dependent, transcription, DNA-dependent
CPAR2_802980	---	no_short	no	young	Cp_c8	654936	655598	655375	19764	5.36058	1978.71	1976.44	10607.1	372	1184	single	no	Similar to CPAR2_803090
CPAR2_404760	orf19.7413	MMS21	TF	no	Cp_c4	1059001	1059453	1059215	19218	5.50641	1924.09	1921.84	10594.8	373	2028	divergent	ntar77	Ortholog(s) have SUMO ligase activity, role in DNA repair and Smc5-Smc6 complex, cytoplasm, nuclear envelope localization
CPAR2_404750	orf19.348	SKN2	no	no	Cp_c4	1059001	1059453	1059215	19218	5.50641	1924.09	1921.84	10594.8	373	2028	divergent	ntar77	Ortholog(s) have glucosidase activity and role in (1->6)-beta-D-glucan biosynthetic process, fungal-type cell wall organization
CPAR2_808570	orf19.6824	orf19.6824	TF	no	Cp_c8	1975318	1975685	1975500	19034	5.52938	1905.64	1903.4	10537	374	1510	divergent	no	Has domain(s) with predicted role in regulation of transcription, DNA-dependent and nucleus localization
CPAR2_808560	orf19.6826	SLF1	no	no	Cp_c8	1975318	1975685	1975500	19034	5.52938	1905.64	1903.4	10537	374	1510	divergent	no	Has domain(s) with predicted RNA binding activity, role in RNA processing and nucleus, ribonucleoprotein complex localization
CPAR2_103260	orf19.2809	CTN3	no	no	Cp_c1	731416	731668	731538	18864	5.56556	1888.65	1886.42	10511.4	375	1717	divergent	no	Ortholog(s) have carnitine O-acetyltransferase activity
CPAR2_103270	orf19.326	orf19.326	no	no	Cp_c1	731416	731668	731538	18864	5.56556	1888.65	1886.42	10511.4	375	1717	divergent	no	Ortholog(s) have cytoplasm localization
CPAR2_407060	orf19.564	KAR3	no	no	Cp_c4	1576905	1577249	1577066	18864	5.56556	1888.65	1886.42	10511.4	375	329	divergent	no	Ortholog(s) have minus-end-directed microtubule motor activity, protein heterodimerization activity
CPAR2_407070	orf19.563	RRP15	no	no	Cp_c4	1576905	1577249	1577066	18864	5.56556	1888.65	1886.42	10511.4	375	329	divergent	no	Ortholog(s) have role in maturation of 5.8S rRNA from tricistronic rRNA transcript (SSU-rRNA, 5.8S rRNA, LSU-rRNA), maturation of LSU-rRNA from tricistronic rRNA transcript (SSU-rRNA, 5.8S rRNA, LSU-rRNA)
it_cp_Arg(ACG)_3	---	no_short	no	no	Cp_c2	787254	787606	787421	18841	5.56227	1886.41	1884.18	10492.7	376	1173	single	no
CPAR2_502810	orf19.2496	ATO2	no	no	Cp_c5	641588	641884	641728	19178	5.45917	1920.05	1917.81	10481.9	377	2974	single	no	Ortholog(s) have acetate transmembrane transporter activity, ammonium transmembrane transporter activity and role in acetate transport, ammonium transport, nitrogen utilization, transmembrane transport
CPAR2_600610	orf19.5711	orf19.5711	no	no	Cp_c6	155832	156209	155994	21233	4.92922	2125.69	2123.34	10478	378	2689	single	no	Ortholog(s) have phosphatidylinositol transporter activity, role in fungal-type cell wall organization, phospholipid transport, regulation of fatty acid metabolic process and cytosol, lipid particle, microsome, mitochondrion localization
CPAR2_700550	orf19.7234	orf19.7234	TF	no	Cp_c7	114283	114675	114510	19090	5.45951	1911.33	1909.09	10434.9	379	339	divergent	no	Ortholog(s) have DNA binding, DNA translocase activity
CPAR2_700560	orf19.7232	IRR1	no	no	Cp_c7	114283	114675	114510	19090	5.45951	1911.33	1909.09	10434.9	379	339	divergent	no	Ortholog(s) have chromatin binding activity, role in cytogamy, fungal-type cell wall organization, mitotic sister chromatid cohesion, spore germination and nuclear mitotic cohesin complex localization
CPAR2_501140	orf19.2896	SOU1	no	no	Cp_c5	270657	270947	270791	20726	5.02464	2074.98	2072.66	10426	380	300	single	no	(S)-specific carbonyl reductase, member of the short-chain dehydrogenase/reductase family
CPAR2_102560	---	no_short	no	young	Cp_c1	581832	582147	581985	18730	5.54418	1875.24	1873.01	10396.6	381	1266	single	no	Has domain(s) with predicted catalytic activity and role in metabolic process
CPAR2_208190	---	no_short	no	young	Cp_c2	1759881	1760249	1760062	18663	5.53431	1868.54	1866.32	10341.1	382	2380	divergent	no	Ortholog(s) have inorganic phosphate transmembrane transporter activity, manganese ion transmembrane transporter activity and role in manganese ion transport, phosphate ion transport, polyphosphate metabolic process
CPAR2_208200	orf19.6196	orf19.6196	no	no	Cp_c2	1759881	1760249	1760062	18663	5.53431	1868.54	1866.32	10341.1	382	2380	divergent	no
CPAR2_100830	orf19.3932.1	orf19.3932.1	no	no	Cp_c1	151271	151799	151626	18760	5.49541	1878.29	1876.06	10322	383	516	single	no	Has domain(s) with predicted nucleic acid binding, nucleotide binding activity
CPAR2_500500	orf19.1239	orf19.1239	no	no	Cp_c5	113764	114139	113989	19600	5.25048	1962.32	1960.05	10303.1	384	1965	single	no	Secreted protein
CPAR2_300180	orf19.7107	orf19.7107	no	no	Cp_c3	36178	36705	36524	18727	5.48564	1874.98	1872.75	10285.5	385	240	divergent	no	Ortholog(s) have role in ribosomal large subunit biogenesis and cytoplasm, nucleus, ribosome localization
CPAR2_300190	orf19.7106	VPS70	no	no	Cp_c3	36178	36705	36524	18727	5.48564	1874.98	1872.75	10285.5	385	240	divergent	no	Ortholog(s) have role in protein targeting to vacuole and endoplasmic reticulum localization
CPAR2_407950	orf19.5334	orf19.5334	TF	no	Cp_c4	1779449	1779955	1779633	19751	5.19475	1977.46	1975.18	10272.4	386	1235	divergent	no	Has domain(s) with predicted nucleic acid binding, zinc ion binding activity
CPAR2_407960	orf19.5335	SGS1	no	no	Cp_c4	1779449	1779955	1779633	19751	5.19475	1977.46	1975.18	10272.4	386	1235	divergent	no	Ortholog(s) have role in filamentous growth of a population of unicellular organisms, replicative cell aging, response to DNA damage stimulus
CPAR2_602490	orf19.3431	orf19.3431	no	no	Cp_c6	585413	586264	585771	19072	5.36965	1909.47	1907.23	10253.2	387	1196	divergent	no	Ortholog(s) have 3'-5' exonuclease activity, DNA-directed DNA polymerase activity, role in mitochondrial DNA replication and mitochondrion localization
CPAR2_602500	orf19.3430	orf19.3430	no	no	Cp_c6	585413	586264	585771	19072	5.36965	1909.47	1907.23	10253.2	387	1196	divergent	no	Ortholog(s) have plasma membrane localization
CPAR2_700650	orf19.7218	RBE1	no	no	Cp_c7	134896	136019	135144	19922	5.12131	1994.5	1992.22	10214.5	388	3321	single	no	Has domain(s) with predicted extracellular region localization
CPAR2_800530	orf19.7514	PCK1	no	no	Cp_c8	138612	139449	139293	18515	5.49832	1853.74	1851.53	10192.5	389	1492	single	no	Ortholog(s) have phosphoenolpyruvate carboxykinase (ATP) activity and cytosol localization
CPAR2_403600	orf19.1313	CDR3	no	no	Cp_c4	800146	800521	800342	20327	5.00374	2035.07	2032.77	10183	390	5001	single	no	Has domain(s) with predicted ATP binding, ATPase activity, coupled to transmembrane movement of substances activity, role in transport and integral to membrane localization
CPAR2_603340	orf19.2767	PGA59	no	no	Cp_c6	784439	785663	785227	22855	4.43471	2288.01	2285.57	10146.7	391	4081	single	no	Ortholog(s) have role in filamentous growth of a population of unicellular organisms in response to neutral pH, fungal-type cell wall organization and fungal-type cell wall localization
CPAR2_200520	---	no_short	no	young	Cp_c2	77174	77816	77602	22847	4.4329	2287.17	2284.73	10138.8	392	515	single	no	Has domain(s) with predicted NAD binding, oxidoreductase activity, acting on the CH-OH group of donors, NAD or NADP as acceptor activity and role in oxidation-reduction process
CPAR2_204880	orf19.3888	PGI1	no	no	Cp_c2	988988	989589	989203	20197	5.00308	2022.07	2019.77	10116.6	393	806	divergent	no	Ortholog(s) have glucose-6-phosphate isomerase activity, role in gluconeogenesis, glycolysis, pentose-phosphate shunt and cytosol, mitochondrion, plasma membrane enriched fraction, soluble fraction localization
CPAR2_204890	orf19.3884	FGR50	no	no	Cp_c2	988988	989589	989203	20197	5.00308	2022.07	2019.77	10116.6	393	806	divergent	no	Protein lacking an homolog in S. cerevisiae
CPAR2_806030	orf19.5897	orf19.5897	no	no	Cp_c8	1380493	1380793	1380635	18388	5.49155	1841.09	1838.88	10110.4	394	778	divergent	no	Ortholog(s) have Seh1-associated complex, cytosol, extrinsic to fungal-type vacuolar membrane localization
CPAR2_806040	orf19.5896	orf19.5896	no	no	Cp_c8	1380493	1380793	1380635	18388	5.49155	1841.09	1838.88	10110.4	394	778	divergent	no	Ortholog of S. cerevisiae : YMR244W and C. albicans SC5314 : orf19.5896
CPAR2_203210	orf19.1854	HHF22	no	no	Cp_c2	641211	641857	641440	19954	5.05116	1997.73	1995.45	10090.9	395	801	divergent	no	Ortholog(s) have role in histone H3-K79 methylation, sexual sporulation resulting in formation of a cellular spore and replication fork protection complex localization
CPAR2_203220	orf19.1853	HHT2	no	no	Cp_c2	641211	641857	641440	19954	5.05116	1997.73	1995.45	10090.9	395	801	divergent	no	Ortholog(s) have role in chromatin silencing at centromere, global genome nucleotide-excision repair, mitotic cell cycle spindle assembly checkpoint, rRNA transcription, sexual sporulation resulting in formation of a cellular spore
CPAR2_104740	orf19.5488	orf19.5488	no	no	Cp_c1	1042300	1042599	1042449	18322	5.48168	1834.43	1832.22	10055.8	396	389	divergent	no	Ortholog(s) have mitochondrion localization
CPAR2_104750	orf19.5487	CDC46	no	no	Cp_c1	1042300	1042599	1042449	18322	5.48168	1834.43	1832.22	10055.8	396	389	divergent	no	Ortholog(s) have DNA replication origin binding, chromatin binding, single-stranded DNA binding activity
CPAR2_300340	orf19.7009	orf19.7009	no	no	Cp_c3	72180	72776	72620	18322	5.48168	1834.43	1832.22	10055.8	396	1035	divergent	no	Has domain(s) with predicted catalytic activity, coenzyme binding, nucleotide binding activity and role in cellular metabolic process
CPAR2_300350	orf19.6898	orf19.6898	no	no	Cp_c3	72180	72776	72620	18322	5.48168	1834.43	1832.22	10055.8	396	1035	divergent	no	Ortholog(s) have cytosol, nucleus localization
CPAR2_406520	orf19.2270	SMF12	no	no	Cp_c4	1481449	1482084	1481651	18300	5.47839	1832.21	1830.01	10037.6	397	1076	single	no	Ortholog(s) have inorganic cation transmembrane transporter activity, solute:hydrogen symporter activity
CPAR2_600930	orf19.5626	orf19.5626	no	no	Cp_c6	255829	256194	255977	18277	5.4751	1830	1827.79	10019.4	398	3313	single	no	Biofilm-induced gene in C. albicans
CPAR2_213180	orf19.2067	orf19.2067	no	no	Cp_c2	2815498	2815835	2815666	18766	5.31943	1878.93	1876.7	9994.82	399	419	single	no	Ortholog(s) have role in intracellular sequestering of iron ion, iron-sulfur cluster assembly and mitochondrial matrix localization
CPAR2_704040	orf19.1336.2	orf19.1336.2	no	no	Cp_c7	880876	881230	881050	20982	4.75648	2100.6	2098.26	9991.46	400	574	single	no	Ortholog(s) have role in mitochondrial respiratory chain complex assembly and mitochondrial intermembrane space, nucleus localization
CPAR2_107620	orf19.413	orf19.413	no	no	Cp_c1	1615226	1615817	1615448	18240	5.46852	1826.3	1824.1	9987.17	401	4485	divergent	no
CPAR2_107630	orf19.413.1	RPS27A	no	no	Cp_c1	1615226	1615817	1615448	18240	5.46852	1826.3	1824.1	9987.17	401	4485	divergent	no	Has domain(s) with predicted structural constituent of ribosome activity, role in translation and ribosome localization
CPAR2_204420	---	no_short	no	young	Cp_c2	902421	903022	902614	19085	5.21894	1910.81	1908.57	9972.42	402	1208	single	no	Has domain(s) with predicted flavin adenine dinucleotide binding, long-chain-alcohol oxidase activity and role in oxidation-reduction process
CPAR2_301320	---	no_short	no	young	Cp_c3	292693	293053	292881	18204	5.46358	1822.61	1820.41	9957.99	403	2418	single	no	Ortholog(s) have role in pathogenesis and cell surface, extracellular region, fungal-type cell wall localization
CPAR2_102800	orf19.6165	KGD1	no	no	Cp_c1	645290	645550	645423	18196	5.46194	1821.87	1819.67	9950.97	404	1480	single	no	Ortholog(s) have mitochondrial nucleoid, mitochondrial oxoglutarate dehydrogenase complex localization
CPAR2_401220	orf19.4617	orf19.4617	no	no	Cp_c4	252632	254706	253146	18860	5.24472	1888.33	1886.1	9903.76	405	1150	divergent	no	Ortholog(s) have peptide alpha-N-acetyltransferase activity, role in N-terminal protein amino acid acetylation and NatC complex, cytosol, nucleus localization
CPAR2_401230	orf19.4618	FBA1	no	no	Cp_c4	252632	254706	253146	18860	5.24472	1888.33	1886.1	9903.76	405	1150	divergent	no	Ortholog(s) have fructose-bisphosphate aldolase activity and role in gluconeogenesis, glycolysis, induction by symbiont of host defense response
CPAR2_106550	orf19.2960	FRS2	no	no	Cp_c1	1406221	1407047	1406570	21260	4.55823	2128.37	2126.02	9701.62	406	1571	divergent	no	Ortholog(s) have phenylalanine-tRNA ligase activity and cytosol, phenylalanine-tRNA ligase complex localization
CPAR2_106560	orf19.2959.1	orf19.2959.1	no	no	Cp_c1	1406221	1407047	1406570	21260	4.55823	2128.37	2126.02	9701.62	406	1571	divergent	no	Ortholog(s) have role in cation transport, cellular response to cation stress, regulation of membrane potential and cytoplasm, plasma membrane localization
CPAR2_105080	orf19.4457	BNI4	no	no	Cp_c1	1103825	1104651	1104100	17851	5.40766	1787.3	1785.11	9665.08	407	979	single	no	Ortholog(s) have role in cellular response to biotic stimulus, cellular response to starvation and filamentous growth of a population of unicellular organisms in response to biotic stimulus, more
CPAR2_109250	orf19.3334	RPS21	no	no	Cp_c1	1946264	1946981	1946573	17836	5.40602	1785.83	1783.64	9654.22	408	1210	divergent	no	Ortholog(s) have SSU rRNA binding, structural constituent of ribosome activity, role in positive regulation of translational fidelity, rRNA export from nucleus and cytosolic small ribosomal subunit, small-subunit processome localization
CPAR2_109260	orf19.3335	orf19.3335	no	no	Cp_c1	1946264	1946981	1946573	17836	5.40602	1785.83	1783.64	9654.22	408	1210	divergent	no	Ortholog(s) have plasma membrane localization
CPAR2_805160	orf19.5267	orf19.5267	no	no	Cp_c8	1155033	1156498	1155752	17836	5.40602	1785.83	1783.64	9654.22	408	3253	single	no	Putative cell wall adhesin-like protein
CPAR2_807520	orf19.1656	orf19.1656	no	no	Cp_c8	1750931	1751981	1751693	18150	5.29662	1817.24	1815.04	9625.24	409	1280	single	no	Has domain(s) with predicted metal ion binding activity
CPAR2_303300	orf19.1934	HST3	no	no	Cp_c3	779431	779789	779622	19415	4.93973	1943.77	1941.51	9601.69	410	584	single	no	Ortholog(s) have histone deacetylase activity, transcription corepressor activity
CPAR2_304220	orf19.976	BRE1	TF	no	Cp_c3	1008800	1009151	1008977	19781	4.84671	1980.42	1978.14	9598.5	411	1138	divergent	no	Ortholog(s) have ubiquitin-protein ligase activity
CPAR2_304230	orf19.974	ROT2	no	no	Cp_c3	1008800	1009151	1008977	19781	4.84671	1980.42	1978.14	9598.5	411	1138	divergent	no	Ortholog(s) have alpha-glucosidase activity and role in cellular oligosaccharide metabolic process, filamentous growth of a population of unicellular organisms, fungal-type cell wall polysaccharide biosynthetic process
CPAR2_405470	orf19.5975	orf19.5975	TF	no	Cp_c4	1251515	1251871	1251693	21584	4.43972	2160.81	2158.44	9593.41	412	2771	divergent	no	Ortholog(s) have role in positive regulation of cell adhesion involved in single-species biofilm formation and positive regulation of cell-substrate adhesion, more
CPAR2_405480	orf19.5974	ATG9	no	no	Cp_c4	1251515	1251871	1251693	21584	4.43972	2160.81	2158.44	9593.41	412	2771	divergent	no	Ortholog(s) have role in CVT pathway, autophagic vacuole assembly, cellular response to nitrogen starvation, mitochondrion degradation, piecemeal microautophagy of nucleus, protein homooligomerization
CPAR2_204390	orf19.6119	orf19.6119	no	no	Cp_c2	900175	900501	900333	18184	5.25909	1820.7	1818.5	9575.2	413	636	divergent	no
CPAR2_204400	orf19.6118	orf19.6118	no	no	Cp_c2	900175	900501	900333	18184	5.25909	1820.7	1818.5	9575.2	413	636	divergent	no	Ortholog(s) have guanyl-nucleotide exchange factor activity, zinc ion binding activity, role in post-Golgi vesicle-mediated transport and membrane fraction, soluble fraction localization
CPAR2_108890	orf19.3066	ENG1	no	no	Cp_c1	1875245	1875866	1875640	18663	5.11203	1868.55	1866.32	9552.07	414	1873	single	no	Ortholog(s) have glucan endo-1,3-beta-D-glucosidase activity, glucan exo-1,3-beta-glucosidase activity, polysaccharide binding activity and role in cytokinesis, completion of separation, primary cell septum disassembly
CPAR2_702980	orf19.6518	orf19.6518	no	no	Cp_c7	638035	638571	638382	18530	5.11819	1855.24	1853.03	9495.49	415	621	divergent	no	Ortholog(s) have endosome, integral to mitochondrial outer membrane, lipid particle localization
CPAR2_702990	orf19.7165	orf19.7165	no	no	Cp_c7	638035	638571	638382	18530	5.11819	1855.24	1853.03	9495.49	415	621	divergent	no	Has domain(s) with predicted RNA polymerase II transcription cofactor activity, role in regulation of transcription from RNA polymerase II promoter and mediator complex localization
CPAR2_407870	---	no_short	no	young	Cp_c4	1756776	1757282	1756964	19736	4.77446	1975.97	1973.69	9434.19	416	398	divergent	no
CPAR2_407880	orf19.5342.1	MTR2	no	no	Cp_c4	1756776	1757282	1756964	19736	4.77446	1975.97	1973.69	9434.19	416	398	divergent	no	Ortholog(s) have role in poly(A)+ mRNA export from nucleus, ribosomal large subunit export from nucleus and nuclear RNA export factor complex, nuclear pore localization
CPAR2_110300	orf19.3003	orf19.3003	no	no	Cp_c1	2186310	2187482	2187153	19665	4.75477	1968.87	1966.59	9361.5	417	719	single	no	Ortholog(s) have lipid binding activity and Golgi apparatus, cell tip, cellular bud, cortical endoplasmic reticulum, cytoplasmic vesicle, mitochondrion, plasma membrane localization
CPAR2_700850	orf19.4873	orf19.4873	no	no	Cp_c7	186505	187166	186988	18227	5.1067	1824.99	1822.79	9319.68	418	1627	divergent	no	Biofilm-induced gene in c. albicans
CPAR2_700860	orf19.4764	orf19.4764	no	no	Cp_c7	186505	187166	186988	18227	5.1067	1824.99	1822.79	9319.68	418	1627	divergent	no	Ortholog(s) have poly(A)-specific ribonuclease activity, role in mRNA 3'-end processing, postreplication repair and PAN complex localization
CPAR2_700240	orf19.5029	MODF	no	no	Cp_c7	46861	47441	47153	17386	5.32465	1740.77	1738.61	9269.01	419	398	divergent	no	Ortholog(s) have mitochondrion localization
CPAR2_700250	orf19.5030	orf19.5030	no	no	Cp_c7	46861	47441	47153	17386	5.32465	1740.77	1738.61	9269.01	419	398	divergent	no
CPAR2_804150	orf19.4759	COX5	no	no	Cp_c8	929618	930114	929784	17513	5.28345	1753.5	1751.33	9264.54	420	507	single	no	Ortholog(s) have cytochrome-c oxidase activity, role in mitochondrial electron transport, cytochrome c to oxygen and mitochondrial respiratory chain complex IV, plasma membrane localization
CPAR2_402120	orf19.1430	orf19.1430	no	no	Cp_c4	473259	474109	473464	17347	5.32871	1736.9	1734.74	9255.44	421	3141	single	no	Protein of unknown function; expression increased in fluconazole and voriconazole resistant strains
CPAR2_302540	orf19.4347	orf19.4347	no	no	Cp_c3	605609	606469	605743	17924	5.15534	1794.61	1792.43	9251.84	422	2932	divergent	no	Ortholog(s) have receptor signaling protein serine/threonine kinase activity
CPAR2_302550	orf19.4346	orf19.4346	no	no	Cp_c3	605609	606469	605743	17924	5.15534	1794.61	1792.43	9251.84	422	2932	divergent	no	Has domain(s) with predicted role in COPII vesicle coating
CPAR2_803750	orf19.7481	MDH1	no	no	Cp_c8	830557	830887	830705	17373	5.30851	1739.51	1737.34	9234.19	423	1469	divergent	no	Ortholog(s) have soluble fraction localization
CPAR2_803760	orf19.7479	NTH1	no	no	Cp_c8	830557	830887	830705	17373	5.30851	1739.51	1737.34	9234.19	423	1469	divergent	no	Ortholog(s) have alpha,alpha-trehalase activity, calcium ion binding activity
CPAR2_806920	---	no_short	no	young	Cp_c8	1602148	1602482	1602317	17282	5.31884	1730.36	1728.2	9203.51	424	345	single	no	Ortholog(s) have glutathione peroxidase activity, glutathione transferase activity, role in glutathione metabolic process and endoplasmic reticulum, mitochondrial outer membrane, plasma membrane enriched fraction localization
CPAR2_109900	orf19.6022	orf19.6022	no	no	Cp_c1	2103302	2104461	2103465	17173	5.30075	1719.48	1717.32	9114.51	425	1840	divergent	no	Ortholog(s) have role in cellular response to hydroxyurea, regulation of cell cycle and cytoplasm, nucleus localization
CPAR2_109910	orf19.6020	orf19.6020	no	no	Cp_c1	2103302	2104461	2103465	17173	5.30075	1719.48	1717.32	9114.51	425	1840	divergent	no	Ortholog(s) have Atg8 ligase activity and role in C-terminal protein lipidation, CVT pathway, autophagic vacuole assembly, cellular response to nitrogen starvation, mitochondrion degradation, piecemeal microautophagy of nucleus
it_cp_Lys(CUU)_54	it_ca_Lys(CUU)_59	no_short	no	no	Cp_c8	1715480	1715888	1715697	17159	5.29555	1718.1	1715.95	9098.28	426	13	single	no
CPAR2_201900	---	no_short	no	young	Cp_c2	353621	353930	353782	17151	5.29746	1717.3	1715.15	9097.34	427	4917	single	no	Ortholog(s) have vitamin transporter activity, role in vitamin transport and plasma membrane localization
CPAR2_803870	orf19.6276	orf19.6276	no	no	Cp_c8	872985	873695	873196	17151	5.29746	1717.3	1715.15	9097.34	427	2004	single	no
CPAR2_807280	orf19.6002	RPL8B	no	no	Cp_c8	1681392	1682008	1681577	17151	5.29746	1717.3	1715.15	9097.34	427	304	single	no	Has domain(s) with predicted role in ribosome biogenesis and ribonucleoprotein complex localization
CPAR2_805590	orf19.5180	PRX1	no	no	Cp_c8	1255699	1256284	1255865	17517	5.17811	1753.9	1751.73	9081.9	428	672	single	no	Ortholog(s) have thioredoxin peroxidase activity, role in cell redox homeostasis, cellular response to oxidative stress, response to cadmium ion and mitochondrion, nucleus localization
CPAR2_104930	orf19.2196	orf19.2196	no	no	Cp_c1	1076631	1077119	1076868	17100	5.28923	1712.23	1710.08	9056.39	429	149	divergent	no	Ortholog(s) have ubiquitin binding activity and cytoplasm localization
t_cp_Met(CAU)_35	t_ca_Met(CAU)_38	no_short	no	no	Cp_c1	1076631	1077119	1076868	17100	5.28923	1712.23	1710.08	9056.39	429	149	divergent	no
CPAR2_202850	orf19.4966	orf19.4966	no	no	Cp_c2	553095	553670	553322	17086	5.28759	1710.78	1708.63	9045.93	430	4346	divergent	no	Ortholog(s) have plasma membrane localization
CPAR2_202860	---	no_short	no	young	Cp_c2	553095	553670	553322	17086	5.28759	1710.78	1708.63	9045.93	430	4346	divergent	no
CPAR2_207040	orf19.6239	orf19.6239	no	no	Cp_c2	1497882	1498444	1498088	17814	5.06001	1783.65	1781.46	9025.27	431	2728	divergent	no	Ortholog(s) have RNA polymerase II carboxy-terminal domain kinase activity, cyclin-dependent protein kinase activating kinase activity
CPAR2_207050	orf19.5118	SDS24	no	no	Cp_c2	1497882	1498444	1498088	17814	5.06001	1783.65	1781.46	9025.27	431	2728	divergent	no	Ortholog(s) have role in cytokinetic cell separation, endocytosis and cytoplasm localization
CPAR2_809040	orf19.6763	SLK19	no	no	Cp_c8	2085693	2086458	2086156	21563	4.16737	2158.73	2156.36	8996.23	432	1248	divergent	no	Ortholog(s) have role in fungal-type cell wall organization, pathogenesis and integral to plasma membrane localization
CPAR2_809050	orf19.6760	MDS3	no	no	Cp_c8	2085693	2086458	2086156	21563	4.16737	2158.73	2156.36	8996.23	432	1248	divergent	no	Ortholog(s) have role in TOR signaling cascade, cellular response to pH, chlamydospore formation and filamentous growth of a population of unicellular organisms in response to pH, more
CPAR2_104150	orf19.540	orf19.540	no	no	Cp_c1	920577	920992	920738	17014	5.27608	1703.55	1701.41	8988.08	433	231	single	no	Has domain(s) with predicted palmitoyl-(protein) hydrolase activity and role in cellular protein modification process
CPAR2_700810	orf19.4869	SFU1	TF	no	Cp_c7	174887	175229	175085	17311	5.17358	1733.36	1731.2	8967.67	434	2428	divergent	no	Ortholog(s) have sequence-specific DNA binding transcription factor activity, transcription regulatory region DNA binding activity
CPAR2_700800	orf19.4867	SWE1	no	no	Cp_c7	174887	175229	175085	17311	5.17358	1733.36	1731.2	8967.67	434	2428	divergent	no	Ortholog(s) have protein tyrosine kinase activity
CPAR2_703660	orf19.1340	orf19.1340	no	no	Cp_c7	804525	804843	804680	17279	5.17824	1730.09	1727.93	8958.82	435	999	single	no	Conjugated polyketone reductase
CPAR2_603440	orf19.1187	CPH2	TF	no	Cp_c6	806025	807000	806837	17503	5.1003	1752.53	1750.36	8938.41	436	1214	single	no	Ortholog(s) have double-stranded DNA binding, sequence-specific DNA binding transcription factor activity
CPAR2_702320	orf19.7176	NPT1	no	no	Cp_c7	504356	504718	504551	16941	5.26456	1696.33	1694.19	8930.42	437	605	divergent	no	Ortholog(s) have nicotinate phosphoribosyltransferase activity, role in chromatin silencing at rDNA, chromatin silencing at telomere, nicotinate nucleotide salvage, replicative cell aging and mitochondrion, nucleus localization
CPAR2_702330	orf19.7175	HLJ1	no	no	Cp_c7	504356	504718	504551	16941	5.26456	1696.33	1694.19	8930.42	437	605	divergent	no	Ortholog(s) have endoplasmic reticulum localization
CPAR2_401660	orf19.2771	BEM3	no	no	Cp_c4	367259	367697	367514	17574	5.06837	1759.6	1757.43	8918.32	438	667	single	no	Ortholog(s) have Rho GTPase activator activity, role in hyphal growth, small GTPase mediated signal transduction and hyphal tip localization
CPAR2_209050	orf19.676	orf19.676	no	no	Cp_c2	1950136	1950461	1950310	16913	5.25963	1693.44	1691.3	8906.88	439	3249	divergent	ntar53	Ortholog(s) have microtubule plus-end binding, protein homodimerization activity, structural constituent of cytoskeleton activity
CPAR2_209060	orf19.677	CHO1	no	no	Cp_c2	1950136	1950461	1950310	16913	5.25963	1693.44	1691.3	8906.88	439	3249	divergent	ntar53	Ortholog(s) have CDP-diacylglycerol-serine O-phosphatidyltransferase activity
t_cp_Ala(UGC)_65	---	no_short	no	no	Cp_c6	237185	237575	237374	17423	5.06914	1744.52	1742.36	8843.22	440	978	single	no
CPAR2_801500	---	no_short	no	no	Cp_c8	349441	349740	349577	16826	5.24647	1684.79	1682.65	8839.2	441	637	divergent	no
CPAR2_801510	orf19.3245	orf19.3245	no	no	Cp_c8	349441	349740	349577	16826	5.24647	1684.79	1682.65	8839.2	441	637	divergent	no
CPAR2_502110	orf19.993	orf19.993	no	no	Cp_c5	476390	477042	476579	18228	4.83089	1825.08	1822.87	8816.74	442	1768	divergent	no	Hypothetical protein
CPAR2_502120	---	no_short	no	young	Cp_c5	476390	477042	476579	18228	4.83089	1825.08	1822.87	8816.74	442	1768	divergent	no	Has domain(s) with predicted cation binding, hydrolase activity, hydrolyzing O-glycosyl compounds activity and role in carbohydrate metabolic process
CPAR2_208860	orf19.2778	orf19.2778	no	no	Cp_c2	1904428	1904708	1904562	16797	5.24153	1681.91	1679.77	8815.78	443	4260	divergent	no	Ortholog(s) have role in maturation of 5.8S rRNA from tricistronic rRNA transcript (SSU-rRNA, 5.8S rRNA, LSU-rRNA), maturation of LSU-rRNA from tricistronic rRNA transcript (SSU-rRNA, 5.8S rRNA, LSU-rRNA) and nucleolus localization
CPAR2_208870	orf19.2781	orf19.2781	no	no	Cp_c2	1904428	1904708	1904562	16797	5.24153	1681.91	1679.77	8815.78	443	4260	divergent	no	Has domain(s) with predicted ATP binding, protein serine/threonine kinase activity and role in protein phosphorylation
CPAR2_602420	orf19.3439	orf19.3439	no	no	Cp_c6	560442	560817	560634	17314	5.07908	1733.6	1731.44	8805.11	444	2807	single	no
CPAR2_213930	---	no_short	no	no	Cp_c2	2967635	2968146	2967918	19347	4.53437	1936.96	1934.71	8782.91	445	1101	divergent	no
CPAR2_213940	orf19.1996	CHA1	no	no	Cp_c2	2967635	2968146	2967918	19347	4.53437	1936.96	1934.71	8782.91	445	1101	divergent	no	Ortholog(s) have role in filamentous growth
CPAR2_401610	orf19.4563	orf19.4563	no	no	Cp_c4	359630	359952	359792	16747	5.23331	1676.87	1674.74	8775.59	446	245	single	no	Ortholog(s) have nucleolus, ribosome localization
CPAR2_301470	orf19.6578	orf19.6578	no	no	Cp_c3	338199	338781	338612	18753	4.67112	1877.61	1875.39	8770.56	447	1314	single	no	Ortholog(s) have endoplasmic reticulum localization
CPAR2_302620	orf19.968	PGA14	no	no	Cp_c3	636428	636809	636617	16781	5.14346	1680.32	1678.19	8642.66	448	1370	single	no	Putative GPI-anchored protein
CPAR2_109990	orf19.6010	CDC5	no	no	Cp_c1	2120486	2120980	2120791	16539	5.20041	1656.05	1653.93	8612.16	449	693	single	no	Ortholog(s) have protein kinase activity
CPAR2_700120	orf19.2160	NAG4	no	no	Cp_c7	29367	29981	29548	16532	5.19877	1655.34	1653.21	8605.72	450	835	single	no	Ortholog(s) have role in cellular response to drug, hexose transport, pathogenesis
CPAR2_104430	orf19.3152	AMO2	no	no	Cp_c1	980663	981750	981190	19988	4.25701	2001.16	1998.87	8518.96	451	2764	divergent	no	Ortholog(s) have role in cellular response to drug
CPAR2_104440	orf19.1225	PEX22	no	no	Cp_c1	980663	981750	981190	19988	4.25701	2001.16	1998.87	8518.96	451	2764	divergent	no	Putative peroxin
CPAR2_702100	orf19.6398	orf19.6398	no	no	Cp_c7	447390	448130	447793	16915	5.01572	1693.69	1691.54	8495.05	452	802	divergent	no	Has domain(s) with predicted oxidoreductase activity and role in oxidation-reduction process
CPAR2_702110	orf19.6399	ATS1	no	no	Cp_c7	447390	448130	447793	16915	5.01572	1693.69	1691.54	8495.05	452	802	divergent	no	Ortholog(s) have role in budding cell bud growth, microtubule cytoskeleton organization, tRNA wobble uridine modification and cytosol, nucleus localization
CPAR2_212160	orf19.5801	RNR21	no	no	Cp_c2	2624169	2625480	2624643	16367	5.17245	1638.88	1636.77	8477.05	453	1722	single	no	Ortholog(s) have ribonucleoside-diphosphate reductase activity, thioredoxin disulfide as acceptor activity, role in deoxyribonucleotide biosynthetic process and cytosol, nucleus, ribonucleoside-diphosphate reductase complex localization
CPAR2_108270	orf19.4531	orf19.4531	no	no	Cp_c1	1741679	1743249	1742427	16546	5.11373	1656.76	1654.64	8472.23	454	1210	single	no	Has domain(s) with predicted ATP binding, ATPase activity and membrane localization
CPAR2_210400	orf19.1476	orf19.1476	no	no	Cp_c2	2230398	2230804	2230659	16303	5.16258	1632.46	1630.35	8427.71	455	1932	divergent	no	Ortholog(s) have mRNA (N6-adenosine)-methyltransferase activity and role in mRNA methylation, meiosis
CPAR2_210410	orf19.4445	orf19.4445	no	no	Cp_c2	2230398	2230804	2230659	16303	5.16258	1632.46	1630.35	8427.71	455	1932	divergent	no	Ortholog(s) have role in filamentous growth
CPAR2_807820	orf19.6182	ZCF34	TF	no	Cp_c8	1812976	1813280	1813127	16294	5.15224	1631.57	1629.46	8406.25	456	743	single	no	Ortholog(s) have role in cellular response to drug, positive regulation of cell adhesion involved in single-species biofilm formation and positive regulation of cell-substrate adhesion, more
t_cp_Gly(GCC)_14	t_ca_Gly(GCC)_30	no_short	no	no	Cp_c2	2147175	2147539	2147396	16274	5.15765	1629.61	1627.5	8404.95	457	487	single	no
CPAR2_700500	orf19.7239	orf19.7239	no	no	Cp_c7	99998	100265	100132	16665	5.0254	1668.69	1666.56	8385.81	458	954	single	no
CPAR2_210460	orf19.403	PCL2	no	no	Cp_c2	2251389	2251657	2251519	16217	5.14778	1623.91	1621.8	8359.52	459	2340	single	no	Ortholog(s) have cyclin-dependent protein kinase regulator activity
CPAR2_212110	orf19.1539	orf19.1539	no	no	Cp_c2	2609814	2610837	2609980	16217	5.14778	1623.91	1621.8	8359.52	459	1445	divergent	no
CPAR2_212120	orf19.850	orf19.850	no	no	Cp_c2	2609814	2610837	2609980	16217	5.14778	1623.91	1621.8	8359.52	459	1445	divergent	no	Ortholog(s) have protein-N-terminal asparagine amidohydrolase activity, role in cellular protein modification process, protein catabolic process and cytosol, mitochondrion, nucleus localization
CPAR2_201490	---	no_short	no	no	Cp_c2	275633	276146	275851	16357	5.09978	1637.85	1635.73	8352.66	460	1371	divergent	no	Has domain(s) with predicted C-8 sterol isomerase activity, role in ergosterol biosynthetic process and endoplasmic reticulum localization
CPAR2_201500	orf19.5000	CYB2	no	no	Cp_c2	275633	276146	275851	16357	5.09978	1637.85	1635.73	8352.66	460	1371	divergent	no	Ortholog(s) have L-lactate dehydrogenase (cytochrome) activity, role in entry into host through natural portals, lactate metabolic process, metabolism by symbiont of substance in host and mitochondrial intermembrane space localization
CPAR2_100670	orf19.4262	orf19.4262	no	no	Cp_c1	117665	117975	117828	17998	4.63301	1801.99	1799.8	8348.65	461	1120	single	no	Has domain(s) with predicted RNA binding, nucleotide binding activity
CPAR2_703360	---	no_short	no	young	Cp_c7	726952	727354	727180	18698	4.45847	1872.08	1869.86	8346.62	462	6392	divergent	no
CPAR2_703370	---	no_short	no	young	Cp_c7	726952	727354	727180	18698	4.45847	1872.08	1869.86	8346.62	462	6392	divergent	no
CPAR2_202530	orf19.4376	orf19.4376	no	no	Cp_c2	482806	483449	483212	16175	5.1412	1619.64	1617.53	8326.87	463	1041	single	no
CPAR2_404550	orf19.5925	orf19.5925	no	no	Cp_c4	1008597	1009038	1008874	18115	4.59084	1813.73	1811.53	8326.53	464	359	single	no	Ortholog of S. cerevisiae : AIM6, C. albicans SC5314 : orf19.5925 and C. glabrata CBS138 : CAGL0C05533g
CPAR2_407570	---	no_short	no	young	Cp_c4	1703695	1704002	1703836	16153	5.13791	1617.5	1615.4	8310.58	465	2670	divergent	ntar91	Ortholog(s) have siderophore transmembrane transporter activity, role in siderophore transport and endoplasmic reticulum, plasma membrane localization
CPAR2_407590	orf19.2178.1	orf19.2178.1	no	no	Cp_c4	1703695	1704002	1703836	16153	5.13791	1617.5	1615.4	8310.58	465	2670	divergent	ntar91
CPAR2_502130	---	no_short	no	young	Cp_c5	479943	480497	480297	17919	4.62134	1794.18	1791.99	8291.51	466	1123	single	no	Ortholog(s) have role in filamentous growth of a population of unicellular organisms, hyphal growth and cell surface, extracellular region, yeast-form cell wall localization
CPAR2_107270	orf19.1028	orf19.1028	no	no	Cp_c1	1537561	1537899	1537755	16248	5.09131	1626.93	1624.82	8283.21	467	897	single	no	Has domain(s) with predicted role in regulation of transcription, DNA-dependent and integral to membrane, nucleus localization
CPAR2_105670	orf19.753	orf19.753	no	no	Cp_c1	1230945	1231364	1231123	16111	5.13133	1613.24	1611.13	8278.04	468	766	single	no	Has domain(s) with predicted role in protein glycosylation
CPAR2_107580	orf19.2461	PRN4	no	no	Cp_c1	1600621	1600941	1600779	16782	4.90538	1680.38	1678.25	8242.9	469	641	single	no	Protein with similarity to pirins
CPAR2_210470	orf19.405	VCX1	no	no	Cp_c2	2254738	2255334	2254942	16049	5.09939	1607.06	1604.96	8195.03	470	563	single	no	Ortholog(s) have calcium:hydrogen antiporter activity, potassium:hydrogen antiporter activity and role in calcium ion transport, cellular calcium ion homeostasis, transmembrane transport
CPAR2_503020	orf19.5376	orf19.5376	no	no	Cp_c5	703359	703925	703722	20206	4.04736	2022.96	2020.65	8187.63	471	1898	divergent	no	Has domain(s) with predicted ATP binding, protein serine/threonine kinase activity and role in protein phosphorylation
CPAR2_503030	orf19.3071	MIH1	no	no	Cp_c5	703359	703925	703722	20206	4.04736	2022.96	2020.65	8187.63	471	1898	divergent	no	Has domain(s) with predicted protein tyrosine phosphatase activity, role in M phase of mitotic cell cycle, protein dephosphorylation and intracellular localization
CPAR2_105910	orf19.6040	SNF7	no	no	Cp_c1	1285104	1285436	1285270	16869	4.84147	1689.12	1686.98	8177.83	472	442	single	no	Ortholog(s) have role in cellular response to anoxia, cellular response to drug, cellular response to lithium ion and cellular response to pH, more
CPAR2_500400	orf19.1252	YME1	no	no	Cp_c5	88509	88943	88718	16862	4.84008	1688.44	1686.3	8172.17	473	662	divergent	no	Ortholog(s) have ATP-dependent peptidase activity, role in chronological cell aging, misfolded or incompletely synthesized protein catabolic process, mitochondrion organization and i-AAA complex localization
CPAR2_500410	orf19.1251	BRN1	no	no	Cp_c5	88509	88943	88718	16862	4.84008	1688.44	1686.3	8172.17	473	662	divergent	no	Ortholog(s) have role in DNA repair, mitotic chromosome condensation, tRNA gene clustering and SMC loading complex, cytosol, nuclear condensin complex localization
CPAR2_600370	orf19.1082.1	orf19.1082.1	no	no	Cp_c6	87397	87732	87587	19601	4.16049	1962.47	1960.2	8164.83	474	256	single	no	Ortholog(s) have cytochrome-c oxidase activity, role in mitochondrial respiratory chain complex IV assembly and cytosol, mitochondrial respiratory chain complex IV, nucleus localization
CPAR2_501800	orf19.1964	orf19.1964	no	no	Cp_c5	425597	425952	425772	17644	4.6062	1766.61	1764.44	8137.37	475	3169	single	no	Putative protein of unknown function
CPAR2_801030	orf19.163	orf19.163	no	no	Cp_c8	237173	237726	237558	15919	5.10008	1594.08	1591.99	8129.94	476	620	divergent	no	Ortholog(s) have pantoate-beta-alanine ligase activity, role in pantothenate biosynthetic process and cytosol, nucleus localization
CPAR2_801040	orf19.164	orf19.164	no	no	Cp_c8	237173	237726	237558	15919	5.10008	1594.08	1591.99	8129.94	476	620	divergent	no	Ortholog(s) have lipase activity and peroxisomal matrix localization
CPAR2_302960	orf19.3219	orf19.3219	no	no	Cp_c3	704312	705338	704860	16647	4.8661	1666.86	1664.73	8111.12	477	1752	single	no	Ortholog(s) have role in proton transport
CPAR2_601080	orf19.1093	FLO8	TF	no	Cp_c6	284453	284799	284629	16787	4.82467	1680.86	1678.73	8109.61	478	982	single	no	Putative transcription factor, homolog of S. cerevisiae Flo8p
CPAR2_808160	orf19.6719	orf19.6719	no	no	Cp_c8	1892509	1892806	1892652	15891	5.09515	1591.25	1589.16	8107.66	479	651	single	no	Ortholog(s) have DNA binding, nucleosome binding, transcription corepressor activity
CPAR2_403520	orf19.1321	HWP1	no	no	Cp_c4	772879	773229	773056	18650	4.32123	1867.32	1865.1	8069.12	480	1699	single	no	Putative cell wall protein
CPAR2_601320	orf19.3466	orf19.3466	no	no	Cp_c6	332427	333439	332604	18003	4.46539	1802.58	1800.38	8049.21	481	623	divergent	no	Has domain(s) with predicted methyltransferase activity, nucleic acid binding activity and role in methylation
CPAR2_601330	orf19.3465	RPL10A	no	no	Cp_c6	332427	333439	332604	18003	4.46539	1802.58	1800.38	8049.21	481	623	divergent	no	Ortholog(s) have cytosol localization
CPAR2_703310	orf19.7204	orf19.7204	no	no	Cp_c7	714875	715258	715076	17602	4.56698	1762.37	1760.2	8048.73	482	891	single	no	Ortholog(s) have cytoplasm localization
CPAR2_211920	orf19.1510	SDF1	no	no	Cp_c2	2565138	2565528	2565341	15750	5.07212	1577.12	1575.03	7999.32	483	1437	single	no
CPAR2_503690	orf19.1704	FOX3	no	no	Cp_c5	844211	844617	844399	18645	4.27848	1866.75	1864.53	7986.87	484	2762	divergent	no	Has domain(s) with predicted transferase activity, transferring acyl groups other than amino-acyl groups activity and role in metabolic process
CPAR2_503700	---	no_short	no	young	Cp_c5	844211	844617	844399	18645	4.27848	1866.75	1864.53	7986.87	484	2762	divergent	no	similar to S. cerevisiae YMR225C, mitochondrial ribosomal protein
CPAR2_804810	orf19.4846	orf19.4846	no	no	Cp_c8	1079422	1079760	1079590	15708	5.06554	1572.88	1570.8	7967.5	485	608	divergent	no	Ortholog(s) have cytosol, nucleus, soluble fraction localization
CPAR2_804820	orf19.4845	orf19.4845	no	no	Cp_c8	1079422	1079760	1079590	15708	5.06554	1572.88	1570.8	7967.5	485	608	divergent	no	Ortholog(s) have role in vesicle-mediated transport and clathrin-coated vesicle, integral to Golgi membrane localization
CPAR2_301310	---	no_short	no	young	Cp_c3	288198	288869	288573	16312	4.85099	1633.33	1631.22	7923.28	486	2292	single	no	Ortholog(s) have role in pathogenesis and cell surface, extracellular region, fungal-type cell wall localization
CPAR2_207090	orf19.857	FMO2	no	no	Cp_c2	1512807	1513178	1512971	15637	5.05403	1565.84	1563.76	7913.78	487	733	single	no
CPAR2_800510	orf19.7513	ALK2	no	no	Cp_c8	133078	133401	133271	15941	4.943	1596.29	1594.2	7890.48	488	1520	single	no	Has domain(s) with predicted electron carrier activity, heme binding, oxidoreductase activity, acting on paired donors and with incorporation or reduction of molecular oxygen, more
CPAR2_207900	orf19.668	orf19.668	no	no	Cp_c2	1697905	1698318	1698070	16808	4.67509	1682.95	1680.81	7867.94	489	459	divergent	no	Ortholog(s) have chromatin binding activity, role in response to DNA damage stimulus and Rpd3L-Expanded complex, mitochondrion localization
CPAR2_207910	orf19.667.1	RPL37B	no	no	Cp_c2	1697905	1698318	1698070	16808	4.67509	1682.95	1680.81	7867.94	489	459	divergent	no	Ortholog(s) have cytosol localization
CPAR2_211650	orf19.5784	AMO1	no	no	Cp_c2	2490348	2490924	2490731	15574	5.04416	1559.5	1557.43	7866.38	490	1279	single	no	Ortholog(s) have primary amine oxidase activity, role in amine catabolic process, cellular copper ion homeostasis, cellular nitrogen compound metabolic process, oxidation-reduction process and cytosol localization
CPAR2_703140	orf19.3695	orf19.3695	no	no	Cp_c7	671262	671738	671422	16498	4.75862	1651.97	1649.85	7861.09	491	742	single	no	Ortholog(s) have diacylglycerol cholinephosphotransferase activity, ethanolaminephosphotransferase activity, role in phosphatidylcholine biosynthetic process, phosphatidylethanolamine biosynthetic process and Golgi apparatus localization
CPAR2_808660	orf19.6816	orf19.6816	no	no	Cp_c8	2003643	2004524	2004340	16866	4.62162	1688.78	1686.64	7804.91	492	1191	divergent	no	Ortholog(s) have alditol:NADP+ 1-oxidoreductase activity, role in D-xylose catabolic process, arabinose catabolic process, cellular response to oxidative stress and cytosol, nucleus localization
CPAR2_808670	orf19.6814	TDH3	no	no	Cp_c8	2003643	2004524	2004340	16866	4.62162	1688.78	1686.64	7804.91	492	1191	divergent	no	Ortholog(s) have fibronectin binding, glyceraldehyde-3-phosphate dehydrogenase (NAD+) (phosphorylating) activity, laminin binding activity
CPAR2_303270	orf19.1926	SEF2	TF	no	Cp_c3	771793	772107	771940	17899	4.34489	1792.14	1789.95	7786.65	493	2240	divergent	no	Ortholog(s) have role in cellular response to copper ion
CPAR2_303280	orf19.1927	SNM1	no	no	Cp_c3	771793	772107	771940	17899	4.34489	1792.14	1789.95	7786.65	493	2240	divergent	no	Protein similar to RNase MRP RNA binding protein
CPAR2_701870	---	no_short	no	young	Cp_c7	394616	395147	394784	15426	5.01948	1544.76	1542.69	7753.87	494	2466	divergent	no	Has domain(s) with predicted aspartic-type endopeptidase activity and role in proteolysis
CPAR2_701880	---	no_short	no	young	Cp_c7	394616	395147	394784	15426	5.01948	1544.76	1542.69	7753.87	494	2466	divergent	no	Has domain(s) with predicted aspartic-type endopeptidase activity and role in proteolysis
CPAR2_208500	orf19.5069	orf19.5069	no	no	Cp_c2	1819293	1819809	1819450	15494	4.99564	1551.54	1549.47	7750.96	495	1307	single	no
CPAR2_503480	orf19.6987	DNM1	no	no	Cp_c5	804489	805063	804652	16580	4.66059	1660.15	1658.03	7737.3	496	1984	divergent	no	Ortholog(s) have GTPase activity, protein homodimerization activity
CPAR2_503490	orf19.6988	OST1	no	no	Cp_c5	804489	805063	804652	16580	4.66059	1660.15	1658.03	7737.3	496	1984	divergent	no	Ortholog(s) have dolichyl-diphosphooligosaccharide-protein glycotransferase activity, role in protein N-linked glycosylation via asparagine and oligosaccharyltransferase complex, plasma membrane localization
CPAR2_407750	orf19.5348	TPS3	no	no	Cp_c4	1738286	1738648	1738492	17446	4.42	1746.86	1744.7	7721.13	497	396	single	no	Ortholog(s) have alpha,alpha-trehalose-phosphate synthase (UDP-forming) activity, enzyme regulator activity, trehalose-phosphatase activity and role in response to stress, trehalose biosynthetic process
CPAR2_302880	orf19.6680	FGR27	TF	no	Cp_c3	693668	694355	694009	16123	4.76351	1614.46	1612.36	7690.52	498	1627	divergent	no	Ortholog(s) have role in cellular response to biotic stimulus, cellular response to starvation and filamentous growth of a population of unicellular organisms in response to starvation, more
CPAR2_302890	orf19.6679	orf19.6679	no	no	Cp_c3	693668	694355	694009	16123	4.76351	1614.46	1612.36	7690.52	498	1627	divergent	no	Ortholog(s) have cytosol, nucleus localization
CPAR2_503650	orf19.1690	TOS1	no	no	Cp_c5	835690	836669	836328	16268	4.70052	1628.95	1626.84	7656.9	499	1048	single	no	Ortholog(s) have cell surface, endoplasmic reticulum, extracellular region, fungal-type vacuole, hyphal cell wall localization
CPAR2_302720	---	no_short	no	young	Cp_c3	663695	664075	663880	17015	4.4571	1703.69	1701.54	7593.51	500	3015	single	no	pseudogene
CPAR2_800760	orf19.2583	orf19.2583	no	no	Cp_c8	191876	192156	192017	15649	4.82161	1567.05	1564.97	7555.7	501	1089	single	no	Has domain(s) with predicted transporter activity, role in oligopeptide transport and membrane localization
CPAR2_406110	orf19.1396	orf19.1396	no	no	Cp_c4	1395998	1396565	1396331	17968	4.19929	1798.99	1796.8	7554.49	502	1078	divergent	no	Has domain(s) with predicted ARF GTPase activator activity, sequence-specific DNA binding, sequence-specific DNA binding transcription factor activity, zinc ion binding activity
CPAR2_406120	orf19.1397	orf19.1397	no	no	Cp_c4	1395998	1396565	1396331	17968	4.19929	1798.99	1796.8	7554.49	502	1078	divergent	no	Has domain(s) with predicted heme binding activity
CPAR2_208120	---	no_short	no	young	Cp_c2	1741618	1741956	1741781	17436	4.32209	1745.77	1743.61	7545.4	503	157	single	no	Has domain(s) with predicted catalytic activity and membrane localization
CPAR2_208100	orf19.1169	orf19.1169	no	no	Cp_c2	1739847	1740207	1740038	16657	4.50496	1667.93	1665.8	7513.94	504	324	divergent	no	Ortholog(s) have mitochondrion localization
CPAR2_208110	orf19.4780	orf19.4780	no	no	Cp_c2	1739847	1740207	1740038	16657	4.50496	1667.93	1665.8	7513.94	504	324	divergent	no	Has domain(s) with predicted role in transmembrane transport and integral to membrane localization
CPAR2_100770	---	no_short	no	young	Cp_c1	141186	141812	141428	15098	4.96521	1511.91	1509.86	7506.96	505	791	single	no	similar to metallothionein
CPAR2_108520	orf19.3007.2	orf19.3007.2	no	no	Cp_c1	1797382	1797769	1797566	15579	4.8029	1560	1557.92	7492.51	506	272	single	no
CPAR2_602570	orf19.3422	FMP27	no	no	Cp_c6	610648	611417	611251	15112	4.91714	1513.31	1511.26	7441.16	507	1136	divergent	no	Ortholog(s) have mitochondrion localization
CPAR2_602580	orf19.3415.1	RPL32	no	no	Cp_c6	610648	611417	611251	15112	4.91714	1513.31	1511.26	7441.16	507	1136	divergent	no	Ortholog(s) have structural constituent of ribosome activity, role in translation and cytosolic large ribosomal subunit, nucleus localization
CPAR2_212860	orf19.2023	HGT7	no	no	Cp_c2	2764768	2765234	2764960	16067	4.56552	1608.82	1606.72	7345.09	508	1679	divergent	no	Ortholog(s) have galactose transmembrane transporter activity, glucose transmembrane transporter activity and role in cellular response to drug, galactose metabolic process, galactose transport
CPAR2_212870	orf19.2026	orf19.2026	no	no	Cp_c2	2764768	2765234	2764960	16067	4.56552	1608.82	1606.72	7345.09	508	1679	divergent	no	Ortholog(s) have role in cellular protein localization, endocytosis, protein deubiquitination and cell division site, cell tip, cytosol, nucleus localization
CPAR2_407320	orf19.1368	orf19.1368	no	no	Cp_c4	1636150	1636968	1636567	15405	4.76121	1542.65	1540.58	7344.88	509	1224	single	no	Biofilm-induced gene in C. albicans
CPAR2_300080	orf19.7118	orf19.7118	no	no	Cp_c3	14972	15277	15133	15330	4.76814	1535.1	1533.04	7319.56	510	106	single	no	Ortholog(s) have adenylate kinase activity, nucleoside triphosphate adenylate kinase activity, role in nucleotide metabolic process and mitochondrial inner membrane localization
CPAR2_206800	orf19.6259	orf19.6259	no	no	Cp_c2	1442803	1443181	1442964	15457	4.71416	1547.86	1545.79	7296.86	511	1748	divergent	no	Ortholog(s) have role in exonucleolytic trimming to generate mature 3'-end of 5.8S rRNA from tricistronic rRNA transcript (SSU-rRNA, 5.8S rRNA and LSU-rRNA), more
CPAR2_206810	orf19.6257	GLT1	no	no	Cp_c2	1442803	1443181	1442964	15457	4.71416	1547.86	1545.79	7296.86	511	1748	divergent	no	Ortholog(s) have glutamate synthase (NADH) activity and cytosol, mitochondrion localization
CPAR2_404790	orf19.7414	ALS6	no	no	Cp_c4	1072972	1074186	1073214	16357	4.45031	1637.85	1635.73	7288.94	512	4130	single	no	Ortholog(s) have role in adhesion to host, cellular response to temperature stimulus, hyphal growth and extracellular region, yeast-form cell wall localization
CPAR2_807440	orf19.5942	orf19.5942	no	no	Cp_c8	1735288	1735607	1735447	14790	4.90067	1481.1	1479.07	7258.41	513	699	divergent	no	Ortholog(s) have role in regulation of translational termination and cytosol, nucleus localization
CPAR2_807450	orf19.5941	orf19.5941	no	no	Cp_c8	1735288	1735607	1735447	14790	4.90067	1481.1	1479.07	7258.41	513	699	divergent	no	Ortholog(s) have role in ER to Golgi vesicle-mediated transport and ER to Golgi transport vesicle, integral to Golgi membrane, integral to endoplasmic reticulum membrane localization
CPAR2_202000	orf19.2623	ECM22	TF	no	Cp_c2	380455	381214	380636	14841	4.87575	1486.16	1484.12	7246.13	514	1596	single	no	Has domain(s) with predicted sequence-specific DNA binding RNA polymerase II transcription factor activity, zinc ion binding activity, role in regulation of transcription, DNA-dependent and nucleus localization
CPAR2_214000	orf19.1994	orf19.1994	no	no	Cp_c2	2982797	2983151	2982977	14889	4.81184	1490.97	1488.93	7174.32	515	1068	divergent	no	Has domain(s) with predicted phosphatidylinositol binding activity and role in cell communication
CPAR2_214010	orf19.1995	orf19.1995	no	no	Cp_c2	2982797	2983151	2982977	14889	4.81184	1490.97	1488.93	7174.32	515	1068	divergent	no	Ortholog(s) have alpha-1,2-mannosyltransferase activity, role in protein glycosylation and Golgi apparatus localization
CPAR2_800210	orf19.2842	GZF3	TF	no	Cp_c8	46909	47647	47497	14695	4.86215	1471.55	1469.52	7154.91	516	3546	divergent	no	Has domain(s) with predicted sequence-specific DNA binding, sequence-specific DNA binding transcription factor activity, zinc ion binding activity and role in regulation of transcription, DNA-dependent
CPAR2_800200	orf19.2843	RHO1	no	no	Cp_c8	46909	47647	47497	14695	4.86215	1471.55	1469.52	7154.91	516	3546	divergent	no	Ortholog(s) have GTP binding, GTPase activity, signal transducer activity
CPAR2_803800	orf19.7473	orf19.7473	no	no	Cp_c8	844346	845062	844694	17491	4.08483	1751.35	1749.19	7153.99	517	1000	divergent	no
CPAR2_803810	orf19.1823	orf19.1823	no	no	Cp_c8	844346	845062	844694	17491	4.08483	1751.35	1749.19	7153.99	517	1000	divergent	no	Ortholog(s) have fungal-type vacuole membrane localization
t_cp_Thr(AGU)_36	t_ca_Thr(AGU)_8	no_short	no	no	Cp_c1	1562722	1563199	1562904	14620	4.88625	1464.09	1462.06	7153.93	518	268	single	no
CPAR2_210620	orf19.1496	orf19.1496	TF	no	Cp_c2	2277104	2277809	2277609	14593	4.88132	1461.34	1459.31	7133.25	519	1192	divergent	no	Has domain(s) with predicted DNA binding, sequence-specific DNA binding RNA polymerase II transcription factor activity, zinc ion binding activity and role in regulation of transcription, DNA-dependent, transcription, DNA-dependent
CPAR2_210610	orf19.2337	ALP1	no	no	Cp_c2	2277104	2277809	2277609	14593	4.88132	1461.34	1459.31	7133.25	519	1192	divergent	no	Ortholog(s) have L-cystine transmembrane transporter activity, role in L-cystine transport, amino acid transmembrane transport and endoplasmic reticulum, plasma membrane localization
CPAR2_800370	orf19.7499	orf19.7499	no	no	Cp_c8	96515	96955	96764	14593	4.88132	1461.34	1459.31	7133.25	519	654	divergent	no	Ortholog(s) have nicotinamide-nucleotide adenylyltransferase activity and cytosol, nucleus localization
CPAR2_800380	orf19.7499.1	orf19.7499.1	no	no	Cp_c8	96515	96955	96764	14593	4.88132	1461.34	1459.31	7133.25	519	654	divergent	no
CPAR2_701890	---	no_short	no	young	Cp_c7	399024	399289	399166	15010	4.74219	1503.06	1501.01	7127.79	520	853	single	no	Has domain(s) with predicted aspartic-type endopeptidase activity and role in proteolysis
CPAR2_808400	---	no_short	no	young	Cp_c8	1939844	1940146	1939992	14714	4.83471	1473.53	1471.5	7124.1	521	1245	single	no	Has domain(s) with predicted role in transmembrane transport and integral to membrane localization
CPAR2_209690	---	no_short	no	young	Cp_c2	2070527	2071102	2070701	14572	4.87803	1459.27	1457.24	7118.36	522	1366	single	no	Has domain(s) with predicted role in transmembrane transport and integral to membrane localization
CPAR2_703220	orf19.6573	BEM2	no	no	Cp_c7	690423	690904	690589	16640	4.26808	1666.21	1664.08	7111.51	523	1259	single	no	Ortholog(s) have Rho GTPase activator activity and role in actin cytoskeleton organization, negative regulation of Rho protein signal transduction
CPAR2_805090	orf19.5259	orf19.5259	no	no	Cp_c8	1142842	1143432	1143029	14652	4.84482	1467.33	1465.29	7108.93	524	1777	single	no
CPAR2_100980	orf19.3916	orf19.3916	no	no	Cp_c1	177015	177617	177183	14778	4.76287	1479.89	1477.85	7048.53	525	594	divergent	no
CPAR2_100990	orf19.3915	orf19.3915	no	no	Cp_c1	177015	177617	177183	14778	4.76287	1479.89	1477.85	7048.53	525	594	divergent	no	Ortholog(s) have metallodipeptidase activity, omega peptidase activity, role in glutathione catabolic process and cytosol, mitochondrion, nucleus, ribosome localization
CPAR2_301390	orf19.7093	HGT13	no	no	Cp_c3	319642	320331	319890	16017	4.38325	1603.82	1601.73	7029.96	526	1379	single	no	Has domain(s) with predicted substrate-specific transmembrane transporter activity, role in transmembrane transport and integral to membrane localization
CPAR2_101880	orf19.1721	NCE103	no	no	Cp_c1	424205	424557	424365	15683	4.46674	1570.39	1568.31	7014.51	527	2220	single	no	Ortholog(s) have carbonate dehydratase activity, role in cellular response to carbon dioxide, cellular response to oxidative stress, phenotypic switching, regulation of phenotypic switching and cytoplasm, nucleus localization
CPAR2_300560	orf19.6462	orf19.6462	no	no	Cp_c3	106958	107327	107156	14542	4.79448	1456.28	1454.25	6982.1	528	600	divergent	no	Ortholog(s) have role in protein folding in endoplasmic reticulum and ER membrane protein complex, cytosol localization
CPAR2_300570	---	no_short	no	no	Cp_c3	106958	107327	107156	14542	4.79448	1456.28	1454.25	6982.1	528	600	divergent	no
CPAR2_101620	orf19.3171	ACH1	no	no	Cp_c1	342496	343025	342661	14349	4.81121	1436.94	1434.92	6913.43	529	3629	single	no	Ortholog(s) have acetate CoA-transferase activity, acetyl-CoA hydrolase activity, role in acetate metabolic process, cellular response to alkalinity and cytosol, mitochondrion, soluble fraction localization
CPAR2_101050	orf19.3970	orf19.3970	no	no	Cp_c1	190810	191124	190961	14685	4.69596	1470.63	1468.6	6906.03	530	255	single	no
CPAR2_103920	---	no_short	no	no	Cp_c1	878879	879666	879040	14319	4.79387	1433.98	1431.96	6874.3	531	273	divergent	no	Has domain(s) with predicted ATP binding, nucleoside-triphosphatase activity
CPAR2_103930	orf19.4494	KTR2	no	no	Cp_c1	878879	879666	879040	14319	4.79387	1433.98	1431.96	6874.3	531	273	divergent	no	Ortholog(s) have alpha-1,2-mannosyltransferase activity, mannosylphosphate transferase activity, role in cell wall mannoprotein biosynthetic process, protein N-linked glycosylation and Golgi apparatus localization
CPAR2_203520	orf19.5024	GND1	no	no	Cp_c2	705500	706329	706169	14706	4.66524	1472.7	1470.67	6870.52	532	2068	divergent	no	Ortholog(s) have NADP binding, phosphogluconate dehydrogenase (decarboxylating) activity and role in cellular response to oxidative stress, pentose-phosphate shunt, oxidative branch
CPAR2_203530	orf19.5025	MET3	no	no	Cp_c2	705500	706329	706169	14706	4.66524	1472.7	1470.67	6870.52	532	2068	divergent	no	Ortholog(s) have sulfate adenylyltransferase (ATP) activity, role in cysteine biosynthetic process, methionine biosynthetic process, sulfate assimilation and cytosol, mitochondrion localization
CPAR2_101350	orf19.4317	GRE3	no	no	Cp_c1	270940	271682	271355	15642	4.36761	1566.28	1564.2	6840.91	533	1054	single	no	Ortholog(s) have D-xylose:NADP reductase activity, glucose 1-dehydrogenase (NADP+) activity, mRNA binding activity
CPAR2_800520	orf19.7512	orf19.7512	no	no	Cp_c8	135574	135935	135771	14484	4.70502	1450.47	1448.44	6824.47	534	1192	single	no	Has domain(s) with predicted electron carrier activity, heme binding, oxidoreductase activity, acting on paired donors and with incorporation or reduction of molecular oxygen, more
it_cp_Ser(UGA)_78	t_ca_Ser(UGA)_83	no_short	no	no	Cp_c4	852200	852566	852397	14502	4.66691	1452.23	1450.2	6777.42	535	721	single	no
CPAR2_104300	orf19.3148	orf19.3148	no	no	Cp_c1	954027	954700	954189	16674	4.03405	1669.6	1667.47	6735.26	536	1858	single	no
CPAR2_501580	orf19.2646	ZCF13	TF	no	Cp_c5	377842	378169	378010	15184	4.4192	1520.49	1518.43	6719.34	537	1635	divergent	no	Has domain(s) with predicted DNA binding, sequence-specific DNA binding RNA polymerase II transcription factor activity, zinc ion binding activity and role in regulation of transcription, DNA-dependent, transcription, DNA-dependent
CPAR2_501590	orf19.4136	YBL053	no	no	Cp_c5	377842	378169	378010	15184	4.4192	1520.49	1518.43	6719.34	537	1635	divergent	no	Ortholog(s) have protein heterodimerization activity
CPAR2_502070	---	no_short	no	no	Cp_c5	468329	468634	468483	15859	4.21925	1588.04	1585.95	6700.34	538	2078	single	no	Hypothetical protein
CPAR2_207940	orf19.663	GIN4	no	no	Cp_c2	1707559	1707851	1707693	13956	4.77441	1397.7	1395.7	6673.18	539	1955	single	no	Ortholog(s) have protein kinase activity
it_cp_Arg(ACG)_2	---	no_short	no	no	Cp_c2	785951	786262	786119	13943	4.77276	1396.34	1394.34	6664.39	540	191	single	no
CPAR2_203360	orf19.645.1	VMA13	no	no	Cp_c2	670131	671065	670890	13889	4.76289	1390.91	1388.91	6624.74	541	687	divergent	no	Has domain(s) with predicted proton-transporting ATPase activity, rotational mechanism activity, role in ATP hydrolysis coupled proton transport and vacuolar proton-transporting V-type ATPase, V1 domain localization
it_cp_His(GUG)_26	it_ca_His(GUG)_99	no_short	no	no	Cp_c2	670131	671065	670890	13889	4.76289	1390.91	1388.91	6624.74	541	687	divergent	no
CPAR2_109680	orf19.2495	GSL1	no	no	Cp_c1	2052135	2052509	2052341	14127	4.67526	1414.73	1412.73	6614.25	542	122	single	no	Has domain(s) with predicted 1,3-beta-D-glucan synthase activity, role in (1->3)-beta-D-glucan biosynthetic process and 1,3-beta-D-glucan synthase complex localization
CPAR2_602460	orf19.1200	orf19.1200	no	no	Cp_c6	576505	577070	576730	14833	4.44114	1485.37	1483.33	6596.73	543	2555	single	ntar9
CPAR2_400030	orf19.4698	PTC8	no	no	Cp_c4	7445	8247	8046	15030	4.3756	1505.12	1503.07	6585.78	544	1059	single	no	Ortholog(s) have role in hyphal growth
CPAR2_401500	orf19.2691	orf19.2691	no	no	Cp_c4	332704	333034	332869	13846	4.74792	1386.61	1384.62	6583.52	545	3522	divergent	no
t_cp_Thr(UGU)_67	t_ca_Thr(UGU)_72	no_short	no	no	Cp_c4	332704	333034	332869	13846	4.74792	1386.61	1384.62	6583.52	545	3522	divergent	no
CPAR2_602590	orf19.3415	PTK2	no	no	Cp_c6	615444	616913	615938	14180	4.61645	1420.01	1418	6555.42	546	2315	single	ntar7_AND_ntar1	Ortholog(s) have role in cellular response to drug
CPAR2_703180	orf19.5504	orf19.5504	no	no	Cp_c7	684026	684354	684186	13780	4.7448	1380.07	1378.08	6548.14	547	2080	divergent	no
CPAR2_703190	---	no_short	no	young	Cp_c7	684026	684354	684186	13780	4.7448	1380.07	1378.08	6548.14	547	2080	divergent	no	Predicted triglyceride lipase; expression S. cerevisiae yields an inactive protein; sequence has two CUG codons
CPAR2_104600	orf19.5500	MAK16	no	no	Cp_c1	1012412	1012648	1012517	13753	4.73987	1377.36	1375.37	6528.51	548	658	single	no	Ortholog(s) have role in maturation of 5.8S rRNA from tricistronic rRNA transcript (SSU-rRNA, 5.8S rRNA, LSU-rRNA), maturation of LSU-rRNA from tricistronic rRNA transcript (SSU-rRNA, 5.8S rRNA, LSU-rRNA)
CPAR2_205940	orf19.6127	LPD1	no	no	Cp_c2	1234397	1234980	1234565	14495	4.48959	1451.57	1449.55	6516.97	549	2164	divergent	no	Ortholog(s) have dihydrolipoyl dehydrogenase activity, glycine dehydrogenase (decarboxylating) activity, oxoglutarate dehydrogenase (succinyl-transferring) activity, pyruvate dehydrogenase activity
t_cp_Lys(UUU)_7	t_ca_Lys(UUU)_113	no_short	no	no	Cp_c2	1234397	1234980	1234565	14495	4.48959	1451.57	1449.55	6516.97	549	2164	divergent	no
CPAR2_405330	orf19.5982	RPL18	no	no	Cp_c4	1214472	1214872	1214672	14585	4.42356	1460.62	1458.6	6461.16	550	548	divergent	no	Ortholog(s) have cytosol localization
CPAR2_405340	orf19.5984	orf19.5984	no	no	Cp_c4	1214472	1214872	1214672	14585	4.42356	1460.62	1458.6	6461.16	550	548	divergent	no	Ortholog(s) have role in filamentous growth
CPAR2_702730	---	no_short	no	young	Cp_c7	586540	587023	586706	13645	4.72177	1366.55	1364.57	6452.55	551	1514	single	no	Has domain(s) with predicted aspartic-type endopeptidase activity and role in proteolysis
CPAR2_104610	orf19.23	RTA3	no	no	Cp_c1	1014253	1014725	1014420	14104	4.55388	1412.49	1410.48	6432.3	552	1590	single	no	Ortholog(s) have Golgi apparatus, cell division site, cell tip localization
CPAR2_209570	orf19.4125	orf19.4125	TF	no	Cp_c2	2049114	2049487	2049306	13719	4.67672	1373.96	1371.97	6425.61	553	1167	divergent	no	Ortholog(s) have RNA polymerase III type 1 promoter sequence-specific DNA binding, RNA polymerase III type 1 promoter sequence-specific DNA binding TFIIIC recruiting transcription factor activity
CPAR2_209580	orf19.4127	orf19.4127	no	no	Cp_c2	2049114	2049487	2049306	13719	4.67672	1373.96	1371.97	6425.61	553	1167	divergent	no	S. cerevisiae homolog LSB3 has role in actin cortical patch localization and localizes to cellular bud neck, mitochondrion
CPAR2_213910	orf19.2002	orf19.2002	no	no	Cp_c2	2962923	2963892	2963444	15400	4.16315	1542.1	1540.03	6420	554	2333	divergent	no	Ortholog(s) have structural molecule activity, role in nuclear pore organization, poly(A)+ mRNA export from nucleus, protein import into nucleus, ribosomal large subunit export from nucleus and Nic96 complex, cytosol localization
CPAR2_213920	orf19.2003	HNM1	no	no	Cp_c2	2962923	2963892	2963444	15400	4.16315	1542.1	1540.03	6420	554	2333	divergent	no	Ortholog(s) have role in cellular response to drug
CPAR2_703170	orf19.5505	HIS7	no	no	Cp_c7	679402	679664	679554	13558	4.70697	1357.79	1355.81	6391.08	555	274	single	no	Ortholog(s) have cytosol, nucleus localization
CPAR2_101990	orf19.252	orf19.252	no	no	Cp_c1	452141	452450	452304	13826	4.61327	1384.62	1382.63	6387.64	556	930	single	no	Ortholog(s) have mitochondrion localization
CPAR2_501520	orf19.4406	orf19.4406	no	no	Cp_c5	356012	356318	356164	14539	4.37386	1455.94	1453.91	6368.06	557	137	divergent	no	Ortholog(s) have cytosol, mitochondrion, nucleus localization
t_cp_Thr(UGU)_84	t_ca_Thr(UGU)_77	no_short	no	no	Cp_c5	356012	356318	356164	14539	4.37386	1455.94	1453.91	6368.06	557	137	divergent	no
CPAR2_805900	orf19.5917	STP3	TF	no	Cp_c8	1344988	1345974	1345534	14631	4.31732	1465.19	1463.16	6325.69	558	3300	divergent	no	Ortholog(s) have sequence-specific DNA binding transcription factor activity
CPAR2_805910	---	no_short	no	young	Cp_c8	1344988	1345974	1345534	14631	4.31732	1465.19	1463.16	6325.69	558	3300	divergent	no	Similar to CPAR2_403940, CPAR2_301840
CPAR2_107350	orf19.2467	PRN1	no	no	Cp_c1	1560909	1561333	1561187	13430	4.68559	1345.02	1343.04	6302.2	559	1030	divergent	no	Protein with similarity to pirins
CPAR2_107360	---	no_short	no	young	Cp_c1	1560909	1561333	1561187	13430	4.68559	1345.02	1343.04	6302.2	559	1030	divergent	no	Has domain(s) with predicted oxidoreductase activity, acting on the CH-CH group of donors activity, role in lipid metabolic process and cytoplasm, integral to membrane localization
CPAR2_502460	orf19.3902	orf19.3902	no	no	Cp_c5	561463	562328	561661	13726	4.58177	1374.68	1372.69	6298.46	560	1654	divergent	no	Hypothetical protein
CPAR2_502470	orf19.4248	orf19.4248	no	no	Cp_c5	561463	562328	561661	13726	4.58177	1374.68	1372.69	6298.46	560	1654	divergent	no	Ortholog(s) have palmitoyl-(protein) hydrolase activity, role in protein deacylation and cytosol, nucleus localization
CPAR2_603375	orf19.6325.1	orf19.6325.1	no	no	Cp_c6	793948	794250	794091	13821	4.54878	1384.15	1382.16	6296.2	561	530	divergent	no	Ortholog(s) have mitochondrion localization
CPAR2_603380	orf19.6326	orf19.6326	no	no	Cp_c6	793948	794250	794091	13821	4.54878	1384.15	1382.16	6296.2	561	530	divergent	no
CPAR2_503930	orf19.5430	BUD21	no	no	Cp_c5	902749	903049	902893	14616	4.29743	1463.7	1461.67	6290.16	562	141	single	no	Ortholog(s) have small-subunit processome localization
CPAR2_212520	orf19.813	orf19.813	no	no	Cp_c2	2696470	2697137	2696965	15192	4.13215	1521.3	1519.25	6286.26	563	1936	divergent	no	Similar to S. cerevisiae Vhs3p, a putative phosphopantothenoylcysteine decarboxylase
CPAR2_212530	orf19.2313	orf19.2313	no	no	Cp_c2	2696470	2697137	2696965	15192	4.13215	1521.3	1519.25	6286.26	563	1936	divergent	no	Hap43p-repressed gene in C. albicans
CPAR2_101890	---	no_short	no	young	Cp_c1	427978	428307	428152	14479	4.3307	1450.02	1447.99	6279.58	564	1409	divergent	no	Similar to CPAR2_302130
CPAR2_101900	orf19.1720	orf19.1720	no	no	Cp_c1	427978	428307	428152	14479	4.3307	1450.02	1447.99	6279.58	564	1409	divergent	no	Ortholog(s) have role in mitotic recombination
CPAR2_502060	orf19.2638	orf19.2638	no	no	Cp_c5	464014	464454	464308	13806	4.51545	1382.67	1380.68	6243.4	565	1501	single	no	Hypothetical protein
CPAR2_401420	orf19.3521	ARH2	no	no	Cp_c4	301032	302161	301308	14070	4.42864	1409.02	1407.02	6240.04	566	540	single	no	Ortholog(s) have NADP binding, NADPH-adrenodoxin reductase activity, ferredoxin-NADP+ reductase activity, flavin adenine dinucleotide binding activity
CPAR2_206280	orf19.3282	BMT3	no	no	Cp_c2	1329855	1330106	1329976	13329	4.66749	1334.96	1332.99	6230.92	567	725	divergent	no	Ortholog(s) have role in beta-1,2-oligomannoside metabolic process
CPAR2_206290	orf19.6268	orf19.6268	no	no	Cp_c2	1329855	1330106	1329976	13329	4.66749	1334.96	1332.99	6230.92	567	725	divergent	no	Putative cohesin complex subunit
CPAR2_702030	orf19.607	orf19.607	no	no	Cp_c7	429761	430040	429904	14139	4.39004	1416	1413.99	6216.3	568	205	single	no	Ortholog(s) have DNA-dependent ATPase activity, role in transcription-coupled nucleotide-excision repair and cytosol, nucleus localization
CPAR2_806620	orf19.1117	orf19.1117	no	no	Cp_c8	1524165	1524785	1524573	16855	3.68113	1687.67	1685.53	6212.53	569	516	single	no	Ortholog(s) have formate dehydrogenase (NAD+) activity, role in formate catabolic process and cytosol localization
CPAR2_702080	orf19.3706	orf19.3706	no	no	Cp_c7	441488	441804	441645	13384	4.62728	1340.38	1338.41	6202.32	570	493	single	no	Has domain(s) with predicted oxidoreductase activity and role in oxidation-reduction process
CPAR2_403810	orf19.5038	orf19.5038	no	no	Cp_c4	840719	841457	841294	13747	4.50343	1376.76	1374.77	6200.13	571	1988	divergent	no	Ortholog(s) have tRNA (guanine) methyltransferase activity, role in tRNA methylation and cytoplasm localization
CPAR2_403820	---	no_short	no	no	Cp_c4	840719	841457	841294	13747	4.50343	1376.76	1374.77	6200.13	571	1988	divergent	no	Ortholog(s) have L-proline transmembrane transporter activity, role in gamma-aminobutyric acid transport, proline transport and Golgi apparatus, endoplasmic reticulum localization
CPAR2_601480	orf19.3482	orf19.3482	no	no	Cp_c6	361779	362490	362031	13222	4.6494	1324.26	1322.3	6157.02	572	1152	single	no	Ortholog(s) have NAD+ diphosphatase activity, role in NADH metabolic process and cytosol, nucleus, peroxisome localization
CPAR2_104190	orf19.2192	GDH2	no	no	Cp_c1	928296	929500	929078	13202	4.64611	1322.26	1320.29	6143.35	573	2937	single	no	Ortholog(s) have glutamate dehydrogenase (NAD+) activity, role in nitrogen compound metabolic process and cytosol, mitochondrion localization
CPAR2_807910	orf19.5121	OPT5	no	no	Cp_c8	1831720	1832397	1832242	13463	4.54582	1348.36	1346.38	6129.39	574	1495	single	no	Ortholog(s) have oligopeptide transmembrane transporter activity and role in oligopeptide transmembrane transport
CPAR2_405490	---	no_short	no	young	Cp_c4	1261243	1261532	1261396	13156	4.63789	1317.59	1315.63	6110.82	575	1316	divergent	no	Ortholog(s) have histidine phosphotransfer kinase activity, osmosensor activity, protein histidine kinase activity
CPAR2_405500	orf19.5959	NOP14	no	no	Cp_c4	1261243	1261532	1261396	13156	4.63789	1317.59	1315.63	6110.82	575	1316	divergent	no	Ortholog(s) have snoRNA binding activity
CPAR2_407630	orf19.35	orf19.35	no	no	Cp_c4	1716191	1716500	1716352	13156	4.63789	1317.59	1315.63	6110.82	575	5865	divergent	no	Has domain(s) with predicted ATP binding, protein serine/threonine kinase activity and role in protein phosphorylation
CPAR2_407640	orf19.34	GIT1	no	no	Cp_c4	1716191	1716500	1716352	13156	4.63789	1317.59	1315.63	6110.82	575	5865	divergent	no	Ortholog(s) have glycerophosphodiester transmembrane transporter activity, role in glycerophosphodiester transport, transmembrane transport and plasma membrane localization
CPAR2_404740	orf19.7403	orf19.7403	no	no	Cp_c4	1054804	1055099	1054958	13116	4.63131	1313.59	1311.63	6083.63	576	460	single	no	Homolog of S. cerevisiae YML020W
CPAR2_702460	orf19.7186	CLB4	no	no	Cp_c7	522306	522753	522447	16023	3.78241	1604.41	1602.32	6068.55	577	1620	divergent	no	Ortholog(s) have cyclin-dependent protein kinase regulator activity and role in filamentous growth, regulation of cyclin-dependent protein kinase activity, regulation of mitotic cell cycle
CPAR2_702470	---	no_short	no	young	Cp_c7	522306	522753	522447	16023	3.78241	1604.41	1602.32	6068.55	577	1620	divergent	no
CPAR2_208270	orf19.1232	VRG4	no	no	Cp_c2	1772860	1773687	1773117	13089	4.62637	1310.92	1308.97	6064.82	578	1391	single	no	Ortholog(s) have GDP-mannose transmembrane transporter activity, role in GDP-mannose transport, hyphal growth, protein N-linked glycosylation and Golgi apparatus, mitochondrion localization
CPAR2_103430	orf19.302	orf19.302	no	no	Cp_c1	775196	775519	775352	15239	3.96676	1526.04	1523.98	6053.43	579	605	divergent	no	Ortholog(s) have Rab guanyl-nucleotide exchange factor activity, role in ER to Golgi vesicle-mediated transport and TRAPP complex, cytosol, nucleus localization
CPAR2_103440	orf19.7597	PGA12	no	no	Cp_c1	775196	775519	775352	15239	3.96676	1526.04	1523.98	6053.43	579	605	divergent	no	Putative GPI-anchored protein
CPAR2_204380	orf19.6121	MNL1	TF	no	Cp_c2	897420	897968	897776	15351	3.9359	1537.26	1535.2	6050.51	580	1047	single	no	Ortholog(s) have role in cellular response to acid, cellular response to drug, regulation of transcription from RNA polymerase II promoter in response to stress
CPAR2_406050	orf19.1390	PMI1	no	no	Cp_c4	1387336	1387627	1387470	13091	4.60597	1311.14	1309.18	6039.07	581	388	single	no	Ortholog(s) have mannose-6-phosphate isomerase activity, role in GDP-mannose biosynthetic process, cell wall mannoprotein biosynthetic process, fungal-type cell wall organization, protein glycosylation and cytosol, nucleus localization
CPAR2_304010	orf19.940	BUD2	no	no	Cp_c3	960720	961210	961060	13088	4.5969	1310.81	1308.85	6025.65	582	2290	divergent	no	Ortholog(s) have GTPase activator activity
CPAR2_304020	orf19.939	NAM7	no	no	Cp_c3	960720	961210	961060	13088	4.5969	1310.81	1308.85	6025.65	582	2290	divergent	no	Ortholog(s) have role in chromatin silencing at silent mating-type cassette, intracellular mRNA localization, nuclear-transcribed mRNA catabolic process, 3'-5' exonucleolytic nonsense-mediated decay, protein ubiquitination
CPAR2_100340	orf19.1120	FAV2	no	no	Cp_c1	57210	58007	57440	14734	4.07703	1475.53	1473.49	6015.76	583	1813	divergent	no	Putative adhesin-like protein
CPAR2_100350	orf19.4239	orf19.4239	no	no	Cp_c1	57210	58007	57440	14734	4.07703	1475.53	1473.49	6015.76	583	1813	divergent	no
CPAR2_603070	orf19.96	TOP1	no	no	Cp_c6	724755	725279	724979	12996	4.60992	1301.61	1299.66	6000.33	584	2218	divergent	no	Ortholog(s) have DNA topoisomerase type I activity
CPAR2_603080	orf19.97	CAN1	no	no	Cp_c6	724755	725279	724979	12996	4.60992	1301.61	1299.66	6000.33	584	2218	divergent	no	Ortholog(s) have arginine transmembrane transporter activity, role in basic amino acid transport, transmembrane transport and membrane raft, mitochondrion, plasma membrane localization
CPAR2_103980	orf19.4488	orf19.4488	TF	no	Cp_c1	884450	885190	884685	13493	4.42859	1351.34	1349.37	5984.55	585	1745	divergent	no	Ortholog(s) have DNA binding, histone binding activity
CPAR2_103970	orf19.4490	RPL17B	no	no	Cp_c1	884450	885190	884685	13493	4.42859	1351.34	1349.37	5984.55	585	1745	divergent	no	Ortholog(s) have structural constituent of ribosome activity, role in cellular response to drug, cytoplasmic translation and cell surface, cytosolic large ribosomal subunit localization
CPAR2_404880	orf19.1634	orf19.1634	no	no	Cp_c4	1101277	1102372	1101464	13212	4.50254	1323.25	1321.28	5957.98	586	775	single	no	Has domain(s) with predicted fatty-acyl-CoA binding activity
CPAR2_704160	orf19.5137.1	HHO1	no	no	Cp_c7	912345	912739	912583	14958	3.97479	1497.85	1495.81	5953.66	587	490	single	no	Has domain(s) with predicted DNA binding activity, role in nucleosome assembly and nucleosome, nucleus localization
CPAR2_210860	orf19.1559	HOM2	no	no	Cp_c2	2316309	2316615	2316458	12916	4.59677	1293.65	1291.7	5946.61	588	615	divergent	no	Ortholog(s) have aspartate-semialdehyde dehydrogenase activity and role in homoserine biosynthetic process, methionine biosynthetic process, threonine biosynthetic process
CPAR2_210870	orf19.1560	POB3	no	no	Cp_c2	2316309	2316615	2316458	12916	4.59677	1293.65	1291.7	5946.61	588	615	divergent	no	Ortholog(s) have histone binding, nucleosome binding activity
CPAR2_211030	orf19.804	orf19.804	no	no	Cp_c2	2347832	2348094	2347952	12910	4.59512	1292.99	1291.04	5941.43	589	479	single	no	Ortholog(s) have mitochondrion localization
CPAR2_301520	orf19.7065	PSF3	no	no	Cp_c3	350722	351035	350887	14968	3.95883	1498.9	1496.85	5933.88	590	389	divergent	no	Ortholog(s) have role in DNA replication preinitiation complex assembly, DNA-dependent DNA replication initiation, GINS complex assembly, double-strand break repair via break-induced replication
CPAR2_301530	orf19.7032	orf19.7032	no	no	Cp_c3	350722	351035	350887	14968	3.95883	1498.9	1496.85	5933.88	590	389	divergent	no
CPAR2_211350	orf19.832	GPI13	no	no	Cp_c2	2416841	2417176	2417046	13451	4.40073	1347.13	1345.15	5928.35	591	503	single	no	Ortholog(s) have mannose-ethanolamine phosphotransferase activity, role in GPI anchor biosynthetic process and endoplasmic reticulum localization
CPAR2_301170	orf19.6494	WHI3	no	no	Cp_c3	257549	257807	257698	13189	4.48629	1320.94	1318.97	5926.11	592	4147	divergent	no	Ortholog(s) have RNA binding activity, role in cytoplasmic sequestering of protein, invasive growth in response to glucose limitation, pseudohyphal growth, regulation of cell size and cytoplasm localization
CPAR2_301180	orf19.6496	TRS33	no	no	Cp_c3	257549	257807	257698	13189	4.48629	1320.94	1318.97	5926.11	592	4147	divergent	no	Ortholog(s) have role in ER to Golgi vesicle-mediated transport, protein complex assembly and TRAPP complex, trans-Golgi network localization
CPAR2_400620	orf19.4579	orf19.4579	no	no	Cp_c4	139663	140049	139839	12883	4.55336	1290.32	1288.37	5875.3	593	1086	divergent	no	Ortholog(s) have role in ER to Golgi vesicle-mediated transport and ER to Golgi transport vesicle, Golgi apparatus, endoplasmic reticulum, plasma membrane localization
CPAR2_400630	orf19.4609	orf19.4609	no	no	Cp_c4	139663	140049	139839	12883	4.55336	1290.32	1288.37	5875.3	593	1086	divergent	no	Protein of unknown function; expression increased in fluconazole and voriconazole resistant strains
CPAR2_600760	orf19.5758	SAL6	no	no	Cp_c6	207289	208049	207451	15509	3.77427	1553.06	1550.98	5861.65	594	770	divergent	no	Has domain(s) with predicted hydrolase activity
CPAR2_600770	orf19.5757	orf19.5757	no	no	Cp_c6	207289	208049	207451	15509	3.77427	1553.06	1550.98	5861.65	594	770	divergent	no	Ortholog(s) have cytoplasm, nucleus localization
CPAR2_303400	orf19.578	orf19.578	no	no	Cp_c3	797737	798053	797889	12731	4.56387	1275.13	1273.19	5819.53	595	772	divergent	no	Ortholog(s) have Rab GTPase activator activity, role in actin filament organization and cellular bud tip, cytosol, incipient cellular bud site, polarisome localization
CPAR2_303410	orf19.3176	RIM21	no	no	Cp_c3	797737	798053	797889	12731	4.56387	1275.13	1273.19	5819.53	595	772	divergent	no	Ortholog(s) have role in ascospore formation, cellular response to alkalinity, cellular response to lithium ion, fungal-type cell wall biogenesis, hyphal growth, invasive growth in response to glucose limitation
CPAR2_500540	orf19.1235	HOM3	no	no	Cp_c5	122891	123199	123039	13506	4.30114	1352.63	1350.66	5817.86	596	394	divergent	no	Ortholog(s) have aspartate kinase activity, role in homoserine biosynthetic process, methionine biosynthetic process, threonine biosynthetic process and cytosol localization
CPAR2_500550	orf19.1802	orf19.1802	no	no	Cp_c5	122891	123199	123039	13506	4.30114	1352.63	1350.66	5817.86	596	394	divergent	no	Ortholog(s) have poly(A) RNA binding activity
CPAR2_804410	orf19.4905	orf19.4905	no	no	Cp_c8	973506	974175	973865	12718	4.56223	1273.81	1271.87	5811.41	597	163	divergent	no	Has domain(s) with predicted role in transmembrane transport and integral to membrane localization
CPAR2_804420	---	no_short	no	young	Cp_c8	973506	974175	973865	12718	4.56223	1273.81	1271.87	5811.41	597	163	divergent	no	Has domain(s) with predicted catalytic activity and role in metabolic process
CPAR2_802840	orf19.2545	DOT6	TF	no	Cp_c8	634476	634822	634645	16572	3.4989	1659.37	1657.25	5805.97	598	518	single	no	Has domain(s) with predicted DNA binding activity
CPAR2_106950	---	no_short	no	young	Cp_c1	1483721	1484879	1484160	13706	4.22458	1372.62	1370.63	5798.73	599	1463	divergent	no
CPAR2_106960	orf19.1064	ACS2	no	no	Cp_c1	1483721	1484879	1484160	13706	4.22458	1372.62	1370.63	5798.73	599	1463	divergent	no	Ortholog(s) have acetate-CoA ligase activity, acid-ammonia (or amide) ligase activity, role in acetyl-CoA biosynthetic process, histone acetylation, replicative cell aging and cytosol, nucleolus, soluble fraction localization
CPAR2_108050	orf19.4064	GPI7	no	no	Cp_c1	1699363	1699735	1699551	12846	4.50252	1286.6	1284.65	5792.94	600	1081	divergent	no	Ortholog(s) have mannose-ethanolamine phosphotransferase activity
CPAR2_108060	orf19.4063	GPT1	no	no	Cp_c1	1699363	1699735	1699551	12846	4.50252	1286.6	1284.65	5792.94	600	1081	divergent	no	Ortholog(s) have L-gamma-aminobutyric acid transmembrane transporter activity, polyamine transmembrane transporter activity and role in gamma-aminobutyric acid transport, polyamine transport
CPAR2_403470	orf19.3369	MOH1	no	no	Cp_c4	752804	754107	753325	12825	4.49946	1284.5	1282.56	5779.56	601	1826	single	no	Ortholog of S. cerevisiae : MOH1 and C. glabrata CBS138 : CAGL0F04631g
CPAR2_104250	orf19.27	orf19.27	no	no	Cp_c1	941616	942158	942005	12922	4.453	1294.19	1292.24	5763.01	602	354	single	no
CPAR2_206740	orf19.5276	orf19.5276	no	no	Cp_c2	1430218	1430520	1430376	12633	4.54742	1265.24	1263.31	5753.59	603	2347	single	no	Ortholog(s) have RNA binding, double-stranded DNA binding activity
CPAR2_100460	---	no_short	no	no	Cp_c1	73083	73705	73381	12954	4.41099	1297.35	1295.4	5722.61	604	1348	single	no	Has domain(s) with predicted role in transmembrane transport and integral to membrane localization
CPAR2_807030	orf19.7349	CHS4	no	no	Cp_c8	1621078	1621508	1621261	13300	4.27115	1331.98	1330.01	5689.08	605	1276	single	no	Ortholog(s) have enzyme activator activity, role in fungal-type cell wall chitin biosynthetic process and cellular bud neck, cellular bud neck septin ring, incipient cellular bud site localization
CPAR2_500480	orf19.1240	orf19.1240	no	no	Cp_c5	110214	110813	110412	15046	3.76852	1506.75	1504.7	5678.2	606	2423	divergent	no	Protein of unknown function; expression increased in fluconazole and voriconazole resistant strains
CPAR2_500490	---	no_short	no	young	Cp_c5	110214	110813	110412	15046	3.76852	1506.75	1504.7	5678.2	606	2423	divergent	no
CPAR2_702230	orf19.5184	orf19.5184	no	no	Cp_c7	472969	473583	473358	12838	4.41089	1285.8	1283.86	5671.54	607	8399	single	ntar66	Ortholog(s) have Ran guanyl-nucleotide exchange factor activity, signal transducer activity
CPAR2_700970	---	no_short	no	young	Cp_c7	217962	218584	218426	12576	4.50034	1259.58	1257.65	5668.54	608	1716	divergent	no	Has domain(s) with predicted double-stranded RNA binding, ribonuclease III activity, role in RNA processing and intracellular localization
CPAR2_700980	orf19.4772	SSU81	no	no	Cp_c7	217962	218584	218426	12576	4.50034	1259.58	1257.65	5668.54	608	1716	divergent	no	Ortholog(s) have MAP-kinase scaffold activity, osmosensor activity
CPAR2_500880	orf19.742	ALD6	no	no	Cp_c5	210354	210839	210512	12900	4.37636	1292.04	1290.09	5654.42	609	2243	divergent	no	Has domain(s) with predicted methylmalonate-semialdehyde dehydrogenase (acylating) activity and role in oxidation-reduction process
CPAR2_500890	orf19.3110	orf19.3110	no	no	Cp_c5	210354	210839	210512	12900	4.37636	1292.04	1290.09	5654.42	609	2243	divergent	no
CPAR2_205610	orf19.6382	orf19.6382	no	no	Cp_c2	1167777	1168078	1167927	14003	4.02803	1402.34	1400.34	5648.67	610	2151	single	no	Has domain(s) with predicted ATP binding, ATPase activity, coupled to transmembrane movement of substances activity, role in transmembrane transport and integral to membrane localization
CPAR2_302630	orf19.967	orf19.967	no	no	Cp_c3	640243	640577	640398	12595	4.4749	1261.5	1259.57	5645.11	611	913	divergent	no	Ortholog(s) have endodeoxyribonuclease activity, exodeoxyribonuclease activity, ribonuclease activity and role in DNA catabolic process, DNA recombination, RNA catabolic process, apoptotic process, cellular response to nitrogen starvation
CPAR2_302640	---	no_short	no	young	Cp_c3	640243	640577	640398	12595	4.4749	1261.5	1259.57	5645.11	611	913	divergent	no	Has domain(s) with predicted aspartic-type endopeptidase activity and role in proteolysis
CPAR2_400980	orf19.4632	RPL20B	no	no	Cp_c4	206210	207326	207196	12702	4.42917	1272.2	1270.26	5634.8	612	539	single	no	Ortholog(s) have cell surface, cytosol, nucleolus localization
CPAR2_213100	orf19.2051	orf19.2051	no	no	Cp_c2	2797233	2797571	2797434	13024	4.31777	1304.4	1302.45	5632.12	613	546	single	no	Has domain(s) with predicted zinc ion binding activity and intracellular localization
it_cp_Val(UAC)_56	---	no_short	no	no	Cp_c8	1304493	1304921	1304729	13456	4.1623	1347.61	1345.64	5609.16	614	339	single	no
CPAR2_301030	---	no_short	no	young	Cp_c3	223613	223942	223779	12364	4.49972	1238.35	1236.42	5572.21	615	1143	single	no
CPAR2_503495	orf19.6989	orf19.6989	no	no	Cp_c5	808216	808519	808376	13693	4.03614	1371.31	1369.33	5534.81	616	279	single	no	Has domain(s) with predicted nucleic acid binding, nucleotide binding activity
CPAR2_501500	orf19.4409	orf19.4409	no	no	Cp_c5	349991	350402	350150	13145	4.19093	1316.47	1314.51	5517.23	617	586	divergent	no	Ortholog(s) have nucleoside-triphosphatase activity, nucleoside-triphosphate diphosphatase activity and role in cellular response to phosphate starvation, nucleoside triphosphate metabolic process
it_cp_Ser(UGA)_90	t_ca_Ser(UGA)_76	no_short	no	no	Cp_c5	349991	350402	350150	13145	4.19093	1316.47	1314.51	5517.23	617	586	divergent	no
CPAR2_107030	---	no_short	no	no	Cp_c1	1496489	1496725	1496588	12279	4.48492	1229.86	1227.94	5515.81	618	564	single	no
CPAR2_108840	orf19.3049	orf19.3049	no	no	Cp_c1	1865436	1865749	1865591	12266	4.48327	1228.55	1226.63	5507.94	619	202	single	no	Ortholog(s) have protein kinase activity, role in activation of bipolar cell growth, ascospore wall assembly, protein phosphorylation and cell division site, cytosol, nucleus, prospore membrane localization
CPAR2_405080	orf19.1626	orf19.1626	no	no	Cp_c4	1140280	1140665	1140499	12512	4.39418	1253.21	1251.28	5506.84	620	345	single	no	Ortholog(s) have transferase activity, transferring alkyl or aryl (other than methyl) groups activity, role in peptidyl-lysine modification to hypusine and cytosol, nucleus localization
t_cp_Asp(GUC)_91	---	no_short	no	no	Cp_c5	266311	266693	266464	12456	4.40581	1247.59	1245.66	5496.65	621	381	single	no
CPAR2_703700	orf19.1334	orf19.1334	no	no	Cp_c7	814165	814593	814407	13165	4.16118	1318.47	1316.51	5486.39	622	1282	single	no
CPAR2_404580	orf19.1742	HEM3	no	no	Cp_c4	1018144	1018600	1018453	12787	4.26803	1280.69	1278.75	5466.02	623	1599	single	no	Ortholog(s) have hydroxymethylbilane synthase activity, role in heme biosynthetic process, pathogenesis and cytoplasm, nucleus localization
CPAR2_204580	orf19.637	SDH2	no	no	Cp_c2	933694	934167	934039	12188	4.46847	1220.74	1218.82	5454.82	624	1343	divergent	no	Ortholog(s) have succinate dehydrogenase (ubiquinone) activity, role in tricarboxylic acid cycle and cell surface, mitochondrial respiratory chain complex II, yeast-form cell wall localization
t_cp_Cys(GCA)_25	it_ca_Cys(GCA)_119	no_short	no	no	Cp_c2	933694	934167	934039	12188	4.46847	1220.74	1218.82	5454.82	624	1343	divergent	no
CPAR2_503990	orf19.5437	RHR2	no	no	Cp_c5	914433	915388	914588	12839	4.23971	1285.93	1283.99	5451.99	625	2907	divergent	no	Ortholog(s) have glycerol-1-phosphatase activity, role in cellular response to osmotic stress, glycerol biosynthetic process and cytosol, nucleus, soluble fraction localization
CPAR2_504000	orf19.5438	orf19.5438	no	no	Cp_c5	914433	915388	914588	12839	4.23971	1285.93	1283.99	5451.99	625	2907	divergent	no	Has domain(s) with predicted zinc ion binding activity
CPAR2_206780	orf19.6253	RPS23A	no	no	Cp_c2	1437245	1437713	1437389	12969	4.19276	1298.87	1296.92	5445.87	626	214	single	no	Ortholog(s) have structural constituent of ribosome activity and role in maturation of SSU-rRNA from tricistronic rRNA transcript (SSU-rRNA, 5.8S rRNA, LSU-rRNA), regulation of translational fidelity
CPAR2_101110	orf19.3963	orf19.3963	no	no	Cp_c1	208618	209015	208846	13026	4.17348	1304.61	1302.65	5444.75	627	261	single	no	Ortholog(s) have mitochondrion localization
CPAR2_703650	orf19.1341	PRR2	no	no	Cp_c7	803413	803724	803577	12344	4.40345	1236.34	1234.42	5444.15	628	79	single	no	Ortholog(s) have role in cellular response to drug
CPAR2_803920	orf19.4722	orf19.4722	TF	no	Cp_c8	884396	884881	884736	12168	4.46518	1218.78	1216.87	5442.09	629	228	single	no	Has domain(s) with predicted role in regulation of transcription, DNA-dependent and nucleus localization
CPAR2_211230	---	no_short	no	young	Cp_c2	2389704	2390023	2389856	12136	4.46025	1215.53	1213.62	5421.58	630	1280	single	no	Has domain(s) with predicted nucleotide binding, oxidoreductase activity, zinc ion binding activity and role in oxidation-reduction process
CPAR2_801480	orf19.5720	orf19.5720	no	no	Cp_c8	345241	345758	345574	12136	4.45744	1215.53	1213.61	5418.13	631	276	divergent	no	Ortholog(s) have fungal-type vacuole membrane localization
CPAR2_801490	---	no_short	no	young	Cp_c8	345241	345758	345574	12136	4.45744	1215.53	1213.61	5418.13	631	276	divergent	no	Has domain(s) with predicted role in transmembrane transport and integral to membrane localization
CPAR2_501670	orf19.4148	orf19.4148	no	no	Cp_c5	402014	403602	402715	12712	4.23688	1273.18	1271.24	5394.31	632	819	divergent	no	Hypothetical protein
CPAR2_501680	orf19.4149.1	orf19.4149.1	no	no	Cp_c5	402014	403602	402715	12712	4.23688	1273.18	1271.24	5394.31	632	819	divergent	no	Ortholog(s) have structural constituent of ribosome activity and role in maturation of SSU-rRNA from tricistronic rRNA transcript (SSU-rRNA, 5.8S rRNA, LSU-rRNA), ribosomal small subunit assembly
CPAR2_800240	orf19.3746	IFC1	no	no	Cp_c8	62567	62827	62695	12111	4.44589	1213.11	1211.2	5393.35	633	2567	single	no	Ortholog(s) have oligopeptide transmembrane transporter activity and role in nitrogen utilization, oligopeptide transmembrane transport
CPAR2_208800	orf19.6202	RBT4	no	no	Cp_c2	1887843	1888845	1888411	12090	4.45202	1210.99	1209.08	5391.34	634	1788	single	no	Ortholog(s) have role in cellular response to drug, pathogenesis and cell surface, extracellular region localization
CPAR2_502280	orf19.4243	orf19.4243	no	no	Cp_c5	522762	523079	522925	13143	4.08806	1316.35	1314.39	5381.31	635	262	single	no	Ortholog(s) have ubiquitin binding activity
CPAR2_404490	orf19.7406	orf19.7406	no	no	Cp_c4	1001460	1002059	1001589	12093	4.42841	1211.21	1209.3	5363.74	636	223	divergent	no
CPAR2_404500	---	no_short	no	young	Cp_c4	1001460	1002059	1001589	12093	4.42841	1211.21	1209.3	5363.74	636	223	divergent	no
CPAR2_207300	orf19.4907	orf19.4907	no	no	Cp_c2	1553688	1554155	1553885	13980	3.79662	1400	1398	5315.27	637	3503	single	no	Protein of unknown function; expression increased in fluconazole and voriconazole resistant strains
CPAR2_806780	orf19.7385	orf19.7385	TF	no	Cp_c8	1569196	1570172	1569397	11998	4.42074	1201.79	1199.88	5312.79	638	1468	single	no	Has domain(s) with predicted nucleic acid binding, zinc ion binding activity
CPAR2_103900	orf19.4496	orf19.4496	no	no	Cp_c1	874986	875379	875169	12144	4.35077	1216.34	1214.43	5292.04	639	461	single	no	Ortholog(s) have Golgi apparatus, endoplasmic reticulum, fungal-type vacuole localization
CPAR2_801610	orf19.4921.1	orf19.4921.1	no	no	Cp_c8	368938	369199	369068	11935	4.42406	1195.44	1193.54	5288.71	640	1369	single	no
CPAR2_402450	orf19.4181	SPC2	no	no	Cp_c4	535640	536105	535823	13359	3.94861	1337.9	1335.93	5282.84	641	687	divergent	no	Ortholog(s) have peptidase activity, role in protein targeting to ER, signal peptide processing and plasma membrane, signal peptidase complex localization
CPAR2_402460	orf19.5676	orf19.5676	no	no	Cp_c4	535640	536105	535823	13359	3.94861	1337.9	1335.93	5282.84	641	687	divergent	no	Ortholog(s) have cytosol, nucleus localization
CPAR2_601770	orf19.691	GPD2	no	no	Cp_c6	424570	425234	424732	12424	4.22703	1244.33	1242.41	5259.83	642	1357	single	no	Has domain(s) with predicted NAD binding, glycerol-3-phosphate dehydrogenase [NAD+] activity, protein homodimerization activity and role in glycerol-3-phosphate catabolic process, oxidation-reduction process
CPAR2_110000	orf19.6010.1	RPB11	no	no	Cp_c1	2123748	2124474	2124047	11890	4.41584	1190.92	1189.02	5258.92	643	806	divergent	no	Ortholog(s) have DNA binding, DNA-directed RNA polymerase activity, RNA-directed RNA polymerase activity, role in termination of RNA polymerase II transcription and DNA-directed RNA polymerase II, core complex, cytosol localization
CPAR2_110010	orf19.6011	SIN3	no	no	Cp_c1	2123748	2124474	2124047	11890	4.41584	1190.92	1189.02	5258.92	643	806	divergent	no	Ortholog(s) have DNA binding, sequence-specific DNA binding transcription factor activity, transcription coactivator activity, transcription corepressor activity
CPAR2_804840	orf19.4843	orf19.4843	no	no	Cp_c8	1081672	1081937	1081797	12140	4.3203	1216	1214.09	5253.48	644	411	single	no	Ortholog(s) have oxidoreductase activity, oxidizing metal ions activity and role in cellular metal ion homeostasis
CPAR2_502780	orf19.4007	orf19.4007	no	no	Cp_c5	633458	634047	633840	13159	3.95709	1317.94	1315.98	5215.21	645	1420	divergent	no	Ortholog(s) have protein-lysine N-methyltransferase activity, role in peptidyl-lysine monomethylation, peptidyl-lysine trimethylation and cytosol, nucleolus localization
CPAR2_502790	---	no_short	no	young	Cp_c5	633458	634047	633840	13159	3.95709	1317.94	1315.98	5215.21	645	1420	divergent	no	Has domain(s) with predicted membrane localization
CPAR2_207980	orf19.658	GIN1	no	no	Cp_c2	1718070	1718493	1718282	12554	4.14588	1257.4	1255.47	5213.03	646	720	divergent	no	Protein involved in regulation of DNA-damage-induced filamentous growth
CPAR2_207990	orf19.657	SAM2	no	no	Cp_c2	1718070	1718493	1718282	12554	4.14588	1257.4	1255.47	5213.03	646	720	divergent	no	Ortholog(s) have methionine adenosyltransferase activity, role in S-adenosylmethionine biosynthetic process, methionine metabolic process and cell surface, cytosol, hyphal cell wall, nucleus, plasma membrane localization
CPAR2_207580	orf19.4800	RIM20	no	no	Cp_c2	1615460	1615779	1615625	12157	4.27204	1217.69	1215.77	5202.01	647	85	single	no	Ortholog(s) have role in cellular response to lithium ion, cellular response to pH, entry into host and filamentous growth of a population of unicellular organisms in response to pH, more
CPAR2_209100	orf19.2296	orf19.2296	no	no	Cp_c2	1966509	1967533	1966666	12166	4.26251	1218.56	1216.65	5194.14	648	1841	single	no	Protein with similarity to mucins
CPAR2_205150	orf19.458.1	orf19.458.1	no	no	Cp_c2	1061467	1061738	1061601	11787	4.39774	1180.61	1178.71	5192	649	251	divergent	no
CPAR2_205160	orf19.459	ADP1	no	no	Cp_c2	1061467	1061738	1061601	11787	4.39774	1180.61	1178.71	5192	649	251	divergent	no	Ortholog(s) have endoplasmic reticulum localization
CPAR2_103960	orf19.4492	orf19.4492	no	no	Cp_c1	883408	884395	883593	12447	4.16146	1246.67	1244.75	5187.99	650	451	single	no	Ortholog(s) have role in nuclear division, rRNA processing and nuclear periphery, nucleolus, preribosome, large subunit precursor, spindle pole body localization
CPAR2_503550	orf19.6938	MEU1	no	no	Cp_c5	820899	821231	821067	12838	4.02349	1285.75	1283.81	5173.21	651	356	divergent	no	Ortholog(s) have S-methyl-5-thioadenosine phosphorylase activity, mRNA binding activity, role in L-methionine salvage from methylthioadenosine, glutamate biosynthetic process and cytosol, nucleus localization
CPAR2_503560	calb_CGOB_00002	no_short	no	no	Cp_c5	820899	821231	821067	12838	4.02349	1285.75	1283.81	5173.21	651	356	divergent	no	Hypothetical protein
CPAR2_700510	orf19.7238	NPL3	no	no	Cp_c7	103214	103709	103541	12396	4.14156	1241.55	1239.62	5141.94	652	873	single	no	Ortholog(s) have role in mRNA export from nucleus and nucleus localization
CPAR2_206920	orf19.5114	orf19.5114	no	no	Cp_c2	1476917	1477298	1477144	12330	4.15246	1234.96	1233.04	5128.13	653	604	single	no	Ortholog(s) have phosphatidylinositol-3-phosphate binding activity, role in late endosome to Golgi transport, protein localization and cytosol, endosome, nucleus localization
CPAR2_701480	orf19.7300	orf19.7300	no	no	Cp_c7	308692	309103	308863	12342	4.12826	1236.22	1234.3	5103.45	654	1465	divergent	no
CPAR2_701490	orf19.7298	CHS2	no	no	Cp_c7	308692	309103	308863	12342	4.12826	1236.22	1234.3	5103.45	654	1465	divergent	no	Ortholog(s) have chitin synthase activity and role in ascospore wall assembly, ascospore wall chitin biosynthetic process, cytokinesis, completion of separation, hyphal growth
CPAR2_801650	orf19.4924	orf19.4924	no	no	Cp_c8	384754	385058	384901	13047	3.90231	1306.75	1304.79	5099.33	655	157	divergent	no	Protein of unknown function
CPAR2_801655	orf19.4923.1	orf19.4923.1	no	no	Cp_c8	384754	385058	384901	13047	3.90231	1306.75	1304.79	5099.33	655	157	divergent	no
CPAR2_213600	orf19.2114	orf19.2114	no	no	Cp_c2	2895621	2895934	2895789	11772	4.31848	1179.15	1177.26	5092.14	656	378	single	no	Ortholog(s) have cytosol, nucleus localization
CPAR2_703260	---	no_short	no	young	Cp_c7	704113	704445	704275	11632	4.36978	1165.19	1163.3	5091.62	657	3034	single	no	Has domain(s) with predicted membrane localization
CPAR2_101340	orf19.4318	MIG1	TF	no	Cp_c1	266291	267200	266969	12054	4.20895	1207.39	1205.48	5081.84	658	2806	divergent	no	Ortholog(s) have RNA polymerase II core promoter proximal region sequence-specific DNA binding, more
CPAR2_101330	---	no_short	no	no	Cp_c1	266291	267200	266969	12054	4.20895	1207.39	1205.48	5081.84	658	2806	divergent	no	Ortholog(s) have plasma membrane localization
CPAR2_202500	orf19.4354	MCM2	no	no	Cp_c2	474451	474736	474593	11798	4.2999	1181.74	1179.84	5081.34	659	998	single	no	Ortholog(s) have DNA replication origin binding, chromatin binding, single-stranded DNA binding activity
CPAR2_602000	orf19.5514	orf19.5514	no	no	Cp_c6	475343	475848	475487	12918	3.92557	1293.79	1291.84	5078.88	660	549	divergent	no	Ortholog(s) have Golgi apparatus, endoplasmic reticulum, fungal-type vacuole membrane localization
CPAR2_602010	orf19.5513	orf19.5513	no	no	Cp_c6	475343	475848	475487	12918	3.92557	1293.79	1291.84	5078.88	660	549	divergent	no	Has domain(s) with predicted role in nuclear mRNA splicing, via spliceosome and spliceosomal complex localization
CPAR2_303520	orf19.3190	HAL9	TF	no	Cp_c3	818848	819180	819037	11741	4.30826	1176.06	1174.17	5066.79	661	2532	single	no	Has domain(s) with predicted DNA binding, sequence-specific DNA binding RNA polymerase II transcription factor activity, zinc ion binding activity and role in regulation of transcription, DNA-dependent, transcription, DNA-dependent
CPAR2_503880	orf19.5392	NGT1	no	no	Cp_c5	888020	888605	888210	12697	3.97878	1271.7	1269.76	5059.8	662	2200	single	no	Ortholog(s) have N-acetylglucosamine transmembrane transporter activity, role in N-acetylglucosamine transport and cytoplasm, plasma membrane localization
CPAR2_602510	orf19.3429	FGR47	no	no	Cp_c6	591432	592181	592001	12329	4.09694	1234.85	1232.93	5059.1	663	2174	divergent	no	Ortholog(s) have role in cellular response to biotic stimulus, cellular response to starvation, filamentous growth of a population of unicellular organisms in response to starvation
CPAR2_602520	orf19.3428	orf19.3428	no	no	Cp_c6	591432	592181	592001	12329	4.09694	1234.85	1232.93	5059.1	663	2174	divergent	no	Has domain(s) with predicted DNA binding activity, role in transcription, DNA-dependent and nucleus localization
CPAR2_106600	orf19.2954	orf19.2954	no	no	Cp_c1	1416549	1416814	1416667	11530	4.35169	1154.95	1153.06	5025.97	664	328	divergent	no	Hap43p-repressed gene in C. albicans
CPAR2_106610	orf19.2953	TOM20	no	no	Cp_c1	1416549	1416814	1416667	11530	4.35169	1154.95	1153.06	5025.97	664	328	divergent	no	Ortholog(s) have mitochondrion targeting sequence binding, protein channel activity and role in mitochondrial outer membrane translocase complex assembly, protein import into mitochondrial matrix, tRNA import into mitochondrion
CPAR2_100650	orf19.3944	GRR1	no	no	Cp_c1	115478	115778	115610	12319	4.06737	1233.87	1231.95	5018.6	665	1023	divergent	no	Ortholog(s) have role in G1/S transition of mitotic cell cycle, pseudohyphal growth and mitochondrion localization
CPAR2_100660	orf19.3945	orf19.3945	no	no	Cp_c1	115478	115778	115610	12319	4.06737	1233.87	1231.95	5018.6	665	1023	divergent	no	Ortholog(s) have cytosol, nucleus localization
CPAR2_105730	orf19.6071	orf19.6071	no	no	Cp_c1	1248373	1248689	1248525	11517	4.35004	1153.67	1151.79	5018.5	666	3383	divergent	ntar25	Ortholog(s) have peptide alpha-N-acetyltransferase activity, role in N-terminal peptidyl-methionine acetylation, cytoskeleton organization, mitochondrion inheritance and NatB complex localization
CPAR2_105740	---	no_short	no	young	Cp_c1	1248373	1248689	1248525	11517	4.35004	1153.67	1151.79	5018.5	666	3383	divergent	ntar25
CPAR2_603690	orf19.4201	NHX1	no	no	Cp_c6	876670	877164	876832	12108	4.12659	1212.77	1210.86	5004.6	667	1880	divergent	no	Ortholog(s) have potassium:hydrogen antiporter activity, sodium:hydrogen antiporter activity and role in potassium ion transmembrane transport, sodium ion transmembrane transport, vacuolar acidification
CPAR2_603700	orf19.4199	orf19.4199	no	no	Cp_c6	876670	877164	876832	12108	4.12659	1212.77	1210.86	5004.6	667	1880	divergent	no	Ortholog(s) have role in ER to Golgi vesicle-mediated transport and endoplasmic reticulum localization
CPAR2_804950	orf19.4892	TPK1	no	no	Cp_c8	1101848	1102683	1102192	11768	4.24509	1178.79	1176.9	5004.07	668	1810	single	no	Ortholog(s) have cAMP-dependent protein kinase activity, role in cell morphogenesis, cellular response to drug, cellular response to stress, hyphal growth and nucleus localization
CPAR2_402280	orf19.374	orf19.374	no	no	Cp_c4	502815	503137	502970	11492	4.34511	1151.11	1149.23	5001.71	669	466	single	no	Ortholog(s) have role in protein targeting to vacuole involved in ubiquitin-dependent protein catabolic process via the multivesicular body sorting pathway and fungal-type vacuole localization
CPAR2_301430	orf19.7027	orf19.7027	no	no	Cp_c3	329769	330451	329924	11485	4.34346	1150.48	1148.59	4997.04	670	3151	single	no
CPAR2_207100	orf19.856	IFK2	no	no	Cp_c2	1515552	1515857	1515709	11409	4.33031	1142.82	1140.94	4948.78	671	1823	divergent	no	Putative thiol-specific monooxygenase
CPAR2_207110	---	no_short	no	young	Cp_c2	1515552	1515857	1515709	11409	4.33031	1142.82	1140.94	4948.78	671	1823	divergent	no
CPAR2_704210	orf19.5163	SFI1	no	no	Cp_c7	922302	922833	922691	11930	4.12695	1194.97	1193.06	4931.57	672	323	divergent	no	Putative centrin-binding protein with a predicted role in spindle pole body duplication
CPAR2_704220	orf19.5162	BCK1	no	no	Cp_c7	922302	922833	922691	11930	4.12695	1194.97	1193.06	4931.57	672	323	divergent	no	Ortholog(s) have MAP kinase kinase kinase activity
CPAR2_804640	orf19.4890	CLA4	no	no	Cp_c8	1035132	1035543	1035352	11377	4.32373	1139.64	1137.76	4927.49	673	2781	divergent	no	Ortholog(s) have protein kinase activity and role in negative regulation of gene expression, protein phosphorylation, regulation of exit from mitosis, response to pheromone, sterol import, vacuole inheritance
CPAR2_804650	---	no_short	no	no	Cp_c8	1035132	1035543	1035352	11377	4.32373	1139.64	1137.76	4927.49	673	2781	divergent	no	Ortholog(s) have mitochondrion localization
CPAR2_207790	---	no_short	no	young	Cp_c2	1675494	1675820	1675633	11474	4.28183	1149.38	1147.5	4921.45	674	496	single	no
CPAR2_403180	orf19.2765	PGA62	no	no	Cp_c4	697530	698163	697726	11358	4.32044	1137.73	1135.85	4915.49	675	3312	single	no	Ortholog(s) have role in cellular response to drug, fungal-type cell wall organization and hyphal cell wall localization
CPAR2_702920	---	no_short	no	young	Cp_c7	624564	624880	624726	11339	4.31715	1135.82	1133.95	4903.52	676	1720	divergent	no
CPAR2_702930	---	no_short	no	young	Cp_c7	624564	624880	624726	11339	4.31715	1135.82	1133.95	4903.52	676	1720	divergent	no	Similar to CPAR2_702760
CPAR2_703040	orf19.6456	orf19.6456	no	no	Cp_c7	649185	649637	649353	13210	3.70175	1323.05	1321.08	4897.59	677	661	single	no
CPAR2_208620	orf19.2799	GPI8	no	no	Cp_c2	1851437	1851998	1851584	11657	4.19092	1167.68	1165.79	4893.67	678	104	single	no	Ortholog(s) have GPI-anchor transamidase activity, role in attachment of GPI anchor to protein and GPI-anchor transamidase complex localization
CPAR2_207530	orf19.4793	orf19.4793	no	no	Cp_c2	1605537	1605856	1605686	11320	4.31386	1133.92	1132.04	4891.55	679	498	single	no	Ortholog(s) have nucleus, ribosome localization
CPAR2_101020	orf19.3911	SAH1	no	no	Cp_c1	184829	185304	185163	12250	3.98072	1226.95	1225.03	4884.14	680	386	single	no	Ortholog(s) have cytosol localization
CPAR2_207700	orf19.1473	orf19.1473	no	no	Cp_c2	1651050	1651428	1651235	11721	4.15978	1174.09	1172.2	4883.96	681	565	single	no	Has domain(s) with predicted NAD binding, oxidoreductase activity, acting on the CH-OH group of donors, NAD or NADP as acceptor activity and role in oxidation-reduction process
CPAR2_304300	orf19.6665	orf19.6665	no	no	Cp_c3	1023714	1024868	1023875	13131	3.7097	1315.08	1313.12	4878.54	682	564	divergent	no	Ortholog(s) have role in NLS-bearing substrate import into nucleus, chromatin silencing at telomere, mRNA export from nucleus in response to heat stress and nuclear-transcribed mRNA catabolic process, more
CPAR2_304310	orf19.6663	RPS25B	no	no	Cp_c3	1023714	1024868	1023875	13131	3.7097	1315.08	1313.12	4878.54	682	564	divergent	no	Ortholog(s) have structural constituent of ribosome activity and cytosolic small ribosomal subunit localization
CPAR2_600390	orf19.1080	orf19.1080	no	no	Cp_c6	90974	91609	91197	11753	4.1405	1177.26	1175.36	4874.43	683	1726	divergent	ntar3
CPAR2_600400	orf19.1078	HBR2	no	no	Cp_c6	90974	91609	91197	11753	4.1405	1177.26	1175.36	4874.43	683	1726	divergent	ntar3	Ortholog(s) have alanine-glyoxylate transaminase activity, role in glycine biosynthetic process, by transamination of glyoxylate and mitochondrion localization
CPAR2_204840	---	no_short	no	young	Cp_c2	982815	983095	982961	11667	4.16982	1168.63	1166.74	4873	684	1198	divergent	no	Has domain(s) with predicted role in transmembrane transport and integral to membrane localization
CPAR2_204850	orf19.6148	orf19.6148	no	no	Cp_c2	982815	983095	982961	11667	4.16982	1168.63	1166.74	4873	684	1198	divergent	no	Has domain(s) with predicted ATP binding, microtubule motor activity and role in microtubule-based movement
CPAR2_805780	orf19.7441	orf19.7441	no	no	Cp_c8	1307738	1308100	1307932	11745	4.12922	1176.45	1174.56	4857.82	685	745	divergent	no	Ortholog(s) have role in protein export from nucleus, regulation of mitotic cell cycle and endoplasmic reticulum localization
CPAR2_805790	orf19.7446	OPI3	no	no	Cp_c8	1307738	1308100	1307932	11745	4.12922	1176.45	1174.56	4857.82	685	745	divergent	no	Ortholog(s) have phosphatidyl-N-dimethylethanolamine N-methyltransferase activity, phosphatidyl-N-methylethanolamine N-methyltransferase activity and role in phosphatidylcholine biosynthetic process
CPAR2_406700	orf19.2247	orf19.2247	no	no	Cp_c4	1517665	1518088	1517881	11231	4.29741	1125.03	1123.16	4834.72	686	825	single	no
CPAR2_205170	orf19.460	CEK2	no	no	Cp_c2	1066261	1066588	1066403	11193	4.29083	1121.23	1119.36	4811.01	687	918	divergent	no	Ortholog(s) have MAP kinase activity and role in cellular response to biotic stimulus, cellular response to starvation, conjugation with cellular fusion, filamentous growth of a population of unicellular organisms in response to starvation
CPAR2_205180	orf19.518	orf19.518	no	no	Cp_c2	1066261	1066588	1066403	11193	4.29083	1121.23	1119.36	4811.01	687	918	divergent	no	Ortholog(s) have tRNA (cytosine-5-)-methyltransferase activity, role in tRNA methylation and nucleus localization
CPAR2_401210	orf19.4616	POL30	no	no	Cp_c4	251656	251943	251808	11992	3.96489	1201.2	1199.3	4762.64	688	374	single	no	Ortholog(s) have DNA polymerase processivity factor activity
CPAR2_405570	orf19.5964.2	RPL35	no	no	Cp_c4	1277551	1279019	1278226	11685	4.06813	1170.47	1168.57	4761.61	689	749	single	no	Ortholog(s) have role in maturation of LSU-rRNA from tricistronic rRNA transcript (SSU-rRNA, 5.8S rRNA, LSU-rRNA) and cytosol, nucleolus, preribosome, large subunit precursor localization
CPAR2_403880	---	no_short	no	young	Cp_c4	857357	857641	857504	11231	4.22959	1125.04	1123.17	4758.45	690	398	single	no
CPAR2_807040	orf19.7350	RCT1	no	no	Cp_c8	1624763	1625480	1625349	11897	3.98992	1191.66	1189.76	4754.65	691	925	single	no	Hypothetical protein
CPAR2_602750	orf19.137	orf19.137	no	no	Cp_c6	659825	660401	660260	12533	3.7837	1255.24	1253.31	4749.46	692	1844	divergent	no	Ortholog(s) have endoplasmic reticulum, lipid particle localization
CPAR2_602760	orf19.136	orf19.136	no	no	Cp_c6	659825	660401	660260	12533	3.7837	1255.24	1253.31	4749.46	692	1844	divergent	no	Ortholog(s) have drug transmembrane transporter activity, polyamine transmembrane transporter activity, role in drug transmembrane transport, polyamine homeostasis and plasma membrane localization
CPAR2_207870	orf19.670.2	orf19.670.2	no	no	Cp_c2	1692122	1692523	1692381	11138	4.25171	1115.76	1113.89	4743.88	693	1991	single	no	Hap43p-repressed gene in C. albicans
CPAR2_601120	orf19.1089	PEX11	no	no	Cp_c6	294621	295013	294867	11143	4.24362	1116.18	1114.32	4736.65	694	1060	single	no	Ortholog(s) have role in fatty acid oxidation, peroxisome fission and endoplasmic reticulum, mitochondrion, peroxisomal membrane localization
CPAR2_102120	---	no_short	no	young	Cp_c1	487983	488285	488112	11042	4.26287	1106.07	1104.21	4715.03	695	496	single	no
CPAR2_700730	orf19.5226	WRS1	no	no	Cp_c7	159816	160282	160058	11042	4.26287	1106.07	1104.21	4715.03	695	407	single	no	Ortholog(s) have tryptophan-tRNA ligase activity and cytosol localization
CPAR2_404830	orf19.7419	HNT2	no	no	Cp_c4	1093000	1093691	1093134	11077	4.24772	1109.61	1107.75	4713.31	696	1458	divergent	no	Ortholog(s) have bis(5'-nucleosyl)-tetraphosphatase (asymmetrical) activity, nucleoside-triphosphatase activity, role in adenosine catabolic process and cytosol, mitochondrion, nucleus localization
CPAR2_404840	orf19.7417	TSA1	no	no	Cp_c4	1093000	1093691	1093134	11077	4.24772	1109.61	1107.75	4713.31	696	1458	divergent	no	Ortholog(s) have high molecular weight kininogen binding, ribosome binding, thioredoxin peroxidase activity, unfolded protein binding activity
CPAR2_110210	orf19.6032	SPE1	no	no	Cp_c1	2168692	2168953	2168823	11462	4.10336	1148.1	1146.22	4711.06	697	663	single	no	Ortholog(s) have ornithine decarboxylase activity, role in pantothenate biosynthetic process, putrescine biosynthetic process and cytosol, nucleus localization
CPAR2_104520	---	no_short	no	young	Cp_c1	1000629	1000992	1000828	11029	4.26122	1104.81	1102.95	4707.84	698	924	single	no	pseudogene
CPAR2_303770	orf19.567	TFB3	TF	no	Cp_c3	878560	879128	878776	11344	4.14104	1136.33	1134.45	4705.57	699	1152	divergent	no	Ortholog(s) have role in nucleotide-excision repair, phosphorylation of RNA polymerase II C-terminal domain, regulation of cyclin-dependent protein kinase activity, transcription from RNA polymerase II promoter
CPAR2_303780	orf19.3174	CDC24	no	no	Cp_c3	878560	879128	878776	11344	4.14104	1136.33	1134.45	4705.57	699	1152	divergent	no	Ortholog(s) have role in cell growth mode switching, budding to filamentous, cell morphogenesis and establishment of cell polarity, more
CPAR2_210390	orf19.1477	orf19.1477	no	no	Cp_c2	2226496	2226795	2226646	11146	4.21441	1116.49	1114.62	4705.34	700	340	single	no	Ortholog(s) have endoplasmic reticulum localization
CPAR2_808330	---	no_short	no	young	Cp_c8	1929461	1929828	1929625	11292	4.15785	1131.11	1129.24	4702.99	701	967	single	no	Has domain(s) with predicted role in transmembrane transport and integral to membrane localization
CPAR2_208960	orf19.6219	orf19.6219	no	no	Cp_c2	1923864	1924200	1924020	13655	3.43062	1367.54	1365.56	4691.51	702	1193	divergent	no
CPAR2_208970	orf19.6217	PGA63	no	no	Cp_c2	1923864	1924200	1924020	13655	3.43062	1367.54	1365.56	4691.51	702	1193	divergent	no	Ortholog(s) have structural molecule activity, role in COPII-coated vesicle budding, intracellular protein transport, nuclear envelope organization and COPII vesicle coat, cytosol, mating projection tip localization
CPAR2_212750	orf19.4517	orf19.4517	no	no	Cp_c2	2742842	2743122	2742976	11420	4.06668	1143.92	1142.05	4651.97	703	163	single	no	Hap43p-induced gene in C. albicans
CPAR2_304100	orf19.949	orf19.949	no	no	Cp_c3	975153	976430	975662	11043	4.19909	1106.22	1104.36	4645.13	704	1184	single	no
CPAR2_210890	orf19.1563	ECM3	no	no	Cp_c2	2320389	2320721	2320551	10916	4.23984	1093.49	1091.64	4636.22	705	1033	single	no	Ortholog(s) have role in fungal-type cell wall organization and endoplasmic reticulum localization
CPAR2_501560	orf19.2649	PCL1	no	no	Cp_c5	364863	367171	366595	11047	4.17172	1106.6	1104.74	4616.41	706	3389	single	ntar69	Ortholog(s) have cyclin-dependent protein kinase regulator activity
CPAR2_503710	orf19.1702	ARF3	no	no	Cp_c5	845729	846098	845870	10913	4.22171	1093.18	1091.33	4615.08	707	1685	single	no	Ortholog(s) have mRNA binding activity and role in actin cortical patch localization, actin filament bundle assembly, cellular bud site selection, endocytosis, positive regulation of phosphatidylinositol biosynthetic process
CPAR2_807080	orf19.7356	orf19.7356	no	no	Cp_c8	1636334	1636647	1636489	11609	3.95627	1162.85	1160.96	4600.54	708	1089	divergent	no
CPAR2_807090	orf19.7357	orf19.7357	no	no	Cp_c8	1636334	1636647	1636489	11609	3.95627	1162.85	1160.96	4600.54	708	1089	divergent	no	Ortholog(s) have role in coenzyme A biosynthetic process and cytosol, nucleus localization
CPAR2_204950	orf19.3876	ZCF19	TF	no	Cp_c2	999816	1000634	1000178	10975	4.17357	1099.38	1097.52	4588.33	709	911	divergent	no	Ortholog(s) have nucleus localization
CPAR2_204960	orf19.3870	ADE13	no	no	Cp_c2	999816	1000634	1000178	10975	4.17357	1099.38	1097.52	4588.33	709	911	divergent	no	Ortholog(s) have N6-(1,2-dicarboxyethyl)AMP AMP-lyase (fumarate-forming) activity, role in 'de novo' IMP biosynthetic process and cytosol, nucleus, soluble fraction localization
CPAR2_602330	orf19.3396	HCH1	no	no	Cp_c6	545559	545883	545725	10791	4.21681	1080.95	1079.11	4558.17	710	601	divergent	no	Ortholog(s) have ATPase activator activity, chaperone binding activity, role in protein folding, response to stress and cytoplasm, nucleus localization
CPAR2_602340	orf19.3394	orf19.3394	no	no	Cp_c6	545559	545883	545725	10791	4.21681	1080.95	1079.11	4558.17	710	601	divergent	no	Has domain(s) with predicted integral to membrane localization
CPAR2_110360	orf19.1035	WAR1	TF	no	Cp_c1	2205531	2206158	2205872	12961	3.49173	1298.11	1296.15	4532.64	711	1173	divergent	no	Ortholog(s) have sequence-specific DNA binding transcription factor activity
CPAR2_110370	orf19.1036	MNS1	no	no	Cp_c1	2205531	2206158	2205872	12961	3.49173	1298.11	1296.15	4532.64	711	1173	divergent	no	Ortholog(s) have mannosyl-oligosaccharide 1,2-alpha-mannosidase activity
CPAR2_202110	orf19.511	orf19.511	no	no	Cp_c2	397630	397970	397826	10833	4.17138	1085.16	1083.31	4526.61	712	1990	divergent	no	Ortholog(s) have ribosylnicotinamide kinase activity, role in NAD biosynthesis via nicotinamide riboside salvage pathway, nicotinamide riboside metabolic process and cytosol, nucleus localization
CPAR2_202120	orf19.510	orf19.510	no	no	Cp_c2	397630	397970	397826	10833	4.17138	1085.16	1083.31	4526.61	712	1990	divergent	no
CPAR2_704110	orf19.5130	PDI1	no	no	Cp_c7	897587	898033	897748	10728	4.2053	1074.7	1072.86	4519.45	713	4439	single	no	Ortholog(s) have protein disulfide isomerase activity, protein disulfide oxidoreductase activity, role in protein folding and cell surface, endoplasmic reticulum lumen, extracellular region, soluble fraction localization
CPAR2_600750	orf19.5759	SNQ2	no	no	Cp_c6	199898	200442	200194	10783	4.17413	1080.18	1078.33	4508.8	714	2280	single	no	Ortholog(s) have xenobiotic-transporting ATPase activity
CPAR2_700890	---	no_short	no	young	Cp_c7	197428	197720	197567	11473	3.91294	1149.24	1147.36	4496.9	715	426	single	no
CPAR2_700630	orf19.7229	IML2	no	no	Cp_c7	132741	133347	132915	10691	4.19872	1070.96	1069.12	4496.66	716	1171	divergent	no	Ortholog(s) have cytosol, nucleus localization
CPAR2_700640	---	no_short	no	no	Cp_c7	132741	133347	132915	10691	4.19872	1070.96	1069.12	4496.66	716	1171	divergent	no
CPAR2_400920	orf19.4649	ZCF27	TF	no	Cp_c4	191827	192611	192350	11690	3.82919	1170.92	1169.03	4483.66	717	1005	single	no	Ortholog(s) have role in hyphal growth
CPAR2_207800	orf19.656	DPP1	no	no	Cp_c2	1677160	1678004	1677626	10993	4.07055	1101.18	1099.32	4482.4	718	1133	divergent	no	Has domain(s) with predicted catalytic activity and membrane localization
CPAR2_207810	orf19.675	orf19.675	no	no	Cp_c2	1677160	1678004	1677626	10993	4.07055	1101.18	1099.32	4482.4	718	1133	divergent	no	Similar to cell wall proteins
CPAR2_703070	orf19.6452	RBP1	no	no	Cp_c7	656973	657276	657118	12639	3.53352	1265.92	1263.98	4473.15	719	933	divergent	no	Ortholog(s) have macrolide binding, peptidyl-prolyl cis-trans isomerase activity and role in cellular response to drug, chromatin organization, conjugation with cellular fusion, homoserine metabolic process, protein folding
CPAR2_703080	orf19.3701	orf19.3701	no	no	Cp_c7	656973	657276	657118	12639	3.53352	1265.92	1263.98	4473.15	719	933	divergent	no
CPAR2_203160	orf19.2360	URA2	no	no	Cp_c2	626763	627249	627135	10748	4.1519	1076.66	1074.81	4470.18	720	1158	single	no	Ortholog(s) have GMP synthase (glutamine-hydrolyzing) activity, aspartate carbamoyltransferase activity, carbamoyl-phosphate synthase (glutamine-hydrolyzing) activity, dihydroorotase activity
CPAR2_801190	orf19.2831	RPC31	no	no	Cp_c8	275736	276154	275996	10808	4.11822	1082.74	1080.89	4458.96	721	701	divergent	no	Ortholog(s) have DNA-directed RNA polymerase activity, role in tRNA transcription from RNA polymerase III promoter, transcription initiation from RNA polymerase III promoter and DNA-directed RNA polymerase III complex localization
CPAR2_801200	orf19.2832	INN1	no	no	Cp_c8	275736	276154	275996	10808	4.11822	1082.74	1080.89	4458.96	721	701	divergent	no	Protein with similarity to S. cerevisiae Inn1p, which is an essential protein of the contractile actomyosin ring required for ingression of the plasma membrane into the bud neck during cytokinesis
CPAR2_105270	orf19.6844	ICL1	no	no	Cp_c1	1145576	1146064	1145886	11460	3.87134	1147.92	1146.04	4444	722	1876	single	no	Ortholog(s) have isocitrate lyase activity, role in glyoxylate cycle, pathogenesis and cytosol, peroxisome localization
CPAR2_206570	orf19.3548.1	WH11	no	no	Cp_c2	1393678	1393991	1393813	10572	4.17734	1059.13	1057.3	4424.35	723	987	single	no	Ortholog(s) have role in pathogenesis, phenotypic switching and cytoplasm localization
CPAR2_207200	orf19.396	EAF6	no	no	Cp_c2	1533168	1533831	1533657	10874	4.05955	1089.3	1087.45	4422.08	724	831	divergent	no	Ortholog(s) have NuA4 histone acetyltransferase complex localization
CPAR2_207210	orf19.395	ENO1	no	no	Cp_c2	1533168	1533831	1533657	10874	4.05955	1089.3	1087.45	4422.08	724	831	divergent	no	Ortholog(s) have high molecular weight kininogen binding, phosphopyruvate hydratase activity
CPAR2_300100	orf19.7115	SAC7	no	no	Cp_c3	19404	19783	19624	11609	3.78695	1162.82	1160.93	4403.54	725	2130	single	no	Ortholog(s) have Rho GTPase activator activity and role in positive regulation of Rho GTPase activity, regulation of cell shape, regulation of cell wall (1->3)-beta-D-glucan biosynthetic process, small GTPase mediated signal transduction
CPAR2_601590	orf19.2135	TSM1	no	no	Cp_c6	388122	388853	388662	11661	3.7673	1168.07	1166.18	4400.48	726	1236	single	no	Ortholog(s) have chromatin binding activity, role in transcription from RNA polymerase II promoter and cell division site, cytosol, transcription factor TFIID complex localization
CPAR2_400880	---	no_short	no	young	Cp_c4	185624	185899	185761	11886	3.69564	1190.56	1188.66	4399.88	727	298	single	no	Ortholog(s) have Golgi apparatus, endoplasmic reticulum localization
CPAR2_203480	orf19.5021	PDX1	no	no	Cp_c2	695210	695464	695324	10529	4.16911	1054.78	1052.95	4397.51	728	1022	divergent	no	Ortholog(s) have structural molecule activity, role in acetyl-CoA biosynthetic process from pyruvate, filamentous growth, single-species biofilm formation on inanimate substrate and mitochondrial pyruvate dehydrogenase complex localization
CPAR2_203490	orf19.5022	orf19.5022	no	no	Cp_c2	695210	695464	695324	10529	4.16911	1054.78	1052.95	4397.51	728	1022	divergent	no	Ortholog(s) have inorganic cation transmembrane transporter activity and role in cellular cobalt ion homeostasis, cellular manganese ion homeostasis, cobalt ion transport, manganese ion transport
CPAR2_301760	orf19.5604	MDR1	no	no	Cp_c3	408061	408409	408221	11175	3.92476	1119.46	1117.59	4393.6	729	1090	single	no	Member of the MDR family of major facilitator transporter superfamily; putative drug transporter; expression increased in fluconazole and voriconazole resistant strains
CPAR2_207860	---	no_short	no	young	Cp_c2	1689599	1690521	1690346	10790	4.05337	1080.89	1079.04	4381.23	730	762	single	no	similar to C. albicans orf19.675
CPAR2_402470	orf19.4189	orf19.4189	no	no	Cp_c4	540151	540449	540308	10473	4.15925	1049.2	1047.37	4363.9	731	869	single	no	Has domain(s) with predicted hydrolase activity
CPAR2_401360	---	no_short	no	young	Cp_c4	293756	294887	293909	10461	4.15596	1047.97	1046.13	4355.3	732	2662	single	no	Has domain(s) with predicted amino acid transmembrane transporter activity, role in amino acid transmembrane transport and membrane localization
CPAR2_213060	---	no_short	no	young	Cp_c2	2790377	2791294	2791001	11976	3.61287	1199.6	1197.7	4334.01	733	198	single	no
CPAR2_800300	orf19.7494	orf19.7494	no	no	Cp_c8	78593	78972	78803	12450	3.46112	1247.01	1245.08	4316.05	734	360	single	no
CPAR2_302060	orf19.3138	NOP1	no	no	Cp_c3	493680	494218	493869	10666	4.01713	1068.45	1066.61	4292.11	735	760	single	no	Ortholog(s) have mRNA binding, methyltransferase activity, role in box C/D snoRNA 3'-end processing, rRNA methylation and 90S preribosome, box C/D snoRNP complex, nuclear chromosome, ribosome, small-subunit processome, spindle localization
CPAR2_103080	orf19.251	orf19.251	no	no	Cp_c1	691745	692195	691908	11513	3.71531	1153.28	1151.39	4284.78	736	630	single	no	Ortholog(s) have hyphal cell wall localization
CPAR2_205850	orf19.6414	orf19.6414	no	no	Cp_c2	1215218	1215771	1215377	11399	3.75177	1141.8	1139.92	4283.77	737	1051	divergent	no
CPAR2_205860	orf19.6414.3	TPM2	no	no	Cp_c2	1215218	1215771	1215377	11399	3.75177	1141.8	1139.92	4283.77	737	1051	divergent	no	Ortholog(s) have role in actin filament bundle assembly, cytokinesis, actomyosin contractile ring assembly, plasma membrane fusion involved in cytogamy, pseudohyphal growth
CPAR2_500930	orf19.1409.1	orf19.1409.1	no	no	Cp_c5	220600	221687	220775	10836	3.91748	1085.54	1083.69	4252.59	738	466	single	no	Ortholog(s) have structural constituent of ribosome activity, role in cytoplasmic translation and cytosolic large ribosomal subunit, nucleolus localization
CPAR2_806520	orf19.215	orf19.215	no	no	Cp_c8	1503813	1504700	1504395	10526	4.02212	1054.51	1052.67	4241.35	739	1224	single	no
CPAR2_202130	orf19.6992	orf19.6992	no	no	Cp_c2	401178	401635	401372	10317	4.09623	1033.55	1031.73	4233.66	740	979	single	no	Ortholog(s) have drug transmembrane transporter activity, monocarboxylic acid transmembrane transporter activity, role in amino acid export, drug transmembrane transport, monocarboxylic acid transport and plasma membrane localization
CPAR2_501600	orf19.4142	orf19.4142	no	no	Cp_c5	384341	384999	384566	11311	3.73316	1133.02	1131.14	4229.73	741	698	divergent	no	Ortholog(s) have endoplasmic reticulum localization
CPAR2_501610	orf19.4143	orf19.4143	no	no	Cp_c5	384341	384999	384566	11311	3.73316	1133.02	1131.14	4229.73	741	698	divergent	no	Ortholog(s) have role in maturation of SSU-rRNA from tricistronic rRNA transcript (SSU-rRNA, 5.8S rRNA, LSU-rRNA) and nucleolus localization
CPAR2_803450	orf19.4850	orf19.4850	no	no	Cp_c8	764841	765139	764979	12167	3.45907	1218.65	1216.73	4215.39	742	497	single	no	Ortholog(s) have cytosol, nucleus localization
CPAR2_702690	orf19.6921	orf19.6921	no	no	Cp_c7	573495	573776	573636	11062	3.79686	1108.07	1106.21	4207.2	743	88	single	no	Has domain(s) with predicted DNA binding activity
CPAR2_504110	orf19.5454	DAL1	no	no	Cp_c5	940181	940457	940328	10263	4.09021	1028.21	1026.39	4205.6	744	783	single	no	Has domain(s) with predicted endodeoxyribonuclease activity, producing 5'-phosphomonoesters, hydrolase activity, acting on carbon-nitrogen (but not peptide) bonds, in cyclic amides activity
CPAR2_200740	orf19.7579	FGR34	no	no	Cp_c2	119616	119899	119770	10620	3.95051	1063.86	1062.02	4202.8	745	163	single	no	Ortholog(s) have role in cellular response to biotic stimulus, cellular response to starvation, filamentous growth of a population of unicellular organisms in response to starvation
CPAR2_700090	orf19.2156	NAG1	no	no	Cp_c7	22756	22977	22871	10196	4.10661	1021.45	1019.63	4194.69	746	962	divergent	no	Ortholog(s) have glucosamine-6-phosphate deaminase activity and role in N-acetylglucosamine catabolic process, filamentous growth of a population of unicellular organisms in response to biotic stimulus, hyphal growth, pathogenesis
CPAR2_700100	orf19.2157	DAC1	no	no	Cp_c7	22756	22977	22871	10196	4.10661	1021.45	1019.63	4194.69	746	962	divergent	no	Ortholog(s) have N-acetylglucosamine-6-phosphate deacetylase activity
CPAR2_102470	orf19.287	orf19.287	no	no	Cp_c1	568255	568501	568362	10165	4.10168	1018.38	1016.56	4177.07	747	1826	divergent	no	Ortholog(s) have membrane fraction localization
CPAR2_102480	orf19.278	orf19.278	no	no	Cp_c1	568255	568501	568362	10165	4.10168	1018.38	1016.56	4177.07	747	1826	divergent	no
CPAR2_201540	orf19.5005	OSM2	no	no	Cp_c2	284751	285119	284920	10165	4.10168	1018.38	1016.56	4177.07	747	851	single	no	Ortholog(s) have cytosol, mitochondrion, nucleus localization
CPAR2_204170	orf19.551	orf19.551	no	no	Cp_c2	845940	847159	846100	10165	4.10168	1018.38	1016.56	4177.07	747	534	divergent	no
CPAR2_204180	orf19.550	PDX3	no	no	Cp_c2	845940	847159	846100	10165	4.10168	1018.38	1016.56	4177.07	747	534	divergent	no	Ortholog(s) have pyridoxamine-phosphate oxidase activity and role in fatty acid metabolic process
CPAR2_502960	orf19.5380	LYS144	TF	no	Cp_c5	687543	687927	687667	10685	3.90158	1070.4	1068.55	4176.24	748	1352	single	no	Has domain(s) with predicted sequence-specific DNA binding RNA polymerase II transcription factor activity, zinc ion binding activity, role in regulation of transcription, DNA-dependent and nucleus localization
CPAR2_808550	orf19.6827	SLU7	no	no	Cp_c8	1972196	1972482	1972332	10557	3.94509	1057.56	1055.73	4172.18	749	102	single	no	Ortholog(s) have nucleus localization
CPAR2_109410	orf19.3359	ARP8	no	no	Cp_c1	1983457	1983968	1983833	10287	4.04398	1030.62	1028.79	4167.79	750	715	divergent	no	Ortholog(s) have ATP-dependent 3'-5' DNA helicase activity, mRNA binding activity, role in cellular response to drug, chromatin remodeling, mitotic recombination, response to DNA damage stimulus and Ino80 complex, cytosol localization
CPAR2_109420	orf19.3358	LSC1	no	no	Cp_c1	1983457	1983968	1983833	10287	4.04398	1030.62	1028.79	4167.79	750	715	divergent	no	Ortholog(s) have succinate-CoA ligase (ADP-forming) activity, role in succinyl-CoA metabolic process and mitochondrial nucleoid localization
CPAR2_600780	orf19.5628	orf19.5628	no	no	Cp_c6	209463	209798	209656	11083	3.74666	1110.22	1108.36	4159.63	751	7509	single	no	Ortholog(s) have dicarboxylic acid transmembrane transporter activity, role in dicarboxylic acid transport and mitochondrial envelope, plasma membrane localization
CPAR2_110310	orf19.3003.1	RPL6	no	no	Cp_c1	2192628	2192971	2192829	10098	4.08852	1011.64	1009.83	4136.11	752	878	single	no	Ortholog(s) have RNA binding, structural constituent of ribosome activity
CPAR2_405280	---	no_short	no	young	Cp_c4	1189412	1190422	1189894	10098	4.08852	1011.64	1009.83	4136.11	752	2018	single	ntar86	Has domain(s) with predicted ATP binding, ATPase activity, coupled to transmembrane movement of substances activity, role in transport and integral to membrane localization
CPAR2_701220	orf19.7313	SSU1	no	no	Cp_c7	263417	263707	263568	10398	3.9517	1041.64	1039.81	4116.23	753	1890	divergent	no	Ortholog(s) have sulfite transmembrane transporter activity
CPAR2_701230	orf19.7314	CDG1	no	no	Cp_c7	263417	263707	263568	10398	3.9517	1041.64	1039.81	4116.23	753	1890	divergent	no	Has domain(s) with predicted cysteine dioxygenase activity, iron ion binding activity and role in L-cysteine metabolic process, oxidation-reduction process
CPAR2_105360	orf19.6852.1	orf19.6852.1	no	no	Cp_c1	1162950	1164027	1163359	10675	3.8455	1069.4	1067.56	4112.37	754	1817	divergent	no
CPAR2_105370	orf19.6852	orf19.6852	no	no	Cp_c1	1162950	1164027	1163359	10675	3.8455	1069.4	1067.56	4112.37	754	1817	divergent	no	Ortholog of S. cerevisiae : RMD6 and C. albicans SC5314 : orf19.6852
CPAR2_503720	orf19.1701	RKI1	no	no	Cp_c5	848415	848823	848635	11163	3.66825	1118.19	1116.32	4101.8	755	398	divergent	no	Ortholog(s) have ribose-5-phosphate isomerase activity, role in pentose-phosphate shunt, pyridoxine biosynthetic process and cytoplasm, nucleus localization
CPAR2_503730	orf19.1700	RPS7A	no	no	Cp_c5	848415	848823	848635	11163	3.66825	1118.19	1116.32	4101.8	755	398	divergent	no	Ortholog(s) have role in ribosome biogenesis and 90S preribosome, cell surface, cytosol, nucleolus, small-subunit processome localization
CPAR2_109920	orf19.3981	MAL31	no	no	Cp_c1	2108537	2108833	2108690	10052	4.07194	1007.03	1005.22	4100.58	756	2044	divergent	no	Has domain(s) with predicted substrate-specific transmembrane transporter activity, role in transmembrane transport and integral to membrane localization
CPAR2_109930	orf19.3982	orf19.3982	no	no	Cp_c1	2108537	2108833	2108690	10052	4.07194	1007.03	1005.22	4100.58	756	2044	divergent	no	Has domain(s) with predicted catalytic activity, cation binding activity and role in carbohydrate metabolic process
CPAR2_603130	orf19.90	orf19.90	no	no	Cp_c6	746244	746512	746376	10488	3.90132	1050.72	1048.89	4099.2	757	441	single	no	Ortholog of S. cerevisiae : YFL042C, C. albicans SC5314 : orf19.90 and C. glabrata CBS138 : CAGL0K12760g
CPAR2_405240	orf19.6948	CCC1	no	no	Cp_c4	1173327	1174006	1173850	10856	3.76584	1087.46	1085.61	4095.2	758	1448	divergent	no	Ortholog(s) have ferrous iron transmembrane transporter activity, manganese ion transmembrane transporter activity
CPAR2_405250	orf19.7375	orf19.7375	no	no	Cp_c4	1173327	1174006	1173850	10856	3.76584	1087.46	1085.61	4095.2	758	1448	divergent	no	Ortholog(s) have U1 snRNP, nucleolus localization
CPAR2_701750	orf19.6131	KSR1	no	no	Cp_c7	374365	374661	374516	9982	4.06714	1000.03	998.225	4067.27	759	206	single	no	Ortholog(s) have 3-dehydrosphinganine reductase activity, oxidoreductase activity, acting on NADH or NADPH activity and role in 3-keto-sphinganine metabolic process, sphingolipid biosynthetic process
CPAR2_301640	orf19.4779	orf19.4779	no	no	Cp_c3	382146	382585	382289	9963	4.06385	998.202	996.397	4056.54	760	1389	single	no	Ortholog(s) have endoplasmic reticulum localization
CPAR2_502170	orf19.1279	CDS1	no	no	Cp_c5	494268	494852	494683	10063	4.0219	1008.13	1006.32	4054.59	761	1327	divergent	no	Ortholog(s) have phosphatidate cytidylyltransferase activity and role in cellular response to biotic stimulus, cellular response to starvation, filamentous growth of a population of unicellular organisms in response to starvation
CPAR2_502180	orf19.1280	SUI1	no	no	Cp_c5	494268	494852	494683	10063	4.0219	1008.13	1006.32	4054.59	761	1327	divergent	no	Ortholog(s) have cytosol, multi-eIF complex, nucleus localization
CPAR2_403280	orf19.2756	orf19.2756	no	no	Cp_c4	721070	721433	721255	10275	3.93229	1029.41	1027.59	4047.94	762	207	single	no	Ortholog(s) have HDEL sequence binding activity, role in ER to Golgi vesicle-mediated transport, protein retention in ER lumen and Golgi apparatus, integral to endoplasmic reticulum membrane localization
CPAR2_301750	---	no_short	no	young	Cp_c3	405105	405899	405254	9966	4.04255	998.448	996.642	4036.27	763	1079	single	no	Has domain(s) with predicted role in transmembrane transport and integral to membrane localization
CPAR2_500160	orf19.3093	MSH2	no	no	Cp_c5	38183	38558	38331	10452	3.8521	1047.07	1045.24	4033.4	764	2073	divergent	no	Ortholog(s) have ATP binding, ATPase activity, Y-form DNA binding, double-strand/single-strand DNA junction binding, four-way junction DNA binding, guanine/thymine mispair binding and loop DNA binding, more
CPAR2_500170	orf19.3112	ZRT1	no	no	Cp_c5	38183	38558	38331	10452	3.8521	1047.07	1045.24	4033.4	764	2073	divergent	no	Has domain(s) with predicted metal ion transmembrane transporter activity, role in metal ion transport, transmembrane transport and membrane localization
CPAR2_401320	orf19.4593	RGA2	no	no	Cp_c4	277592	277965	277826	10211	3.94032	1022.93	1021.12	4030.68	765	1572	single	no	Ortholog(s) have Rho GTPase activator activity, role in hyphal growth, small GTPase mediated signal transduction and cellular bud neck contractile ring localization
CPAR2_207850	orf19.671	PSP1	no	no	Cp_c2	1688934	1689427	1689256	10111	3.97345	1013	1011.19	4025.1	766	934	single	no	Protein repressed during the mating process in C. albicans
t_cp_Ile(AAU)_71	it_ca_Ile(AAU)_32	no_short	no	no	Cp_c4	1723556	1723856	1723710	10468	3.83043	1048.7	1046.87	4016.98	767	175	single	no
CPAR2_500020	orf19.744	GDB1	no	no	Cp_c5	8455	8760	8605	10597	3.77226	1061.62	1059.78	4004.7	768	152	single	no	Ortholog(s) have 4-alpha-glucanotransferase activity, amylo-alpha-1,6-glucosidase activity, role in glycogen catabolic process and mitochondrion localization
CPAR2_105560	orf19.764	orf19.764	no	no	Cp_c1	1212029	1212349	1212170	10151	3.92366	1016.92	1015.1	3990.03	769	1436	single	no	Ortholog(s) have clathrin-coated vesicle, cytoplasm localization
CPAR2_401330	orf19.4593.1	orf19.4593.1	no	no	Cp_c4	282774	283103	282934	11942	3.3301	1196.11	1194.21	3983.17	770	1500	divergent	no	Ortholog(s) have role in mitochondrial respiratory chain complex II assembly and mitochondrion localization
CPAR2_401340	orf19.4686	orf19.4686	no	no	Cp_c4	282774	283103	282934	11942	3.3301	1196.11	1194.21	3983.17	770	1500	divergent	no	Ortholog(s) have cytoplasm, nucleus, ribosome localization
CPAR2_205570	orf19.6443	orf19.6443	no	no	Cp_c2	1158727	1159272	1158902	10015	3.96808	1003.32	1001.51	3981.24	771	335	single	no	Has domain(s) with predicted catalytic activity and role in metabolic process
CPAR2_302740	---	no_short	no	no	Cp_c3	669344	669628	669490	9812	4.03424	983.005	981.208	3965.68	772	543	single	no
CPAR2_407500	orf19.1770	CYC1	no	no	Cp_c4	1677060	1677544	1677388	9812	4.03424	983.005	981.208	3965.68	772	899	single	no	Ortholog(s) have electron carrier activity, role in mitochondrial electron transport, cytochrome c to oxygen, mitochondrial electron transport, ubiquinol to cytochrome c and cytosol, mitochondrial intermembrane space, nucleus localization
CPAR2_200790	orf19.7570	UGA3	TF	no	Cp_c2	132615	133041	132774	9799	4.03259	981.793	979.996	3959.17	773	1359	divergent	no	Ortholog(s) have RNA polymerase II core promoter proximal region sequence-specific DNA binding, more
CPAR2_200780	orf19.7571	UBC4	no	no	Cp_c2	132615	133041	132774	9799	4.03259	981.793	979.996	3959.17	773	1359	divergent	no	Ortholog(s) have ubiquitin binding, ubiquitin-protein ligase activity
CPAR2_803360	orf19.6264	orf19.6264	no	no	Cp_c8	749030	749303	749176	9769	4.02602	978.764	976.969	3940.52	774	543	single	no
CPAR2_503980	orf19.5436	UTP8	no	no	Cp_c5	913164	913453	913309	10253	3.81787	1027.2	1025.38	3921.71	775	320	single	no	Ortholog(s) have small-subunit processome localization
CPAR2_800080	orf19.7521	REP1	TF	no	Cp_c8	17047	17881	17206	10390	3.76708	1040.93	1039.1	3921.25	776	2887	divergent	no	Ortholog(s) have role in cellular response to drug
CPAR2_800090	orf19.7523	MKC1	no	no	Cp_c8	17047	17881	17206	10390	3.76708	1040.93	1039.1	3921.25	776	2887	divergent	no	Ortholog(s) have MAP kinase activity
CPAR2_405050	orf19.1624	orf19.1624	no	no	Cp_c4	1136783	1137065	1136934	10669	3.65719	1068.76	1066.92	3908.65	777	829	single	no	Ortholog(s) have peptide alpha-N-acetyltransferase activity, role in N-terminal protein amino acid acetylation and NatC complex localization
CPAR2_801990	orf19.4390	orf19.4390	no	no	Cp_c8	465880	466281	466084	9750	3.99642	976.843	975.049	3903.88	778	3123	divergent	no
CPAR2_802000	orf19.4392	DEM1	no	no	Cp_c8	465880	466281	466084	9750	3.99642	976.843	975.049	3903.88	778	3123	divergent	no	Ortholog(s) have single-stranded DNA specific 5'-3' exodeoxyribonuclease activity, role in mitochondrial genome maintenance and mitochondrion localization
CPAR2_302230	orf19.4662	RLM1	TF	no	Cp_c3	541057	541489	541226	10211	3.80537	1022.95	1021.13	3892.7	779	4653	divergent	no	Ortholog(s) have role in cellular response to drug, fungal-type cell wall organization, regulation of transcription from RNA polymerase II promoter
CPAR2_302240	orf19.3813	orf19.3813	no	no	Cp_c3	541057	541489	541226	10211	3.80537	1022.95	1021.13	3892.7	779	4653	divergent	no
CPAR2_500390	orf19.2770.1	SOD1	no	no	Cp_c5	85962	86266	86130	10115	3.83446	1013.35	1011.54	3885.65	780	735	single	no	Ortholog(s) have superoxide dismutase activity, role in cellular response to oxidative stress, filamentous growth of a population of unicellular organisms in response to starvation, pathogenesis and cytosol localization
CPAR2_202250	orf19.492	ADE17	no	no	Cp_c2	423116	424105	423963	9673	4.00792	969.092	967.302	3884.05	781	685	single	no	Ortholog(s) have IMP cyclohydrolase activity, phosphoribosylaminoimidazolecarboxamide formyltransferase activity, role in 'de novo' IMP biosynthetic process and cytosol, plasma membrane enriched fraction, soluble fraction localization
CPAR2_601750	orf19.690	PLB2	no	no	Cp_c6	420209	420605	420386	10073	3.81885	1009.14	1007.33	3853.75	782	1025	divergent	no	Has domain(s) with predicted phospholipase activity and role in phospholipid catabolic process
CPAR2_601760	---	no_short	no	no	Cp_c6	420209	420605	420386	10073	3.81885	1009.14	1007.33	3853.75	782	1025	divergent	no	Has domain(s) with predicted phospholipase activity and role in phospholipid catabolic process
CPAR2_805450	orf19.6536	IQG1	no	no	Cp_c8	1228171	1228674	1228316	10158	3.77869	1017.63	1015.82	3845.32	783	383	single	no	Ortholog(s) have actin binding, calmodulin binding activity
CPAR2_403960	orf19.4883	orf19.4883	no	no	Cp_c4	876095	876330	876199	9600	3.99476	961.86	960.073	3842.4	784	1857	single	no
CPAR2_700190	orf19.7261	orf19.7261	no	no	Cp_c7	37935	38183	38056	9588	3.99147	960.656	958.87	3834.43	785	247	single	no	Ortholog(s) have Rab GDP-dissociation inhibitor activity, role in vesicle-mediated transport and cell division site, cytosol, membrane fraction, soluble fraction localization
CPAR2_401380	orf19.4675	ASK1	no	no	Cp_c4	296950	297469	297307	9570	3.98818	958.851	957.066	3824.07	786	254	divergent	no	Putative subunit of the Dam1 (DASH) complex, which acts in chromosome segregation by coupling kinetochores to spindle microtubules
CPAR2_401390	orf19.4676	orf19.4676	no	no	Cp_c4	296950	297469	297307	9570	3.98818	958.851	957.066	3824.07	786	254	divergent	no	Ortholog(s) have role in mitochondrial respiratory chain complex assembly and cytosol, mitochondrial intermembrane space, nucleus localization
CPAR2_207060	orf19.382	TEF2	no	no	Cp_c2	1500984	1501933	1501516	10000	3.80406	1001.87	1000.07	3811.19	787	1465	single	no	Ortholog(s) have GDP binding, GTP binding, translation elongation factor activity and role in interaction with host, tRNA export from nucleus, translational elongation
CPAR2_300420	orf19.6905	orf19.6905	no	no	Cp_c3	82858	83565	83185	10025	3.79076	1004.38	1002.57	3807.35	788	610	divergent	no	Ortholog of S. cerevisiae : YNL011C, C. albicans SC5314 : orf19.6905 and C. glabrata CBS138 : CAGL0H03619g
CPAR2_300430	orf19.6906	ASC1	no	no	Cp_c3	82858	83565	83185	10025	3.79076	1004.38	1002.57	3807.35	788	610	divergent	no	Ortholog(s) have G-protein alpha-subunit binding, GDP-dissociation inhibitor activity, protein kinase C binding, ribosome binding, signal transducer activity
CPAR2_202710	orf19.4961	STP2	TF	no	Cp_c2	516534	517090	516697	9636	3.93826	965.437	963.648	3802.14	789	2065	divergent	no	Ortholog(s) have sequence-specific DNA binding transcription factor activity
CPAR2_202700	orf19.4960	orf19.4960	no	no	Cp_c2	516534	517090	516697	9636	3.93826	965.437	963.648	3802.14	789	2065	divergent	no	Ortholog(s) have spermine synthase activity, role in pantothenate biosynthetic process, spermine biosynthetic process and cytoplasm localization
CPAR2_407450	orf19.1777	orf19.1777	no	no	Cp_c4	1667633	1668110	1667947	10187	3.72488	1020.56	1018.74	3801.46	790	1034	single	no	Ortholog(s) have ubiquitin-specific protease activity, role in endocytosis, protein deubiquitination, regulation of protein kinase activity and cell division site, cytosol, nucleus, transport vesicle localization
CPAR2_300910	orf19.7035	RFC2	no	no	Cp_c3	196908	197193	197052	10884	3.46844	1090.29	1088.44	3781.6	791	410	divergent	no	Ortholog(s) have DNA clamp loader activity and role in DNA-dependent DNA replication initiation, leading strand elongation, mitotic cell cycle DNA replication checkpoint, sister chromatid cohesion
CPAR2_300920	orf19.6459	DPP3	no	no	Cp_c3	196908	197193	197052	10884	3.46844	1090.29	1088.44	3781.6	791	410	divergent	no	Ortholog(s) have diacylglycerol diphosphate phosphatase activity, phosphatidate phosphatase activity and role in farnesol biosynthetic process, phospholipid metabolic process
CPAR2_206720	orf19.6255	orf19.6255	no	no	Cp_c2	1426680	1427074	1426893	10681	3.5289	1069.97	1068.13	3775.81	792	4014	divergent	ntar46	Putative protein of unknown function
CPAR2_206730	orf19.6254	ANT1	no	no	Cp_c2	1426680	1427074	1426893	10681	3.5289	1069.97	1068.13	3775.81	792	4014	divergent	ntar46	Ortholog(s) have adenine nucleotide transmembrane transporter activity, role in ATP transport, fatty acid beta-oxidation, peroxisome organization and integral to peroxisomal membrane localization
CPAR2_210360	orf19.1480	orf19.1480	no	no	Cp_c2	2220812	2221179	2220973	9610	3.91983	962.863	961.076	3774.26	793	1008	divergent	no	Ortholog(s) have mitochondrion, plasma membrane localization
CPAR2_210370	orf19.1479	orf19.1479	no	no	Cp_c2	2220812	2221179	2220973	9610	3.91983	962.863	961.076	3774.26	793	1008	divergent	no	Has domain(s) with predicted metal ion binding activity
CPAR2_109500	orf19.6066	orf19.6066	no	no	Cp_c1	2001596	2001913	2001723	9480	3.97174	949.845	948.064	3772.54	794	1132	divergent	no	Has domain(s) with predicted aldehyde dehydrogenase [NAD(P)+] activity and role in cellular aldehyde metabolic process, oxidation-reduction process
CPAR2_109510	---	no_short	no	no	Cp_c1	2001596	2001913	2001723	9480	3.97174	949.845	948.064	3772.54	794	1132	divergent	no	Has domain(s) with predicted catalytic activity
CPAR2_400410	orf19.4670	CAS5	TF	no	Cp_c4	99281	99865	99699	9786	3.84618	980.413	978.617	3770.85	795	3376	single	no	Ortholog(s) have protein binding transcription factor activity
CPAR2_808000	orf19.6170	orf19.6170	no	no	Cp_c8	1852119	1852399	1852258	9474	3.97009	949.246	947.465	3768.59	796	132	single	no	Ortholog(s) have microtubule binding, protein homodimerization activity
CPAR2_804750	---	no_short	no	young	Cp_c8	1062383	1063038	1062869	10014	3.7533	1003.25	1001.44	3765.49	797	1013	divergent	no	Has domain(s) with predicted nucleotide binding, oxidoreductase activity, zinc ion binding activity and role in oxidation-reduction process
CPAR2_804760	orf19.4747	HEM14	no	no	Cp_c8	1062383	1063038	1062869	10014	3.7533	1003.25	1001.44	3765.49	797	1013	divergent	no	Ortholog(s) have oxygen-dependent protoporphyrinogen oxidase activity, role in heme biosynthetic process and cytosol, mitochondrial inner membrane, nucleus localization
CPAR2_105420	orf19.771	LPG20	no	no	Cp_c1	1176122	1176458	1176292	10387	3.60782	1040.61	1038.78	3754.33	798	648	divergent	no	Aldo-keto reductase family protein; expression increased in fluconazole and voriconazole resistant strains
CPAR2_105430	orf19.772	LYS21	no	no	Cp_c1	1176122	1176458	1176292	10387	3.60782	1040.61	1038.78	3754.33	798	648	divergent	no	Ortholog(s) have homocitrate synthase activity, role in lysine biosynthetic process via aminoadipic acid and cytosol, nucleus localization
CPAR2_502860	orf19.6929	orf19.6929	no	no	Cp_c5	654642	655149	654806	10765	3.45454	1078.4	1076.55	3725.37	799	643	divergent	no	Ortholog(s) have acid phosphatase activity and cytosol, nucleus localization
CPAR2_502870	orf19.2515	orf19.2515	no	no	Cp_c5	654642	655149	654806	10765	3.45454	1078.4	1076.55	3725.37	799	643	divergent	no	Has domain(s) with predicted zinc ion binding activity
CPAR2_808940	orf19.6783	orf19.6783	no	no	Cp_c8	2061770	2062327	2061913	9598	3.8685	961.668	959.881	3720.21	800	365	divergent	no	Ortholog(s) have Rab GTPase binding, Rab geranylgeranyltransferase activity and role in ER to Golgi vesicle-mediated transport, activation of Rab GTPase activity, protein geranylgeranylation, protein targeting to membrane
CPAR2_808950	orf19.6780	MET8	no	no	Cp_c8	2061770	2062327	2061913	9598	3.8685	961.668	959.881	3720.21	800	365	divergent	no	Ortholog(s) have ferrochelatase activity, precorrin-2 dehydrogenase activity, role in siroheme biosynthetic process, sulfate assimilation and cytosol, nucleus localization
CPAR2_700450	orf19.7247	RIM101	TF	no	Cp_c7	88232	88701	88466	10234	3.62771	1025.31	1023.49	3719.54	801	2001	single	no	Ortholog(s) have DNA binding activity
CPAR2_807980	orf19.6745	TPI1	no	no	Cp_c8	1849203	1849862	1849404	9519	3.89831	953.721	951.938	3717.9	802	296	single	no	Ortholog(s) have triose-phosphate isomerase activity
CPAR2_801710	orf19.4370	orf19.4370	no	no	Cp_c8	399594	400077	399892	10085	3.66205	1010.38	1008.56	3700.05	803	629	divergent	no
CPAR2_801720	---	no_short	no	young	Cp_c8	399594	400077	399892	10085	3.66205	1010.38	1008.56	3700.05	803	629	divergent	no
CPAR2_803370	---	no_short	no	no	Cp_c8	751177	751427	751299	9657	3.8158	967.531	965.741	3691.9	804	474	single	no	Has domain(s) with predicted role in transmembrane transport
t_cp_Asn(GUU)_37	it_ca_Asn(GUU)_7	no_short	no	no	Cp_c1	1602666	1602902	1602774	9313	3.93884	933.109	931.337	3675.37	805	501	single	no
CPAR2_502880	orf19.1717	orf19.1717	no	no	Cp_c5	658088	658789	658636	10726	3.42019	1074.47	1072.63	3674.9	806	7494	single	no	Hypothetical protein
CPAR2_802720	orf19.3232	orf19.3232	no	no	Cp_c8	608615	609217	609054	9277	3.93226	929.535	927.765	3655.18	807	1874	single	no	Ortholog(s) have role in cellular response to drug and endoplasmic reticulum localization
t_cp_Gly(UCC)_66	t_ca_Gly(UCC)_69	no_short	no	no	Cp_c4	1010	1448	1325	9236	3.92404	925.372	923.604	3631.2	808	1346	single	no
CPAR2_211830	orf19.905	AVT7	no	no	Cp_c2	2542327	2542574	2542465	9262	3.90786	928.002	926.232	3626.5	809	1151	divergent	no	Ortholog(s) have fungal-type vacuole, plasma membrane localization
CPAR2_211840	orf19.895	HOG1	no	no	Cp_c2	2542327	2542574	2542465	9262	3.90786	928.002	926.232	3626.5	809	1151	divergent	no	Ortholog(s) have MAP kinase activity
CPAR2_206320	orf19.1573	orf19.1573	no	no	Cp_c2	1343546	1343784	1343653	9218	3.92075	923.59	921.823	3621.17	810	568	divergent	no	Ortholog(s) have endoplasmic reticulum, fungal-type vacuole membrane localization
CPAR2_206330	orf19.1574	orf19.1574	no	no	Cp_c2	1343546	1343784	1343653	9218	3.92075	923.59	921.823	3621.17	810	568	divergent	no	Has domain(s) with predicted role in transcription initiation from RNA polymerase II promoter and transcription factor TFIID complex localization
CPAR2_101240	orf19.4275	RAD9	no	no	Cp_c1	238880	239210	239048	9631	3.72456	964.939	963.151	3593.97	811	242	single	no	Ortholog(s) have role in DNA damage checkpoint, hyphal growth
CPAR2_702260	orf19.7046	MET28	TF	no	Cp_c7	492987	493305	493145	9164	3.91088	918.25	916.486	3591.17	812	4138	single	no	Has domain(s) with predicted protein dimerization activity, sequence-specific DNA binding, sequence-specific DNA binding transcription factor activity and role in regulation of transcription, DNA-dependent
CPAR2_202420	orf19.473	TPO4	no	no	Cp_c2	448806	449043	448933	9164	3.91088	918.25	916.486	3591.17	812	1361	single	no	Ortholog(s) have spermidine transmembrane transporter activity, spermine transmembrane transporter activity, role in spermidine transport, spermine transport and fungal-type vacuole membrane, plasma membrane localization
CPAR2_807950	orf19.6741	orf19.6741	no	no	Cp_c8	1844106	1844384	1844253	9530	3.7455	954.816	953.033	3576.26	813	1037	single	no	Hypothetical protein
CPAR2_102040	orf19.1710	ALI1	no	no	Cp_c1	467578	468091	467723	9399	3.78862	941.686	939.91	3567.69	814	1327	divergent	no	Ortholog(s) have membrane fraction, plasma membrane localization
CPAR2_102050	orf19.3154	orf19.3154	no	no	Cp_c1	467578	468091	467723	9399	3.78862	941.686	939.91	3567.69	814	1327	divergent	no	S. cerevisiae homolog AIM24 localizes to mitochondrion
CPAR2_102750	orf19.342	BMT7	no	no	Cp_c1	630239	630583	630359	9087	3.89607	910.555	908.794	3547.58	815	405	single	no	Beta-mannosyltransferase, member of a 9-gene family that includes characterized genes BMT1, BMT2, BMT3, and BMT4 with roles in beta-1,2-mannosylation of cell wall phosphopeptidomannan
CPAR2_601180	orf19.5565	orf19.5565	no	no	Cp_c6	309849	310176	310009	9475	3.73379	949.365	947.585	3544.73	816	1450	divergent	no	Has domain(s) with predicted 3-hydroxyisobutyrate dehydrogenase activity, coenzyme binding, nucleotide binding, phosphogluconate dehydrogenase (decarboxylating) activity and role in pentose-phosphate shunt, valine metabolic process
CPAR2_601190	---	no_short	no	no	Cp_c6	309849	310176	310009	9475	3.73379	949.365	947.585	3544.73	816	1450	divergent	no	Ortholog(s) have role in meiotic chromosome segregation
CPAR2_211750	orf19.908	FEN12	no	no	Cp_c2	2524483	2524734	2524583	9064	3.89114	908.191	906.432	3533.9	817	654	single	no	Ortholog(s) have fatty acid elongase activity, role in fatty acid elongation, post-Golgi vesicle-mediated transport, sphingolipid biosynthetic process and endoplasmic reticulum localization
CPAR2_407490	orf19.1769	orf19.1769	no	no	Cp_c4	1675927	1676200	1676068	9058	3.8895	907.601	905.842	3530.11	818	454	single	no	Ortholog(s) have G-protein beta/gamma-subunit complex binding, actin binding activity, role in positive regulation of transcription from RNA polymerase II promoter by pheromones, protein folding and cytoplasm localization
CPAR2_212850	orf19.2021	HGT8	no	no	Cp_c2	2760970	2761196	2761107	9040	3.88621	905.83	904.072	3520.25	819	1602	single	no	Has domain(s) with predicted substrate-specific transmembrane transporter activity, role in transmembrane transport and integral to membrane localization
CPAR2_503410	orf19.5416	ESA1	no	no	Cp_c5	793847	794122	793988	9543	3.6771	956.158	954.374	3515.89	820	1111	divergent	no	Ortholog(s) have H4 histone acetyltransferase activity
CPAR2_503420	orf19.5417	DOT5	no	no	Cp_c5	793847	794122	793988	9543	3.6771	956.158	954.374	3515.89	820	1111	divergent	no	Has domain(s) with predicted antioxidant activity, oxidoreductase activity and role in oxidation-reduction process
CPAR2_800860	orf19.2568	IFU5	no	no	Cp_c8	209486	209767	209618	9731	3.60003	974.975	973.182	3509.94	821	349	divergent	no	Predicted membrane protein
CPAR2_800870	orf19.3250	orf19.3250	no	no	Cp_c8	209486	209767	209618	9731	3.60003	974.975	973.182	3509.94	821	349	divergent	no	Ortholog(s) have RNA binding activity, role in nuclear mRNA cis splicing, via spliceosome and U1 snRNP, U2-type prespliceosome localization
CPAR2_206480	orf19.3555	BUD14	no	no	Cp_c2	1377307	1377715	1377465	9005	3.87963	902.292	900.536	3500.56	822	1676	single	no	Putative SH3-domain-containing protein
CPAR2_806900	orf19.355	orf19.355	no	no	Cp_c8	1599340	1599614	1599472	9005	3.87963	902.292	900.536	3500.56	822	576	single	no	Has domain(s) with predicted oxidoreductase activity and role in oxidation-reduction process
CPAR2_208460	orf19.5065	orf19.5065	no	no	Cp_c2	1811447	1811806	1811636	8999	3.87798	901.702	899.947	3496.78	823	1007	single	no	Ortholog(s) have role in protein glycosylation, protein retention in ER lumen and fungal-type vacuole membrane localization
CPAR2_502270	orf19.6879	orf19.6879	no	no	Cp_c5	521720	522061	521883	10469	3.33309	1048.79	1046.95	3495.7	824	508	single	no	Ortholog(s) have tRNA-intron endonuclease activity, role in tRNA-type intron splice site recognition and cleavage and mitochondrial outer membrane, tRNA-intron endonuclease complex localization
CPAR2_804120	orf19.7469	ARG1	no	no	Cp_c8	925432	926055	925600	9157	3.80554	917.47	915.706	3491.47	825	276	divergent	no	Ortholog(s) have argininosuccinate synthase activity, role in arginine biosynthetic process and cytosol localization
CPAR2_804130	orf19.5078	orf19.5078	no	no	Cp_c8	925432	926055	925600	9157	3.80554	917.47	915.706	3491.47	825	276	divergent	no	Hap43p-repressed gene in C. albicans
CPAR2_602920	orf19.3656	COX15	no	no	Cp_c6	688212	688776	688637	10163	3.42264	1018.18	1016.36	3484.86	826	248	divergent	no	Ortholog(s) have electron carrier activity, oxidoreductase activity, acting on NADH or NADPH, heme protein as acceptor activity and role in electron transport chain, heme a biosynthetic process
CPAR2_602930	orf19.3655	orf19.3655	no	no	Cp_c6	688212	688776	688637	10163	3.42264	1018.18	1016.36	3484.86	826	248	divergent	no
CPAR2_700330	orf19.7213	orf19.7213	no	no	Cp_c7	62563	62868	62720	8964	3.8714	898.17	896.416	3477.17	827	359	divergent	no	Ortholog(s) have nucleus localization
CPAR2_700340	orf19.7214	orf19.7214	no	no	Cp_c7	62563	62868	62720	8964	3.8714	898.17	896.416	3477.17	827	359	divergent	no	Ortholog(s) have glucan endo-1,6-beta-glucosidase activity and cytosol, nucleus localization
CPAR2_805620	orf19.6583	orf19.6583	no	no	Cp_c8	1258884	1259208	1259029	9876	3.50458	989.486	987.685	3467.73	828	305	single	no	Hypothetical protein
CPAR2_406160	orf19.1614	MEP1	no	no	Cp_c4	1406239	1406816	1406659	8923	3.86318	894.054	892.303	3453.89	829	1909	single	no	Ortholog(s) have ammonium transmembrane transporter activity, role in ammonium transport, nitrogen utilization and plasma membrane localization
CPAR2_808810	orf19.6798	SSN6	TF	no	Cp_c8	2037476	2038157	2037614	9252	3.71069	927.03	925.262	3439.92	830	1629	single	no
CPAR2_502800	orf19.6169	ATO1	no	no	Cp_c5	635694	635980	635825	9432	3.62907	945.068	943.29	3429.72	831	2609	single	no	Has domain(s) with predicted membrane localization
CPAR2_212500	orf19.811	orf19.811	no	no	Cp_c2	2692693	2693145	2692838	9566	3.57817	958.478	956.693	3429.6	832	345	single	no	Ortholog(s) have mitochondrion localization
CPAR2_602540	orf19.3425	orf19.3425	no	no	Cp_c6	596533	597533	596684	8864	3.85166	888.185	886.437	3420.99	833	1783	single	no	Has domain(s) with predicted zinc ion binding activity
CPAR2_805190	orf19.5269.1	orf19.5269.1	no	no	Cp_c8	1160108	1160430	1160259	10210	3.33873	1022.88	1021.06	3415.12	834	300	single	no	Ortholog(s) have endoplasmic reticulum localization
CPAR2_104620	orf19.24	RTA2	no	no	Cp_c1	1017330	1017904	1017485	8846	3.84837	886.427	884.68	3411.3	835	1025	single	no	Ortholog(s) have phospholipid-translocating ATPase activity, role in fatty acid transport, phospholipid translocation and endoplasmic reticulum, integral to membrane, plasma membrane localization
CPAR2_407510	---	no_short	no	no	Cp_c4	1683902	1684203	1684062	8846	3.84837	886.427	884.68	3411.3	835	1987	divergent	no	pseudogene
t_cp_Ala(AGC)_70	t_ca_Ala(AGC)_34	no_short	no	no	Cp_c4	1683902	1684203	1684062	8846	3.84837	886.427	884.68	3411.3	835	1987	divergent	no
CPAR2_404390	orf19.6944	PHB1	no	no	Cp_c4	984828	985177	985028	9032	3.76633	905.007	903.25	3408.56	836	705	divergent	no	Ortholog(s) have role in inner mitochondrial membrane organization, mitochondrion inheritance, mitochondrion morphogenesis, negative regulation of proteolysis, protein folding, replicative cell aging
CPAR2_404400	orf19.5917.3	orf19.5917.3	no	no	Cp_c4	984828	985177	985028	9032	3.76633	905.007	903.25	3408.56	836	705	divergent	no	Ortholog(s) have RNA binding activity, role in poly(A)+ mRNA export from nucleus, transcription-coupled nucleotide-excision repair and transcription export complex localization
CPAR2_703160	orf19.6517	RAD14	no	no	Cp_c7	677382	677789	677630	9650	3.5044	966.792	965.003	3388.02	837	115	single	no	Ortholog(s) have damaged DNA binding, zinc ion binding activity, role in nucleotide-excision repair, DNA damage recognition and nucleotide-excision repair factor 1 complex localization
CPAR2_101960	orf19.3153	MSS4	no	no	Cp_c1	448670	448904	448780	8924	3.76398	894.179	892.427	3365.67	838	2203	divergent	no	Ortholog(s) have 1-phosphatidylinositol-4-phosphate 5-kinase activity, role in phosphatidylinositol metabolic process, regulation of cell cycle cytokinesis and cell septum, plasma membrane localization
CPAR2_101970	orf19.158	orf19.158	no	no	Cp_c1	448670	448904	448780	8924	3.76398	894.179	892.427	3365.67	838	2203	divergent	no	Ortholog(s) have cytoplasm, nucleus localization
CPAR2_808300	orf19.6737	orf19.6737	no	no	Cp_c8	1921112	1921489	1921267	8753	3.83028	877.071	875.329	3359.43	839	1492	single	no	Hypothetical protein
CPAR2_502050	orf19.2639	orf19.2639	no	no	Cp_c5	463462	463748	463596	9075	3.67607	909.357	907.597	3342.86	840	2061	divergent	no	Hypothetical protein
t_cp_Glu(UUC)_85	it_ca_Glu(UUC)_89	no_short	no	no	Cp_c5	463462	463748	463596	9075	3.67607	909.357	907.597	3342.86	840	2061	divergent	no
CPAR2_502340	---	no_short	no	young	Cp_c5	537814	538024	537909	8712	3.82206	872.988	871.248	3336.61	841	1239	single	no	Has domain(s) with predicted membrane localization
CPAR2_800670	orf19.2607	orf19.2607	no	no	Cp_c8	172467	172805	172682	9111	3.65053	912.881	911.12	3332.5	842	473	divergent	no
CPAR2_800680	orf19.2606	HDA1	no	no	Cp_c8	172467	172805	172682	9111	3.65053	912.881	911.12	3332.5	842	473	divergent	no	Ortholog(s) have chromatin binding, histone deacetylase activity, histone deacetylase activity (H3-K14 specific) activity
CPAR2_102930	orf19.243	OXR1	no	no	Cp_c1	669174	669457	669319	8695	3.81877	871.24	869.501	3327.06	843	214	single	no	Ortholog(s) have role in cellular response to oxidative stress and cytosol, mitochondrion, nucleus localization
CPAR2_102350	orf19.2498	orf19.2498	no	no	Cp_c1	546864	547354	547009	8950	3.69945	896.836	895.083	3317.8	844	488	single	no	Has domain(s) with predicted zinc ion binding activity
CPAR2_500220	orf19.746	orf19.746	no	no	Cp_c5	52125	52424	52277	10244	3.22976	1026.27	1024.45	3314.6	845	302	single	no	Has domain(s) with predicted role in protein transport
CPAR2_800410	orf19.7502	orf19.7502	no	no	Cp_c8	104408	105120	104538	8648	3.8089	866.585	864.848	3300.73	846	5200	single	no	Hap43p-induced gene in C. albicans
CPAR2_106130	orf19.3670	GAL1	no	no	Cp_c1	1331564	1332277	1331757	8619	3.80396	863.679	861.945	3285.4	847	592	divergent	no	Ortholog(s) have galactokinase activity, role in galactose catabolic process, galactose transport and cytosol, soluble fraction localization
CPAR2_106140	orf19.3672	GAL10	no	no	Cp_c1	1331564	1332277	1331757	8619	3.80396	863.679	861.945	3285.4	847	592	divergent	no	Ortholog(s) have UDP-glucose 4-epimerase activity
CPAR2_211470	orf19.861	CAP4	no	no	Cp_c2	2458675	2459069	2458926	8619	3.80396	863.679	861.945	3285.4	847	986	divergent	no	Has domain(s) with predicted protein dimerization activity, sequence-specific DNA binding, sequence-specific DNA binding transcription factor activity and role in regulation of transcription, DNA-dependent
CPAR2_211480	orf19.873.1	COX6	no	no	Cp_c2	2458675	2459069	2458926	8619	3.80396	863.679	861.945	3285.4	847	986	divergent	no	Ortholog(s) have cytochrome-c oxidase activity, role in mitochondrial electron transport, cytochrome c to oxygen and mitochondrial respiratory chain complex IV, plasma membrane localization
CPAR2_105860	orf19.6036	RIC1	no	no	Cp_c1	1273398	1273711	1273558	8613	3.80232	863.099	861.364	3281.78	848	642	divergent	no
it_cp_Pro(UGG)_42	it_ca_Pro(UGG)_1	no_short	no	no	Cp_c1	1273398	1273711	1273558	8613	3.80232	863.099	861.364	3281.78	848	642	divergent	no
CPAR2_502420	orf19.5692	orf19.5692	no	no	Cp_c5	554820	555342	555205	8854	3.69818	887.221	885.473	3281.1	849	1177	divergent	no	Hypothetical protein
CPAR2_502430	orf19.3991	orf19.3991	no	no	Cp_c5	554820	555342	555205	8854	3.69818	887.221	885.473	3281.1	849	1177	divergent	no	Ortholog(s) have role in cellular lipid metabolic process and cytosol localization
CPAR2_204190	orf19.549	orf19.549	no	no	Cp_c2	847791	848427	847951	8854	3.69232	887.153	885.405	3275.65	850	628	divergent	no	Ortholog(s) have structural constituent of ribosome activity and mitochondrial inner membrane, mitochondrial large ribosomal subunit localization
CPAR2_204200	orf19.548	CDC10	no	no	Cp_c2	847791	848427	847951	8854	3.69232	887.153	885.405	3275.65	850	628	divergent	no	Ortholog(s) have 1-phosphatidylinositol binding, GTP binding, GTPase activity, protein complex scaffold activity
t_cp_Arg(UCU)_50	t_ca_Arg(UCU)_52	no_short	no	no	Cp_c8	1924060	1924600	1924263	8586	3.78322	860.342	858.609	3254.86	851	954	single	no
CPAR2_403290	orf19.2755	orf19.2755	no	no	Cp_c4	722805	723172	722996	8886	3.64411	890.374	888.625	3244.62	852	216	single	no	Ortholog(s) have role in proteasomal ubiquitin-dependent protein catabolic process, proteasomal ubiquitin-independent protein catabolic process and cytosol, nucleus, proteasome core complex, beta-subunit complex localization
CPAR2_200500	orf19.7596	orf19.7596	no	no	Cp_c2	76225	76559	76372	9078	3.55146	909.596	907.836	3230.39	853	550	divergent	no	Hap43p-repressed gene in C. albicans
CPAR2_200510	---	no_short	no	young	Cp_c2	76225	76559	76372	9078	3.55146	909.596	907.836	3230.39	853	550	divergent	no	pseudogene
CPAR2_603260	orf19.6319	orf19.6319	no	no	Cp_c6	769858	770153	769995	8785	3.66506	880.338	878.594	3226.49	854	1297	divergent	ntar4	Has domain(s) with predicted ubiquitin thiolesterase activity and role in ubiquitin-dependent protein catabolic process
CPAR2_603270	orf19.1177	orf19.1177	no	no	Cp_c6	769858	770153	769995	8785	3.66506	880.338	878.594	3226.49	854	1297	divergent	ntar4	Ortholog(s) have double-stranded DNA binding, histone binding activity
CPAR2_701470	orf19.7304	orf19.7304	no	no	Cp_c7	304795	305272	305105	8660	3.69722	867.8	866.063	3208.45	855	769	single	no	Hap43p-induced gene in C. albicans
CPAR2_108280	orf19.4530.1	orf19.4530.1	no	no	Cp_c1	1746897	1747143	1747013	8567	3.73458	858.511	856.779	3206.18	856	1134	single	no
CPAR2_400330	orf19.2713	orf19.2713	no	no	Cp_c4	81910	82155	82036	8844	3.61755	886.173	884.426	3205.78	857	113	single	no	Ortholog(s) have role in reciprocal meiotic recombination and nucleus localization
CPAR2_401960	orf19.3838	EFB1	no	no	Cp_c4	432088	432417	432253	8463	3.77271	848.047	846.321	3199.44	858	205	single	no	Ortholog(s) have guanyl-nucleotide exchange factor activity, translation elongation factor activity, role in translational elongation and cell surface, cytosol, eukaryotic translation elongation factor 1 complex, ribosome localization
CPAR2_201020	orf19.7341.1	orf19.7341.1	no	no	Cp_c2	191965	192693	192560	8567	3.72244	858.472	856.74	3195.61	859	1596	divergent	no
CPAR2_201030	orf19.7342	AXL1	no	no	Cp_c2	191965	192693	192560	8567	3.72244	858.472	856.74	3195.61	859	1596	divergent	no	Ortholog(s) have metalloendopeptidase activity, role in axial cellular bud site selection, peptide pheromone maturation and cellular bud neck, mating projection tip, peripheral to membrane of membrane fraction localization
CPAR2_700370	orf19.4981	orf19.4981	no	no	Cp_c7	70684	70953	70818	8600	3.70557	861.814	860.08	3193.51	860	824	single	no	Ortholog(s) have endoplasmic reticulum localization
CPAR2_303530	orf19.3192	STI1	no	no	Cp_c3	825616	826002	825840	8468	3.763	848.599	846.873	3193.28	861	252	single	no	Ortholog(s) have ATPase inhibitor activity, Hsp70 protein binding, Hsp90 protein binding, mRNA binding activity, role in protein folding and cytosol, nucleus, soluble fraction localization
CPAR2_603400	orf19.6328	orf19.6328	no	no	Cp_c6	796764	797082	796907	9785	3.24434	980.335	978.539	3180.54	862	1064	divergent	no	Ortholog(s) have role in carbon utilization, regulation of gluconeogenesis and mitochondrial intermembrane space localization
CPAR2_603410	orf19.6329	orf19.6329	no	no	Cp_c6	796764	797082	796907	9785	3.24434	980.335	978.539	3180.54	862	1064	divergent	no
CPAR2_105960	orf19.2994.1	RPS16A	no	no	Cp_c1	1299359	1300471	1300322	8422	3.76449	844.01	842.286	3177.27	863	301	divergent	no	Ortholog(s) have role in maturation of SSU-rRNA from tricistronic rRNA transcript (SSU-rRNA, 5.8S rRNA, LSU-rRNA) and 90S preribosome, cytosol localization
CPAR2_105970	orf19.2994	RPL13	no	no	Cp_c1	1299359	1300471	1300322	8422	3.76449	844.01	842.286	3177.27	863	301	divergent	no	Ortholog(s) have cell surface, cytosol localization
CPAR2_212350	---	no_short	no	young	Cp_c2	2662053	2662605	2662453	8472	3.71294	848.971	847.244	3152.18	864	1481	single	no	Has domain(s) with predicted amino acid transmembrane transporter activity, role in amino acid transmembrane transport and membrane localization
CPAR2_405730	orf19.6982	orf19.6982	no	no	Cp_c4	1312836	1313263	1313070	8371	3.75462	838.829	837.108	3149.49	865	768	single	no	Ortholog(s) have ribosome binding activity and mitochondrion localization
CPAR2_602620	orf19.3412	ATG15	no	no	Cp_c6	626633	626914	626779	8703	3.59306	872.079	870.34	3133.43	866	304	single	no	Ortholog(s) have role in ascospore formation, cellular response to nitrogen starvation, multivesicular body membrane disassembly, piecemeal microautophagy of nucleus, vacuolar protein processing
CPAR2_201290	---	no_short	no	no	Cp_c2	234811	235069	234945	8330	3.7464	834.807	833.088	3127.52	867	1961	divergent	no
t_cp_Asn(GUU)_27	---	no_short	no	no	Cp_c2	234811	235069	234945	8330	3.7464	834.807	833.088	3127.52	867	1961	divergent	no
CPAR2_210000	orf19.3530	CKA2	no	no	Cp_c2	2144581	2144856	2144703	8605	3.62705	862.264	860.53	3127.48	868	701	divergent	no	Ortholog(s) have protein serine/threonine kinase activity
CPAR2_210010	orf19.3531	orf19.3531	no	no	Cp_c2	2144581	2144856	2144703	8605	3.62705	862.264	860.53	3127.48	868	701	divergent	no
CPAR2_700990	---	no_short	no	young	Cp_c7	223784	224274	224021	9641	3.22709	965.9	964.111	3117.05	869	2219	divergent	no	Has domain(s) with predicted transporter activity, role in transmembrane transport and membrane localization
CPAR2_701000	orf19.5234	RBD1	no	no	Cp_c7	223784	224274	224021	9641	3.22709	965.9	964.111	3117.05	869	2219	divergent	no	Ortholog(s) have role in filamentous growth of a population of unicellular organisms, negative regulation of filamentous growth of a population of unicellular organisms
CPAR2_109630	orf19.6085	RPL16A	no	no	Cp_c1	2033430	2034379	2033909	8826	3.52287	884.385	882.639	3115.57	870	1366	single	ntar31	Ortholog(s) have RNA binding activity and role in cellular response to biotic stimulus, cellular response to starvation, filamentous growth of a population of unicellular organisms in response to starvation
CPAR2_602840	orf19.4194	orf19.4194	no	no	Cp_c6	676789	677038	676890	8566	3.61736	858.427	856.696	3105.24	871	234	single	no	Ortholog(s) have role in nucleotide-excision repair, phosphorylation of RNA polymerase II C-terminal domain, transcription from RNA polymerase II promoter
CPAR2_213420	orf19.2094	PDR6	no	no	Cp_c2	2865944	2866540	2866329	8285	3.73653	830.219	828.502	3102.14	872	524	divergent	no	Ortholog(s) have protein transporter activity, role in protein import into nucleus, regulation of cell size and cytosol, nuclear membrane, nuclear pore localization
CPAR2_213430	orf19.2095	orf19.2095	no	no	Cp_c2	2865944	2866540	2866329	8285	3.73653	830.219	828.502	3102.14	872	524	divergent	no	Ortholog(s) have role in negative regulation of transcription from RNA polymerase II promoter in response to iron and cytosol, nucleus localization
CPAR2_800950	---	no_short	no	young	Cp_c8	224226	224512	224358	8244	3.7283	826.21	824.496	3080.36	873	2062	divergent	no
CPAR2_800960	orf19.3264	CCE1	no	no	Cp_c8	224226	224512	224358	8244	3.7283	826.21	824.496	3080.36	873	2062	divergent	no	Has domain(s) with predicted nucleic acid binding activity
CPAR2_403210	orf19.2762	AHP1	no	no	Cp_c4	707045	707334	707175	8494	3.61223	851.225	849.497	3074.82	874	1864	divergent	no	Ortholog(s) have thioredoxin peroxidase activity, role in cell redox homeostasis, cellular response to oxidative stress, response to metal ion and cytosol, hyphal cell wall, plasma membrane enriched fraction, soluble fraction localization
CPAR2_403220	---	no_short	no	young	Cp_c4	707045	707334	707175	8494	3.61223	851.225	849.497	3074.82	874	1864	divergent	no	Has domain(s) with predicted transporter activity, role in transmembrane transport and membrane localization
CPAR2_805640	orf19.5188	CHS1	no	no	Cp_c8	1268533	1268862	1268679	9242	3.32001	926.067	924.299	3074.55	875	1029	divergent	no	Ortholog(s) have chitin synthase activity, role in actomyosin contractile ring contraction, barrier septum assembly, cell wall chitin biosynthetic process, pathogenesis and cell septum, cellular bud neck localization
CPAR2_805650	orf19.6896	orf19.6896	no	no	Cp_c8	1268533	1268862	1268679	9242	3.32001	926.067	924.299	3074.55	875	1029	divergent	no	Hypothetical protein
CPAR2_803890	orf19.4833	MLS1	no	no	Cp_c8	878587	878954	878814	8227	3.72501	824.495	822.781	3071.25	876	1456	single	no	Ortholog(s) have peroxisome localization
CPAR2_103050	orf19.2512	orf19.2512	no	no	Cp_c1	687022	687671	687506	8233	3.72086	825.067	823.353	3069.96	877	903	single	no
CPAR2_105470	orf19.776	orf19.776	no	no	Cp_c1	1183469	1183738	1183606	8216	3.72337	823.351	821.638	3065.64	878	302	single	no	S. cerevisiae homolog REC8 has role in synaptonemal complex assembly, meiotic sister chromatid cohesion, protein localization to chromosome, centromeric region, reciprocal meiotic recombination
CPAR2_211130	orf19.792	orf19.792	no	no	Cp_c2	2366160	2366439	2366291	8199	3.72008	821.638	819.925	3056.56	879	4232	single	no	Has domain(s) with predicted ATP binding, protein serine/threonine kinase activity and role in protein phosphorylation
CPAR2_800230	---	no_short	no	no	Cp_c8	58384	58805	58567	8252	3.6942	826.976	825.261	3055.02	880	2134	single	no	Has domain(s) with predicted role in transmembrane transport
CPAR2_202540	---	no_short	no	young	Cp_c2	486267	487020	486854	8470	3.59291	848.759	847.032	3049.51	881	1315	divergent	no
CPAR2_202550	orf19.4375.1	RPS30	no	no	Cp_c2	486267	487020	486854	8470	3.59291	848.759	847.032	3049.51	881	1315	divergent	no	Ortholog(s) have cytoplasmic stress granule, cytosol, nucleus localization
CPAR2_501460	orf19.4413	CMD1	no	no	Cp_c5	343585	343878	343726	8467	3.58454	848.504	846.777	3041.49	882	248	divergent	no	Ortholog(s) have calcium ion binding, calcium-dependent protein binding activity
CPAR2_501470	orf19.4412	orf19.4412	no	no	Cp_c5	343585	343878	343726	8467	3.58454	848.504	846.777	3041.49	882	248	divergent	no	Ortholog(s) have DNA-directed DNA polymerase activity, deoxycytidyl transferase activity and role in error-free translesion synthesis, error-prone translesion synthesis
CPAR2_101120	orf19.3959	SSD1	no	no	Cp_c1	210156	210756	210590	8899	3.40405	891.743	889.993	3035.54	883	2261	divergent	no	Ortholog(s) have mRNA 5'-UTR binding, translation repressor activity, nucleic acid binding activity
t_cp_Ala(AGC)_46	t_ca_Ala(AGC)_90	no_short	no	no	Cp_c1	210156	210756	210590	8899	3.40405	891.743	889.993	3035.54	883	2261	divergent	no
CPAR2_105000	orf19.1887	orf19.1887	no	no	Cp_c1	1087733	1088228	1087895	8213	3.67486	823.093	821.38	3024.75	884	905	divergent	ntar30	Ortholog(s) have sterol esterase activity, role in sterol metabolic process and integral to membrane, lipid particle localization
CPAR2_105010	orf19.1902	NOC4	no	no	Cp_c1	1087733	1088228	1087895	8213	3.67486	823.093	821.38	3024.75	884	905	divergent	ntar30	Ortholog(s) have role in cellular response to drug, endonucleolytic cleavage in 5'-ETS of tricistronic rRNA transcript (SSU-rRNA, 5.8S rRNA and LSU-rRNA), more
it_cp_His(GUG)_68	it_ca_His(GUG)_56	no_short	no	no	Cp_c4	936183	936950	936364	8504	3.53997	852.227	850.498	3016.86	885	203	single	no
CPAR2_110280	orf19.3001	TEM1	no	no	Cp_c1	2185683	2186181	2185888	9419	3.18648	943.698	941.92	3007.07	886	515	divergent	no	Ortholog(s) have GTPase activity, role in M phase of mitotic cell cycle, barrier septum assembly involved in cell cycle cytokinesis, cellular protein localization, septation initiation signaling cascade and spindle pole body localization
CPAR2_110290	orf19.3002	RPS1	no	no	Cp_c1	2185683	2186181	2185888	9419	3.18648	943.698	941.92	3007.07	886	515	divergent	no	Ortholog(s) have role in maturation of SSU-rRNA from tricistronic rRNA transcript (SSU-rRNA, 5.8S rRNA, LSU-rRNA) and 90S preribosome, cytosol localization
CPAR2_407970	orf19.5337	UBC15	no	no	Cp_c4	1784268	1784594	1784404	9578	3.12497	959.682	957.896	2998.98	887	1323	divergent	no	Has domain(s) with predicted acid-amino acid ligase activity and role in post-translational protein modification
CPAR2_407980	---	no_short	no	young	Cp_c4	1784268	1784594	1784404	9578	3.12497	959.682	957.896	2998.98	887	1323	divergent	no	Has domain(s) with predicted serine-type carboxypeptidase activity and role in proteolysis
CPAR2_108880	orf19.4550	orf19.4550	no	no	Cp_c1	1873742	1874158	1873949	8428	3.53583	844.58	842.855	2986.29	888	500	divergent	no	Ortholog(s) have fungal-type vacuole membrane localization
it_cp_Thr(CGU)_38	it_ca_Thr(CGU)_18	no_short	no	no	Cp_c1	1873742	1874158	1873949	8428	3.53583	844.58	842.855	2986.29	888	500	divergent	no
CPAR2_701910	orf19.606	orf19.606	no	no	Cp_c7	404192	404692	404360	9680	3.07909	969.798	968.007	2986.09	889	862	single	no	Ortholog(s) have SCF ubiquitin ligase complex localization
CPAR2_802270	orf19.2398	orf19.2398	no	no	Cp_c8	513384	513678	513526	8493	3.50739	851.082	849.354	2985.08	890	1723	single	no	Hap43p-repressed gene in C. albicans
CPAR2_205040	orf19.3858	orf19.3858	no	no	Cp_c2	1023586	1023987	1023844	8326	3.57212	834.339	832.62	2980.36	891	944	divergent	no
CPAR2_205050	orf19.3886	orf19.3886	no	no	Cp_c2	1023586	1023987	1023844	8326	3.57212	834.339	832.62	2980.36	891	944	divergent	no
CPAR2_403590	---	no_short	no	young	Cp_c4	787759	788561	788349	8375	3.5494	839.317	837.595	2979.07	892	1229	divergent	no	Ortholog(s) have role in protein O-linked mannosylation and Golgi membrane, endoplasmic reticulum localization
it_cp_Gln(UUG)_81	it_ca_Gln(UUG)_82	no_short	no	no	Cp_c4	787759	788561	788349	8375	3.5494	839.317	837.595	2979.07	892	1229	divergent	no
CPAR2_802070	orf19.4384	HXT5	no	no	Cp_c8	483616	484068	483765	8406	3.51885	842.353	840.63	2964.11	893	815	single	no	Has domain(s) with predicted substrate-specific transmembrane transporter activity, role in transmembrane transport and integral to membrane localization
CPAR2_704250	orf19.5159	orf19.5159	no	no	Cp_c7	932150	932626	932300	8411	3.51346	842.895	841.172	2961.48	894	705	divergent	no	Ortholog(s) have gamma-glutamyltransferase activity, omega peptidase activity, role in glutathione catabolic process and cytoplasm localization
CPAR2_704260	orf19.5158	orf19.5158	no	no	Cp_c7	932150	932626	932300	8411	3.51346	842.895	841.172	2961.48	894	705	divergent	no	Has domain(s) with predicted oxidoreductase activity, role in oxidation-reduction process and mitochondrion localization
CPAR2_701090	orf19.6599.1	orf19.6599.1	no	no	Cp_c7	241514	241970	241662	8233	3.55731	825.071	823.357	2935.03	895	178	divergent	no
CPAR2_701100	orf19.6598	WAL1	no	no	Cp_c7	241514	241970	241662	8233	3.55731	825.071	823.357	2935.03	895	178	divergent	no	Ortholog(s) have cytoskeletal protein binding activity
CPAR2_703200	orf19.2133	LIP4	no	no	Cp_c7	688185	688622	688454	8628	3.36714	864.572	862.837	2911.13	896	2140	divergent	no	Lipase; demonstrates activity in vivo; glycosylated
CPAR2_703210	---	no_short	no	young	Cp_c7	688185	688622	688454	8628	3.36714	864.572	862.837	2911.13	896	2140	divergent	no
CPAR2_210320	orf19.1485	orf19.1485	no	no	Cp_c2	2213446	2214261	2213680	8204	3.53503	822.192	820.48	2906.47	897	2447	single	no	Ortholog(s) have structural constituent of ribosome activity and mitochondrial large ribosomal subunit localization
CPAR2_302790	---	no_short	no	young	Cp_c3	679270	680321	679687	8667	3.32305	868.455	866.718	2885.92	898	2583	divergent	no	Ortholog(s) have endoplasmic reticulum localization
CPAR2_302800	orf19.4246	orf19.4246	no	no	Cp_c3	679270	680321	679687	8667	3.32305	868.455	866.718	2885.92	898	2583	divergent	no	Ortholog(s) have role in cellular response to biotic stimulus, cellular response to starvation, filamentous growth of a population of unicellular organisms in response to starvation and mitochondrion localization
CPAR2_404820	orf19.7420	orf19.7420	no	no	Cp_c4	1092116	1092495	1092337	8269	3.43072	828.707	826.991	2843.06	899	45	single	no	Ortholog(s) have RNA polymerase II transcription coactivator activity involved in preinitiation complex assembly activity
CPAR2_600640	---	no_short	no	young	Cp_c6	168207	168616	168398	8650	3.264	866.816	865.08	2829.29	900	2984	divergent	no
CPAR2_600650	orf19.5561	RAV2	no	no	Cp_c6	168207	168616	168398	8650	3.264	866.816	865.08	2829.29	900	2984	divergent	no	Ortholog(s) have metalloendopeptidase activity
CPAR2_806480	orf19.223	orf19.223	no	no	Cp_c8	1489553	1489857	1489690	8543	3.30076	856.033	854.303	2825.56	901	989	single	no	Ortholog(s) have protein serine/threonine kinase activity and role in activation of bipolar cell growth, positive regulation of phospholipid translocation, protein autophosphorylation, response to pheromone
CPAR2_800430	orf19.7491	RTT109	no	no	Cp_c8	111816	112249	112038	8674	3.23548	869.232	867.494	2812.38	902	2840	divergent	no	Ortholog(s) have histone acetyltransferase activity (H3-K56 specific) activity
CPAR2_800440	orf19.7539	INO2	no	no	Cp_c8	111816	112249	112038	8674	3.23548	869.232	867.494	2812.38	902	2840	divergent	no	Ortholog(s) have DNA binding, sequence-specific DNA binding transcription factor activity and role in positive regulation of transcription from RNA polymerase II promoter
CPAR2_204260	orf19.734	GLK1	no	no	Cp_c2	859758	860217	860012	8989	3.09603	900.74	898.985	2788.72	903	1125	divergent	no	Ortholog(s) have fructokinase activity, glucokinase activity, mannokinase activity
CPAR2_204270	orf19.11	orf19.11	no	no	Cp_c2	859758	860217	860012	8989	3.09603	900.74	898.985	2788.72	903	1125	divergent	no	Gene transcription regulated by Mig1p and Tup1p
CPAR2_302510	orf19.2655	BUB3	no	no	Cp_c3	595675	596217	596063	8353	3.33064	837.095	835.375	2788.06	904	403	divergent	no	Ortholog(s) have ubiquitin binding activity, role in mitotic cell cycle G2/M transition decatenation checkpoint and condensed nuclear chromosome kinetochore, mitotic checkpoint complex localization
CPAR2_302520	orf19.4349	orf19.4349	no	no	Cp_c3	595675	596217	596063	8353	3.33064	837.095	835.375	2788.06	904	403	divergent	no	Protein of unknown function
CPAR2_100940	---	no_short	no	young	Cp_c1	170622	170907	170767	8605	3.2209	862.301	860.567	2777.39	905	715	divergent	no	Has domain(s) with predicted nucleic acid binding, nucleotide binding activity
CPAR2_100950	---	no_short	no	young	Cp_c1	170622	170907	170767	8605	3.2209	862.301	860.567	2777.39	905	715	divergent	no	Similar to S. cerevisiae YMR252C.
CPAR2_212620	orf19.3795	AGP3	no	no	Cp_c2	2714251	2714631	2714470	8213	3.36636	823.032	821.32	2770.62	906	2344	single	no	Ortholog(s) have amino acid transmembrane transporter activity, role in amino acid transport, transmembrane transport and Golgi apparatus, endoplasmic reticulum localization
CPAR2_602030	---	no_short	no	no	Cp_c6	484247	485165	485025	8744	3.11542	876.232	874.49	2729.83	907	4081	divergent	no
CPAR2_602040	---	no_short	no	young	Cp_c6	484247	485165	485025	8744	3.11542	876.232	874.49	2729.83	907	4081	divergent	no
CPAR2_400570	orf19.4657	orf19.4657	no	no	Cp_c4	127851	128184	128052	8533	3.16729	855.045	853.315	2708.18	908	1409	single	no	Ortholog(s) have phosphoprotein phosphatase activity and role in ascospore formation, negative regulation of phospholipid biosynthetic process, nuclear envelope organization
CPAR2_504040	orf19.5442	orf19.5442	no	no	Cp_c5	925581	925894	925726	8253	3.26966	827.033	825.318	2704.12	909	160	single	no	Hypothetical protein
Cp_ID		C. parapsilosis CDS identifier
Ca_ID		C. albicans ortholog
Ca_short		C. albicans short name
Reg		putative transcription factor (TF) or not (no)
Recent		orthologs present only in C. parapsilosis, L. elongisporus and/or C. orthopsilosis (young) or not (no)
chr		chromosome number
peak_L		coordinate for the left boundary of the peak
peak_R		coordinate for the right boundary of the peak
summit		coordinate for the peak summit
tags		number of reads part of the peak enrichment
fold		fold change
p-val		transformed p-value (minus log ten p-value)
q-val		adjusted transformed p-value based on False Discovery Rate
pi-score		product between fold change and transformed p-value
rank		ranking based on pi-scores
prom_size		size of intergenic region
prom_type		single or divergent promoter (counted twice)
promNTAR		presence of one or more nTARs in intergenic region (predicted by Guida et al, 2011)
note		notes from CGD (complemented by CGOB3 notes)

## Sheet: Table S3B
Table S3B. Enrichment of GO terms (processes and functions) from genes in Table S2A.
Legend	GOID	Gene Ontology identifier
	GO_term	Gene Ontology name
	Cluster frequency	percentage of genes associated to thisterm in for a particular group of genes
	Background frequency	percentage of genes associated to this term in the whole genome
	Corrected P-value	probability of seeing a similar frequency of genes associated to this term by chance, given the background frequency
	FDR	False Discovery Rate
	Cp_ID	gene identifiers for C. parapsilosis
	Ca_ID	gene identifiers for orthologs in C. albicans ("no_ortholog" = no assigned ortholog)
GOID	GO process term	Cluster frequency	Background frequency	Corrected P-value	FDR	Cp_ID
40007	growth	169 out of 1282 genes, 13.2%	518 out of 5977 background genes, 8.7%	7.32e-07	0	CPAR2_100560:CPAR2_100650:CPAR2_101060:CPAR2_101240:CPAR2_101680:CPAR2_101960:CPAR2_102000:CPAR2_103260:CPAR2_103720:CPAR2_104460:CPAR2_105070:CPAR2_105080:CPAR2_105910:CPAR2_106120:GAL10:CPAR2_107500:CPAR2_107940:CPAR2_108050:CPAR2_108370:CPAR2_108560:CPAR2_109590:CPAR2_109600:CPAR2_109630:CPAR2_109660:CPAR2_109990:CPAR2_110010:HGC1:CPAR2_110310:CPAR2_110370:CPAR2_200740:CPAR2_200790:CPAR2_20093…
30447	filamentous growth	161 out of 1282 genes, 12.6%	501 out of 5977 background genes, 8.4%	7.07e-06	0	CPAR2_100560:CPAR2_100650:CPAR2_101060:CPAR2_101240:CPAR2_101680:CPAR2_101960:CPAR2_103260:CPAR2_103720:CPAR2_104460:CPAR2_105070:CPAR2_105080:CPAR2_105910:CPAR2_106120:GAL10:CPAR2_107500:CPAR2_107940:CPAR2_108050:CPAR2_108370:CPAR2_108560:CPAR2_109590:CPAR2_109600:CPAR2_109630:CPAR2_109660:CPAR2_109990:CPAR2_110010:HGC1:CPAR2_110310:CPAR2_110370:CPAR2_200740:CPAR2_200930:CPAR2_202000:CPAR2_20244…
51704	multi-organism process	124 out of 1282 genes, 9.7%	369 out of 5977 background genes, 6.2%	2.99e-05	0	CPAR2_100650:CPAR2_100660:CPAR2_101060:CPAR2_101120:CPAR2_101680:CPAR2_102000:CPAR2_102400:CPAR2_103750:CPAR2_104280:ICL1:CPAR2_105910:CPAR2_106400:CPAR2_107500:CPAR2_107940:CPAR2_108050:CPAR2_108560:CPAR2_109590:CPAR2_109600:CPAR2_109660:HGC1:CPAR2_110360:CPAR2_200790:CPAR2_200930:CPAR2_201500:CPAR2_202440:CPAR2_203050:CPAR2_203060:CPAR2_203480:CPAR2_204200:CPAR2_204330:CPAR2_204630:CPAR2_205120…
44403	symbiosis, encompassing mutualism through parasitism	47 out of 1282 genes, 3.7%	104 out of 5977 background genes, 1.7%	7.82e-05	0	CPAR2_101120:CPAR2_101680:CPAR2_102000:CPAR2_108560:CPAR2_109600:HGC1:CPAR2_200790:CPAR2_200930:CPAR2_201500:CPAR2_204200:CPAR2_205700:BCR1:CPAR2_207210:CPAR2_207580:CPAR2_207780:SCH9:CPAR2_300790:CPAR2_304230:CPAR2_400410:CPAR2_401230:CPAR2_401290:CPAR2_403520:CPAR2_404190:CPAR2_404790:CPAR2_404800:CPAR2_404840:CPAR2_405260:CPAR2_407410:CPAR2_500920:CPAR2_501580:CPAR2_603020:CPAR2_603090:CPAR2_6…
44419	interspecies interaction between organisms	47 out of 1282 genes, 3.7%	106 out of 5977 background genes, 1.8%	0.00016	0	CPAR2_101120:CPAR2_101680:CPAR2_102000:CPAR2_108560:CPAR2_109600:HGC1:CPAR2_200790:CPAR2_200930:CPAR2_201500:CPAR2_204200:CPAR2_205700:BCR1:CPAR2_207210:CPAR2_207580:CPAR2_207780:SCH9:CPAR2_300790:CPAR2_304230:CPAR2_400410:CPAR2_401230:CPAR2_401290:CPAR2_403520:CPAR2_404190:CPAR2_404790:CPAR2_404800:CPAR2_404840:CPAR2_405260:CPAR2_407410:CPAR2_500920:CPAR2_501580:CPAR2_603020:CPAR2_603090:CPAR2_6…
44182	filamentous growth of a population of unicellular organisms	132 out of 1282 genes, 10.3%	410 out of 5977 background genes, 6.9%	0.00018	0	CPAR2_100560:CPAR2_100650:CPAR2_101060:CPAR2_101680:CPAR2_101960:CPAR2_103260:CPAR2_105070:CPAR2_105080:CPAR2_105910:CPAR2_106120:GAL10:CPAR2_107500:CPAR2_107940:CPAR2_108050:CPAR2_108370:CPAR2_108560:CPAR2_109590:CPAR2_109600:CPAR2_109630:CPAR2_109990:CPAR2_110010:HGC1:CPAR2_110310:CPAR2_110370:CPAR2_200740:CPAR2_200930:CPAR2_202000:CPAR2_202440:CPAR2_202640:CPAR2_202710:CPAR2_203610:CPAR2_20420…
19318	hexose metabolic process	29 out of 1282 genes, 2.3%	54 out of 5977 background genes, 0.9%	0.00033	0	CPAR2_101350:CPAR2_102780:CPAR2_102800:GAL1:GAL10:GAL7:CPAR2_203520:CPAR2_204260:CPAR2_204690:PGI1:CPAR2_206020:CPAR2_207210:CPAR2_301740:CPAR2_302990:CPAR2_401230:CPAR2_402090:CPAR2_405160:CPAR2_407920:PDC11:SCR2:CPAR2_503020:CPAR2_503720:CPAR2_601180:CPAR2_800530:CPAR2_803750:CPAR2_804740:CPAR2_807980:CPAR2_808060:CPAR2_808670
1900428	regulation of filamentous growth of a population of unicellular organisms	58 out of 1282 genes, 4.5%	147 out of 5977 background genes, 2.5%	0.00075	0	CPAR2_101060:GAL10:CPAR2_107500:CPAR2_107940:CPAR2_109600:CPAR2_109990:HGC1:CPAR2_200930:CPAR2_202000:CPAR2_202440:CPAR2_202710:CPAR2_203610:CPAR2_204630:CPAR2_204690:CPAR2_205120:CPAR2_207580:SCH9:CPAR2_211840:CPAR2_213640:CPAR2_300790:CPAR2_303300:CPAR2_303520:CPAR2_303750:CPAR2_303780:CPAR2_303840:CPAR2_400920:CPAR2_401290:CPAR2_405260:CPAR2_405400:CPAR2_501290:CPAR2_501580:CPAR2_502290:CPAR2_…
5996	monosaccharide metabolic process	30 out of 1282 genes, 2.3%	59 out of 5977 background genes, 1.0%	0.001	0	CPAR2_101350:CPAR2_102780:CPAR2_102800:GAL1:GAL10:GAL7:CPAR2_203520:CPAR2_204260:CPAR2_204690:PGI1:CPAR2_206020:CPAR2_207210:CPAR2_301740:CPAR2_302990:CPAR2_401230:CPAR2_402090:CPAR2_405160:CPAR2_407920:PDC11:SCR2:CPAR2_503020:CPAR2_503720:CPAR2_601180:CPAR2_800530:CPAR2_803750:CPAR2_804740:CPAR2_807980:CPAR2_808060:CPAR2_808660:CPAR2_808670
40008	regulation of growth	66 out of 1282 genes, 5.1%	179 out of 5977 background genes, 3.0%	0.00222	0	CPAR2_101060:GAL10:CPAR2_107500:CPAR2_107940:CPAR2_108840:CPAR2_109600:CPAR2_109990:HGC1:CPAR2_200930:CPAR2_202000:CPAR2_202440:CPAR2_202710:CPAR2_203610:CPAR2_204630:CPAR2_204690:CPAR2_205070:CPAR2_205120:BCR1:CPAR2_207580:CPAR2_207940:SCH9:CPAR2_211840:CPAR2_213640:CPAR2_300790:CPAR2_303300:CPAR2_303520:CPAR2_303750:CPAR2_303780:CPAR2_303840:CPAR2_400920:CPAR2_401290:CPAR2_405260:CPAR2_405400:C…
10570	regulation of filamentous growth	58 out of 1282 genes, 4.5%	153 out of 5977 background genes, 2.6%	0.00354	0	CPAR2_101060:GAL10:CPAR2_107500:CPAR2_107940:CPAR2_109600:CPAR2_109990:HGC1:CPAR2_200930:CPAR2_202000:CPAR2_202440:CPAR2_202710:CPAR2_203610:CPAR2_204630:CPAR2_204690:CPAR2_205120:CPAR2_207580:SCH9:CPAR2_211840:CPAR2_213640:CPAR2_300790:CPAR2_303300:CPAR2_303520:CPAR2_303750:CPAR2_303780:CPAR2_303840:CPAR2_400920:CPAR2_401290:CPAR2_405260:CPAR2_405400:CPAR2_501290:CPAR2_501580:CPAR2_502290:CPAR2_…
19320	hexose catabolic process	20 out of 1282 genes, 1.6%	34 out of 5977 background genes, 0.6%	0.00419	0	CPAR2_101350:CPAR2_102780:CPAR2_102800:GAL1:GAL10:GAL7:CPAR2_203520:CPAR2_204260:PGI1:CPAR2_206020:CPAR2_207210:CPAR2_302990:CPAR2_401230:CPAR2_405160:PDC11:SCR2:CPAR2_503720:CPAR2_601180:CPAR2_804740:CPAR2_807980
46365	monosaccharide catabolic process	21 out of 1282 genes, 1.6%	38 out of 5977 background genes, 0.6%	0.00931	0	CPAR2_101350:CPAR2_102780:CPAR2_102800:GAL1:GAL10:GAL7:CPAR2_203520:CPAR2_204260:PGI1:CPAR2_206020:CPAR2_207210:CPAR2_302990:CPAR2_401230:CPAR2_405160:PDC11:SCR2:CPAR2_503720:CPAR2_601180:CPAR2_804740:CPAR2_807980:CPAR2_808660
50896	response to stimulus	312 out of 1282 genes, 24.3%	1189 out of 5977 background genes, 19.9%	0.01088	0	CPAR2_100650:CPAR2_100660:CPAR2_101060:CPAR2_101120:CPAR2_101240:CPAR2_101330:CPAR2_101340:CPAR2_101350:CPAR2_101620:CPAR2_101670:CPAR2_101680:CPAR2_101860:NCE103:CPAR2_101960:CPAR2_102350:CPAR2_102830:CPAR2_102930:CPAR2_103260:CPAR2_103720:CPAR2_103750:CPAR2_103970:CPAR2_103980:CPAR2_104290:CPAR2_104430:RTA3:CPAR2_104620:CPAR2_104690:CPAR2_104750:CPAR2_105010:CPAR2_105070:CPAR2_105080:CPAR2_1056…
1900430	positive regulation of filamentous growth of a population of unicellular organisms	34 out of 1282 genes, 2.7%	78 out of 5977 background genes, 1.3%	0.01564	0	CPAR2_107940:CPAR2_109600:CPAR2_109990:HGC1:CPAR2_200930:CPAR2_202000:CPAR2_202440:CPAR2_202710:CPAR2_204630:CPAR2_204690:CPAR2_207580:SCH9:CPAR2_213640:CPAR2_303750:CPAR2_303780:CPAR2_400920:CPAR2_405260:CPAR2_502290:CPAR2_601080:CPAR2_603440:CPAR2_700450:CPAR2_700980:CPAR2_701620:CPAR2_704130:CPAR2_800090:CPAR2_800680:CPAR2_803820:CPAR2_804640:CPAR2_805000:CPAR2_805900:CPAR2_805930:GCN4:CPAR2_8…
90033	positive regulation of filamentous growth	34 out of 1282 genes, 2.7%	78 out of 5977 background genes, 1.3%	0.01564	0	CPAR2_107940:CPAR2_109600:CPAR2_109990:HGC1:CPAR2_200930:CPAR2_202000:CPAR2_202440:CPAR2_202710:CPAR2_204630:CPAR2_204690:CPAR2_207580:SCH9:CPAR2_213640:CPAR2_303750:CPAR2_303780:CPAR2_400920:CPAR2_405260:CPAR2_502290:CPAR2_601080:CPAR2_603440:CPAR2_700450:CPAR2_700980:CPAR2_701620:CPAR2_704130:CPAR2_800090:CPAR2_800680:CPAR2_803820:CPAR2_804640:CPAR2_805000:CPAR2_805900:CPAR2_805930:GCN4:CPAR2_8…
70887	cellular response to chemical stimulus	150 out of 1282 genes, 11.7%	514 out of 5977 background genes, 8.6%	0.0178	0	CPAR2_100650:CPAR2_100660:CPAR2_101340:CPAR2_101350:NCE103:CPAR2_102350:CPAR2_102830:CPAR2_102930:CPAR2_103720:CPAR2_103750:CPAR2_103970:CPAR2_103980:CPAR2_104430:CPAR2_104620:CPAR2_105010:CPAR2_105910:GAL1:GAL10:GAL102:CPAR2_106400:CPAR2_106900:CPAR2_107500:CPAR2_109410:CPAR2_109900:HGC1:CPAR2_110360:CPAR2_200790:CPAR2_201510:CPAR2_201540:CPAR2_202440:CPAR2_202710:CPAR2_203050:CPAR2_203060:CPAR2…
45927	positive regulation of growth	40 out of 1282 genes, 3.1%	98 out of 5977 background genes, 1.6%	0.01825	0	CPAR2_107940:CPAR2_108840:CPAR2_109600:CPAR2_109990:HGC1:CPAR2_200930:CPAR2_202000:CPAR2_202440:CPAR2_202710:CPAR2_204630:CPAR2_204690:CPAR2_205070:BCR1:CPAR2_207580:SCH9:CPAR2_211840:CPAR2_213640:CPAR2_303750:CPAR2_303780:CPAR2_400920:CPAR2_405260:CPAR2_502290:CPAR2_601080:CPAR2_603440:CPAR2_700450:CPAR2_700980:CPAR2_701620:CPAR2_704130:CPAR2_704220:CPAR2_800090:CPAR2_800680:CPAR2_803820:CPAR2_8…
51716	cellular response to stimulus	280 out of 1282 genes, 21.8%	1061 out of 5977 background genes, 17.8%	0.02422	0	CPAR2_100650:CPAR2_100660:CPAR2_101060:CPAR2_101240:CPAR2_101340:CPAR2_101350:CPAR2_101620:NCE103:CPAR2_101960:CPAR2_102350:CPAR2_102830:CPAR2_102930:CPAR2_103260:CPAR2_103720:CPAR2_103750:CPAR2_103970:CPAR2_103980:CPAR2_104430:CPAR2_104620:CPAR2_104690:CPAR2_104750:CPAR2_105010:CPAR2_105070:CPAR2_105080:CPAR2_105910:CPAR2_106120:GAL1:GAL10:GAL102:CPAR2_106190:CPAR2_106400:CPAR2_106560:CPAR2_1069…
6006	glucose metabolic process	20 out of 1282 genes, 1.6%	37 out of 5977 background genes, 0.6%	0.02452	0	CPAR2_102780:CPAR2_102800:CPAR2_203520:CPAR2_204260:PGI1:CPAR2_206020:CPAR2_207210:CPAR2_401230:CPAR2_402090:CPAR2_405160:PDC11:CPAR2_503020:CPAR2_503720:CPAR2_601180:CPAR2_800530:CPAR2_803750:CPAR2_804740:CPAR2_807980:CPAR2_808060:CPAR2_808670
9607	response to biotic stimulus	82 out of 1282 genes, 6.4%	250 out of 5977 background genes, 4.2%	0.02589	0	CPAR2_101060:CPAR2_101120:CPAR2_101680:CPAR2_103260:CPAR2_105070:CPAR2_105080:CPAR2_106120:CPAR2_107940:CPAR2_108050:CPAR2_108560:CPAR2_109600:CPAR2_109630:CPAR2_109990:CPAR2_110010:HGC1:CPAR2_110310:CPAR2_110370:CPAR2_200740:CPAR2_204630:CPAR2_204890:CPAR2_205170:CPAR2_205700:CPAR2_205940:CPAR2_206130:CPAR2_207210:MLT1:CPAR2_209060:CPAR2_210520:CPAR2_210870:CPAR2_211840:CPAR2_213640:CPAR2_300430…
71214	cellular response to abiotic stimulus	49 out of 1282 genes, 3.8%	131 out of 5977 background genes, 2.2%	0.03381	0	CPAR2_101060:CPAR2_101620:CPAR2_103260:CPAR2_105910:CPAR2_106560:CPAR2_108370:CPAR2_109600:HGC1:CPAR2_110370:CPAR2_201510:CPAR2_202710:CPAR2_203050:CPAR2_205070:BCR1:CPAR2_207580:CPAR2_211840:CPAR2_300430:CPAR2_300790:CPAR2_301730:CPAR2_303410:CPAR2_304010:CPAR2_400030:CPAR2_400410:CPAR2_401210:CPAR2_401290:CPAR2_404940:CPAR2_406540:CPAR2_407170:CPAR2_407410:CPAR2_502290:CPAR2_503990:CPAR2_602600…
9405	pathogenesis	67 out of 1282 genes, 5.2%	196 out of 5977 background genes, 3.3%	0.03631	0	CPAR2_101060:CPAR2_101120:CPAR2_101680:CPAR2_103750:CPAR2_104280:ICL1:CPAR2_105910:CPAR2_106400:CPAR2_107500:CPAR2_107940:CPAR2_108050:CPAR2_108560:CPAR2_109600:CPAR2_109660:CPAR2_204200:CPAR2_204330:CPAR2_204630:CPAR2_206570:MLT1:CPAR2_207580:CPAR2_207780:CPAR2_208800:CPAR2_210000:SCH9:CPAR2_211840:CPAR2_213640:CPAR2_300430:CPAR2_300790:MDR1:CPAR2_303780:CPAR2_304010:CPAR2_400410:CPAR2_401290:RB…
48584	positive regulation of response to stimulus	38 out of 1282 genes, 3.0%	96 out of 5977 background genes, 1.6%	0.06904	0	CPAR2_107170:CPAR2_109990:HGC1:CPAR2_202440:CPAR2_202710:CPAR2_204630:CPAR2_205700:CPAR2_207210:SCH9:CPAR2_213640:CPAR2_303750:CPAR2_303780:CPAR2_304230:CPAR2_401230:CPAR2_405260:CPAR2_407410:PCL1:CPAR2_502290:CPAR2_601080:CPAR2_603440:CPAR2_700380:CPAR2_700450:CPAR2_701070:CPAR2_701620:CPAR2_704130:CPAR2_704220:CPAR2_800090:CPAR2_800200:CPAR2_800680:CPAR2_803820:CPAR2_804640:CPAR2_805930:GCN4:CP…
71467	cellular response to pH	32 out of 1282 genes, 2.5%	77 out of 5977 background genes, 1.3%	0.0916	0.0008	CPAR2_101060:CPAR2_101620:CPAR2_103260:CPAR2_105910:CPAR2_108370:CPAR2_109600:HGC1:CPAR2_201510:CPAR2_202710:CPAR2_203050:CPAR2_207580:CPAR2_211840:CPAR2_300430:CPAR2_300790:CPAR2_301730:CPAR2_303410:CPAR2_400030:CPAR2_407410:CPAR2_602600:CPAR2_603340:CPAR2_603440:CPAR2_700450:CPAR2_700980:CPAR2_701620:CPAR2_800680:CPAR2_801430:CPAR2_803820:GCN4:CPAR2_806640:CPAR2_807110:CPAR2_808280:CPAR2_809050
GOID	GO function term	Cluster frequency	Background frequency	Corrected P-value	FDR	Cp_ID
1071	nucleic acid binding transcription factor activity	69 out of 1282 genes, 5.4%	169 out of 5977 background genes, 2.8%	3.13e-06	0	CPAR2_101060:CPAR2_101340:CPAR2_102000:CPAR2_103720:CPAR2_106900:CPAR2_107940:CPAR2_110010:CPAR2_110360:CPAR2_200790:CPAR2_201510:CPAR2_202000:CPAR2_202710:CPAR2_203610:CPAR2_204950:CPAR2_205120:BCR1:CPAR2_209570:CPAR2_210620:CPAR2_211470:CPAR2_213640:CPAR2_300250:CPAR2_300790:CUP9:CPAR2_301730:CPAR2_302230:CPAR2_302555:CPAR2_302880:CPAR2_303270:CPAR2_303520:CPAR2_400920:CPAR2_401180:CPAR2_401290…
3700	sequence-specific DNA binding transcription factor activity	69 out of 1282 genes, 5.4%	169 out of 5977 background genes, 2.8%	3.13e-06	0	CPAR2_101060:CPAR2_101340:CPAR2_102000:CPAR2_103720:CPAR2_106900:CPAR2_107940:CPAR2_110010:CPAR2_110360:CPAR2_200790:CPAR2_201510:CPAR2_202000:CPAR2_202710:CPAR2_203610:CPAR2_204950:CPAR2_205120:BCR1:CPAR2_209570:CPAR2_210620:CPAR2_211470:CPAR2_213640:CPAR2_300250:CPAR2_300790:CUP9:CPAR2_301730:CPAR2_302230:CPAR2_302555:CPAR2_302880:CPAR2_303270:CPAR2_303520:CPAR2_400920:CPAR2_401180:CPAR2_401290…
981	sequence-specific DNA binding RNA polymerase II transcription factor activity	44 out of 1282 genes, 3.4%	113 out of 5977 background genes, 1.9%	0.00785	0	CPAR2_101340:CPAR2_102000:CPAR2_103720:CPAR2_106900:CPAR2_110360:CPAR2_200790:CPAR2_201510:CPAR2_202000:CPAR2_202710:CPAR2_203610:CPAR2_204950:CPAR2_210620:CPAR2_301730:CPAR2_302230:CPAR2_302555:CPAR2_302880:CPAR2_303270:CPAR2_303520:CPAR2_400920:CPAR2_401180:CPAR2_401470:CPAR2_405260:CPAR2_405270:CPAR2_405400:CPAR2_407920:CPAR2_501030:CPAR2_501290:CPAR2_501580:CPAR2_502700:CPAR2_502960:CPAR2_601…
43169	cation binding	154 out of 1282 genes, 12.0%	543 out of 5977 background genes, 9.1%	0.02051	0	CPAR2_101340:CPAR2_101680:NCE103:CPAR2_102000:CPAR2_102030:CPAR2_102350:CPAR2_102800:CPAR2_104280:CPAR2_104430:CPAR2_105070:CPAR2_105760:XOG1:GAL7:CPAR2_106900:CPAR2_107940:CPAR2_109660:CPAR2_109930:CPAR2_110360:CPAR2_110370:CPAR2_200280:CPAR2_200790:CPAR2_201030:CPAR2_201510:CPAR2_202000:CPAR2_202070:CPAR2_202710:CPAR2_202850:CPAR2_202930:CPAR2_203050:CPAR2_203160:CPAR2_203540:CPAR2_203610:CPAR2…

## Sheet: Table S3C
Table S3C. Enrichment analysis for young genes and for transcription factors in genes from Table S2A.
Young genes
	Young_Efg1_bound	Others_Efg1_bound	Bound_Freq	Young_genome	Others_genome	Genome_Freq	P-value		Young_Efg1_bound	C. parapsilosis (C. albicans) genes with orthologs only in L. elongisporus and/or C. orthopsilosis (C. dubliniensis and/or C. tropicalis) whose promoters are bound by Efg1
C. albicans	66	380	0.147982	519	5236	0.0901825	0.0001		Others_Efg1_bound	Other genes whose promoters are bound by Efg1
C. parapsilosis	117	1209	0.0882353	356	4244	0.0773913	0.1108		Bound_Freq	Proportion of Young genes among EFG1 direct targets
									Young_genome	Young genes in the rest of the genome
									Others_genome	All remaining genes in the genome
									Genome_Freq	Proportion of young genes among all genes whose promoters are not bound bt Efg1
									P-value	Fisher's Exact Test P-value, alternative hypothesis: greater
Transcription factors
	TF_Efg1_bound	Others_Efg1_bound	Bound_Freq	TF_genome	Others_genome	Genome_Freq	P-value		TF_Efg1_bound	Putative Transcription Factors whose promoters are bound by Efg1
C.albicans	49	397	0.109865	234	5521	0.0406603	3.766e-09		Others_Efg1_bound	Other genes whose promoters are bound by Efg1
C. parapsilosis	91	1235	0.0686275	162	4438	0.0352174	3.465e-07		TF_genome	Putative Transcription Factors in the rest of the genome
									Others_genome	All remaining genes in the genome
									Genome_frequency	Proportion of Transcription Factors among all genes whose promoters are not bound bt Efg1
									P-value	Fisher's Exact Test P-value, alternative hypothesis: greater
