# Supplementary material for: The APSES transcription factor Efg1 is a global regulator that controls morphogenesis and biofilm formation in Candida parapsilosis
Source: Mol Microbiol. 2013 Aug 15;90(1):36–53. doi: 10.1111/mmi.12345 (PMC3912905; doi:10.1111/mmi.12345)
Supplement: Supplementary file 3 [file mmi0090-0036-sd3.xls]

## Sheet: TablesS4
Table S4. Co-occurrence of regulatory motifs in C. parapsilosis intergenic regions bound by Efg1.
prom_name	DAL82	NDT80	EFG1	AZF1	ZAP1	STP4	total	promSize	rank	Cp_ID	Ca_ID	Ca_short	div_Cp_ID	div_Ca_ID	div_Ca_short
prom1_33_div	2	4	3	33	5	0	47	1812	583	CPAR2_100340	orf19.1120	FAV2	CPAR2_100350	orf19.4239	orf19.4239
prom1_65_div	1	0	2	8	2	1	14	1022	665	CPAR2_100650	orf19.3944	GRR1	CPAR2_100660	orf19.3945	orf19.3945
prom1_94_div	1	3	3	9	3	0	19	714	905	CPAR2_100940	---	no_short	CPAR2_100950	---	no_short
prom1_98_div	2	0	2	8	0	2	14	593	525	CPAR2_100980	orf19.3916	orf19.3916	CPAR2_100990	orf19.3915	orf19.3915
prom1_111_div	2	2	2	41	9	3	59	2594	627	CPAR2_101110	orf19.3963	orf19.3963	CPAR2_101120	orf19.3959	SSD1
prom1_133_div	0	5	9	70	5	0	89	2805	658	CPAR2_101330	---	no_short	CPAR2_101340	orf19.4318	MIG1
prom1_167_div	3	8	7	40	3	2	63	3424	26	CPAR2_101670	orf19.3160	HSP12	CPAR2_101680	orf19.3707	YHB1
prom1_189_div	3	0	3	22	1	3	32	1408	564	CPAR2_101890	---	no_short	CPAR2_101900	orf19.1720	orf19.1720
prom1_196_div	3	7	1	28	4	2	45	2202	838	CPAR2_101960	orf19.3153	MSS4	CPAR2_101970	orf19.158	orf19.158
prom1_202_div	5	5	6	26	1	0	43	1966	340	CPAR2_102020	---	no_short	CPAR2_102030	orf19.1711	END3
prom1_204_div	1	1	1	34	1	1	39	1326	814	CPAR2_102040	orf19.1710	ALI1	CPAR2_102050	orf19.3154	orf19.3154
prom1_206_div	2	6	3	130	1	1	143	3501	37	CPAR2_102060	orf19.3156	orf19.3156	CPAR2_102070	orf19.259	orf19.259
prom1_221_div	4	5	3	23	4	1	40	2030	246	CPAR2_102210	orf19.264	orf19.264	CPAR2_102220	orf19.2501	FLC1
prom1_227_div	2	4	3	43	2	0	54	1845	131	CPAR2_102270	orf19.6160	orf19.6160	CPAR2_102280	orf19.6163	CSE4
prom1_244_div	0	1	1	26	2	4	34	1363	249	CPAR2_102440	orf19.242.2	orf19.242.2	CPAR2_102450	orf19.285	orf19.285
prom1_247_div	2	3	5	44	3	3	60	1825	747	CPAR2_102470	orf19.287	orf19.287	CPAR2_102480	orf19.278	orf19.278
prom1_327_div	5	8	0	48	6	0	67	1716	375	CPAR2_103260	orf19.2809	CTN3	CPAR2_103270	orf19.326	orf19.326
prom1_344_div	1	0	1	1	0	0	3	604	579	CPAR2_103430	orf19.302	orf19.302	CPAR2_103440	orf19.7597	PGA12
prom1_365_div	1	3	0	1	1	1	7	496	346	CPAR2_103640	orf19.2209	YVC1	CPAR2_103650	orf19.2210	orf19.2210
prom1_372_div	5	5	7	57	4	0	78	3009	251	CPAR2_103710	orf19.1828	BUD16	CPAR2_103720	orf19.2432	HAC1
prom1_393_div	1	0	0	0	0	0	1	272	531	CPAR2_103920	---	no_short	CPAR2_103930	orf19.4494	KTR2
prom1_398_div	3	4	6	16	1	2	32	1744	585	CPAR2_103970	orf19.4490	RPL17B	CPAR2_103980	orf19.4488	orf19.4488
prom1_431_div	3	11	5	86	2	1	108	2942	13	CPAR2_104280	orf19.30	orf19.30	CPAR2_104290	orf19.3149	LSP1
prom1_446_div	4	5	3	31	4	2	49	2763	451	CPAR2_104430	orf19.3152	AMO2	CPAR2_104440	orf19.1225	PEX22
prom1_448_div	5	10	6	47	9	3	80	3574	329	CPAR2_104450	orf19.1224	FRP3	CPAR2_104460	orf19.6868	orf19.6868
prom1_471_div	4	6	3	93	5	3	114	2899	189	CPAR2_104680	orf19.5495	orf19.5495	CPAR2_104690	orf19.5493	GSP1
prom1_477_div	0	3	1	8	1	2	15	388	396	CPAR2_104740	orf19.5488	orf19.5488	CPAR2_104750	orf19.5487	CDC46
prom1_497_div	1	2	2	10	1	2	18	1007	362	CPAR2_104940	orf19.2197	orf19.2197	CPAR2_104950	orf19.2199	PHO86
prom1_500_div	1	0	5	2	0	0	8	926	192	CPAR2_104970	orf19.2201	orf19.2201	CPAR2_104980	orf19.2202	orf19.2202
prom1_503_div	0	1	1	21	1	0	24	904	884	CPAR2_105000	orf19.1887	orf19.1887	CPAR2_105010	orf19.1902	NOC4
prom1_509_div	2	12	8	29	1	1	53	3348	223	CPAR2_105060	orf19.4464	SEN15	CPAR2_105070	orf19.4459	orf19.4459
prom1_539_div	2	3	1	18	3	1	28	1816	754	CPAR2_105360	orf19.6852.1	orf19.6852.1	CPAR2_105370	orf19.6852	orf19.6852
prom1_545_div	2	2	2	2	2	2	12	647	798	CPAR2_105420	orf19.771	LPG20	CPAR2_105430	orf19.772	LYS21
prom1_572_div	4	2	4	29	2	0	41	1776	271	CPAR2_105690	orf19.6073	HMX1	CPAR2_105700	orf19.6072	CDC13
prom1_576_div	2	4	7	58	5	4	80	3382	666	CPAR2_105730	orf19.6071	orf19.6071	CPAR2_105740	---	no_short
prom1_599_div	0	0	1	13	2	2	18	300	863	CPAR2_105960	orf19.2994.1	RPS16A	CPAR2_105970	orf19.2994	RPL13
prom1_602_div	5	12	7	46	1	4	75	4016	154	CPAR2_105990	orf19.2988	orf19.2988	CPAR2_106000	orf19.2990	XOG1
prom1_617_div	1	2	0	9	1	1	14	591	847	CPAR2_106130	orf19.3670	GAL1	CPAR2_106140	orf19.3672	GAL10
prom1_620_div	0	1	2	7	0	0	10	498	17	CPAR2_106160	orf19.3674	GAL102	CPAR2_106170	orf19.3675	GAL7
prom1_623_div	2	1	1	4	0	0	8	352	159	CPAR2_106190	orf19.3677	orf19.3677	CPAR2_106200	orf19.3678	orf19.3678
prom1_659_div	3	5	4	16	2	2	32	1570	406	CPAR2_106550	orf19.2960	FRS2	CPAR2_106560	orf19.2959.1	orf19.2959.1
prom1_664_div	0	0	0	21	0	1	22	327	664	CPAR2_106600	orf19.2954	orf19.2954	CPAR2_106610	orf19.2953	TOM20
prom1_696_div	6	4	3	25	2	1	41	2636	328	CPAR2_106920	---	no_short	CPAR2_106930	---	no_short
prom1_699_div	3	4	5	15	3	1	31	1462	599	CPAR2_106950	---	no_short	CPAR2_106960	orf19.1064	ACS2
prom1_705_div	3	5	1	67	0	0	76	1540	155	CPAR2_107010	orf19.1061	HHT21	CPAR2_107020	orf19.1059	HHF1
prom1_713_div	1	2	3	28	2	0	36	1093	212	CPAR2_107090	orf19.1052	orf19.1052	CPAR2_107100	orf19.1051	HTA2
prom1_719_div	6	6	3	17	1	0	33	1890	127	CPAR2_107150	orf19.1050	orf19.1050	CPAR2_107160	orf19.1042	POR1
prom1_739_div	5	4	2	13	0	0	24	1029	559	CPAR2_107350	orf19.2467	PRN1	CPAR2_107360	---	no_short
prom1_766_div	8	9	5	62	5	5	94	4484	401	CPAR2_107620	orf19.413	orf19.413	CPAR2_107630	orf19.413.1	RPS27A
prom1_797_div	6	8	9	57	6	4	90	5638	138	CPAR2_107930	orf19.446.1	orf19.446.1	CPAR2_107940	orf19.4056	BRG1
prom1_800_div	2	2	0	14	1	0	19	837	215	CPAR2_107960	orf19.4059	orf19.4059	CPAR2_107970	orf19.4060	ARO4
prom1_809_div	4	1	2	27	1	0	35	1080	600	CPAR2_108050	orf19.4064	GPI7	CPAR2_108060	orf19.4063	GPT1
prom1_888_div	5	7	3	38	3	1	57	2456	888	CPAR2_108880	orf19.4550	orf19.4550	CPAR2_108890	orf19.3066	ENG1
prom1_922_div	0	7	7	24	3	4	45	2053	89	CPAR2_109210	orf19.3330	CRL1	CPAR2_109220	orf19.3331	ABC1
prom1_926_div	3	2	1	18	2	0	26	1209	408	CPAR2_109250	orf19.3334	RPS21	CPAR2_109260	orf19.3335	orf19.3335
prom1_942_div	1	0	2	9	2	1	15	714	750	CPAR2_109410	orf19.3359	ARP8	CPAR2_109420	orf19.3358	LSC1
prom1_951_div	2	1	3	21	3	0	30	1131	794	CPAR2_109500	orf19.6066	orf19.6066	CPAR2_109510	---	no_short
prom1_960_div	6	8	1	23	3	1	42	2156	336	CPAR2_109580	orf19.6094	orf19.6094	CPAR2_109590	orf19.6092	KEL1
prom1_967_div	1	9	8	92	4	2	116	3849	44	CPAR2_109650	orf19.6082	orf19.6082	CPAR2_109660	orf19.6081	PHR2
prom1_970_div	0	3	2	26	4	2	37	1679	542	CPAR2_109680	orf19.2495	GSL1	CPAR2_109690	orf19.6077	orf19.6077
prom1_991_div	2	4	3	26	4	0	39	1839	425	CPAR2_109900	orf19.6022	orf19.6022	CPAR2_109910	orf19.6020	orf19.6020
prom1_993_div	1	3	4	25	3	0	36	2043	756	CPAR2_109920	orf19.3981	MAL31	CPAR2_109930	orf19.3982	orf19.3982
prom1_1001_div	2	3	2	9	2	1	19	805	643	CPAR2_110000	orf19.6010.1	RPB11	CPAR2_110010	orf19.6011	SIN3
prom1_1016_div	1	2	7	8	1	2	21	1597	291	CPAR2_110150	---	no_short	CPAR2_110160	orf19.6023	orf19.6023
prom1_1018_div	3	10	0	57	7	0	77	4368	108	CPAR2_110170	orf19.6027	orf19.6027	CPAR2_110180	orf19.6028	HGC1
prom1_1029_div	2	1	1	4	1	1	10	514	886	CPAR2_110280	orf19.3001	TEM1	CPAR2_110290	orf19.3002	RPS1
prom1_1037_div	4	0	1	24	2	1	32	1172	711	CPAR2_110360	orf19.1035	WAR1	CPAR2_110370	orf19.1036	MNS1
prom1_1043_div	1	3	2	1	0	0	7	380	361	CPAR2_110420	orf19.6048	orf19.6048	CPAR2_110430	---	no_short
prom2_50_div	1	0	1	3	1	0	6	549	853	CPAR2_200500	orf19.7596	orf19.7596	CPAR2_200510	---	no_short
prom2_78_div	0	3	1	18	4	0	26	1358	773	CPAR2_200780	orf19.7571	UBC4	CPAR2_200790	orf19.7570	UGA3
prom2_83_div	4	5	4	50	1	1	65	2780	254	CPAR2_200830	orf19.7566	orf19.7566	CPAR2_200840	orf19.6602	orf19.6602
prom2_102_div	1	4	1	13	3	2	24	1595	859	CPAR2_201020	orf19.7341.1	orf19.7341.1	CPAR2_201030	orf19.7342	AXL1
prom2_149_div	1	2	2	6	0	1	12	1370	460	CPAR2_201490	---	no_short	CPAR2_201500	orf19.5000	CYB2
prom2_191_div	7	11	12	92	3	3	128	6101	64	CPAR2_201910	---	no_short	CPAR2_201920	orf19.4900	orf19.4900
prom2_206_div	0	2	0	4	0	0	6	272	295	CPAR2_202060	---	no_short	CPAR2_202070	orf19.515	orf19.515
prom2_211_div	2	4	2	37	3	1	49	1989	712	CPAR2_202110	orf19.511	orf19.511	CPAR2_202120	orf19.510	orf19.510
prom2_248_div	1	0	1	30	0	1	33	1146	221	CPAR2_202480	orf19.4356	HGT3	CPAR2_202490	orf19.4355	orf19.4355
prom2_254_div	0	3	5	8	3	1	20	1314	881	CPAR2_202540	---	no_short	CPAR2_202550	orf19.4375.1	RPS30
prom2_270_div	1	4	3	49	2	1	60	2064	789	CPAR2_202700	orf19.4960	orf19.4960	CPAR2_202710	orf19.4961	STP2
prom2_285_div	7	6	4	66	8	1	92	4345	430	CPAR2_202850	orf19.4966	orf19.4966	CPAR2_202860	---	no_short
prom2_293_div	5	16	8	139	4	1	173	5279	90	CPAR2_202930	orf19.4972	orf19.4972	CPAR2_202940	orf19.4979	KNS1
prom2_305_div	2	8	9	73	3	2	97	3736	109	CPAR2_203050	orf19.2356	CRZ2	CPAR2_203060	orf19.696	STE2
prom2_321_div	1	3	0	9	2	3	18	800	395	CPAR2_203210	orf19.1854	HHF22	CPAR2_203220	orf19.1853	HHT2
prom2_331_div	2	1	2	32	1	0	38	970	73	CPAR2_203310	orf19.557	orf19.557	CPAR2_203320	orf19.556	orf19.556
prom2_348_div	0	1	1	38	2	0	42	1021	728	CPAR2_203480	orf19.5021	PDX1	CPAR2_203490	orf19.5022	orf19.5022
prom2_352_div	1	3	5	29	3	2	43	2067	532	CPAR2_203520	orf19.5024	GND1	CPAR2_203530	orf19.5025	MET3
prom2_354_div	7	14	8	182	12	5	228	8136	145	CPAR2_203540	orf19.5026	orf19.5026	CPAR2_203550	orf19.5282	orf19.5282
prom2_417_div	0	1	1	9	1	0	12	533	747	CPAR2_204170	orf19.551	orf19.551	CPAR2_204180	orf19.550	PDX3
prom2_419_div	1	0	0	6	1	2	10	627	850	CPAR2_204190	orf19.549	orf19.549	CPAR2_204200	orf19.548	CDC10
prom2_426_div	2	3	4	12	2	0	23	1124	903	CPAR2_204260	orf19.734	GLK1	CPAR2_204270	orf19.11	orf19.11
prom2_430_div	5	6	5	53	4	1	74	2632	264	CPAR2_204300	orf19.1813	FLC2	CPAR2_204310	orf19.1815	orf19.1815
prom2_433_div	2	2	1	9	1	1	16	721	77	CPAR2_204330	orf19.6387	HSP104	CPAR2_204340	orf19.6391	orf19.6391
prom2_439_div	0	0	0	7	0	1	8	635	413	CPAR2_204390	orf19.6119	orf19.6119	CPAR2_204400	orf19.6118	orf19.6118
prom2_469_div	3	0	1	19	5	1	29	1011	356	CPAR2_204690	orf19.6645	HMO1	CPAR2_204700	orf19.6643	MCT1
prom2_473_div	1	1	2	10	0	1	15	648	224	CPAR2_204730	orf19.2362	orf19.2362	CPAR2_204740	orf19.1860	LSC2
prom2_484_div	2	3	2	19	2	2	30	1197	684	CPAR2_204840	---	no_short	CPAR2_204850	orf19.6148	orf19.6148
prom2_488_div	2	1	1	8	0	0	12	805	393	CPAR2_204880	orf19.3888	PGI1	CPAR2_204890	orf19.3884	FGR50
prom2_495_div	0	2	4	12	2	2	22	910	709	CPAR2_204950	orf19.3876	ZCF19	CPAR2_204960	orf19.3870	ADE13
prom2_504_div	2	1	1	35	0	0	39	943	891	CPAR2_205040	orf19.3858	orf19.3858	CPAR2_205050	orf19.3886	orf19.3886
prom2_511_div	11	29	17	181	10	9	257	9441	88	CPAR2_205110	orf19.451	SOK1	CPAR2_205120	orf19.454	SFL1
prom2_515_div	0	1	0	7	1	0	9	250	649	CPAR2_205150	orf19.458.1	orf19.458.1	CPAR2_205160	orf19.459	ADP1
prom2_517_div	1	1	0	12	3	1	18	917	687	CPAR2_205170	orf19.460	CEK2	CPAR2_205180	orf19.518	orf19.518
prom2_569_div	7	7	4	86	5	4	113	2986	135	CPAR2_205690	orf19.6365	PTP1	CPAR2_205700	orf19.6385	ACO1
prom2_585_div	0	2	2	13	3	1	21	1050	737	CPAR2_205850	orf19.6414	orf19.6414	CPAR2_205860	orf19.6414.3	TPM2
prom2_600_div	14	9	13	202	7	2	247	6844	93	CPAR2_205990	orf19.723	BCR1	CPAR2_206000	orf19.6408	orf19.6408
prom2_613_div	5	8	5	48	4	0	70	3926	345	CPAR2_206120	orf19.7442	orf19.7442	CPAR2_206130	orf19.6621	MHP1
prom2_626_div	5	6	2	68	1	2	84	3109	269	CPAR2_206250	orf19.5274	orf19.5274	CPAR2_206270	orf19.3278	GSY1
prom2_628_div	0	2	0	8	1	0	11	724	567	CPAR2_206280	orf19.3282	BMT3	CPAR2_206290	orf19.6268	orf19.6268
prom2_632_div	0	0	2	10	1	0	13	567	810	CPAR2_206320	orf19.1573	orf19.1573	CPAR2_206330	orf19.1574	orf19.1574
prom2_649_div	3	4	1	44	0	0	52	1191	357	CPAR2_206490	orf19.3554	AAT1	CPAR2_206500	---	no_short
prom2_672_div	6	7	5	36	5	1	60	4013	792	CPAR2_206720	orf19.6255	orf19.6255	CPAR2_206730	orf19.6254	ANT1
prom2_680_div	3	6	1	12	3	2	27	1747	511	CPAR2_206800	orf19.6259	orf19.6259	CPAR2_206810	orf19.6257	GLT1
prom2_704_div	1	6	1	44	5	6	63	2727	431	CPAR2_207040	orf19.6239	orf19.6239	CPAR2_207050	orf19.5118	SDS24
prom2_710_div	2	4	1	10	2	1	20	1822	671	CPAR2_207100	orf19.856	IFK2	CPAR2_207110	---	no_short
prom2_720_div	1	2	1	17	1	1	23	830	724	CPAR2_207200	orf19.396	EAF6	CPAR2_207210	orf19.395	ENO1
prom2_771_div	2	3	3	14	3	1	26	1532	298	CPAR2_207710	orf19.1471	COX4	CPAR2_207720	orf19.1470	RPS26A
prom2_777_div	5	14	9	93	4	3	128	5643	101	CPAR2_207770	orf19.851	orf19.851	CPAR2_207780	orf19.6229	CAT1
prom2_780_div	3	2	0	9	2	0	16	1132	718	CPAR2_207800	orf19.656	DPP1	CPAR2_207810	orf19.675	orf19.675
prom2_790_div	2	1	1	11	1	2	18	458	489	CPAR2_207900	orf19.668	orf19.668	CPAR2_207910	orf19.667.1	RPL37B
prom2_798_div	0	1	0	40	0	0	41	719	646	CPAR2_207980	orf19.658	GIN1	CPAR2_207990	orf19.657	SAM2
prom2_810_div	2	1	0	5	0	3	11	323	504	CPAR2_208100	orf19.1169	orf19.1169	CPAR2_208110	orf19.4780	orf19.4780
prom2_817_div	2	7	4	36	6	2	57	2379	382	CPAR2_208190	---	no_short	CPAR2_208200	orf19.6196	orf19.6196
prom2_875_div	2	2	3	6	2	2	17	627	263	CPAR2_208770	orf19.2783	PIR32	CPAR2_208780	orf19.2782	orf19.2782
prom2_884_div	1	14	12	108	4	1	140	4259	443	CPAR2_208860	orf19.2778	orf19.2778	CPAR2_208870	orf19.2781	orf19.2781
prom2_894_div	2	2	2	17	1	1	25	1192	702	CPAR2_208960	orf19.6219	orf19.6219	CPAR2_208970	orf19.6217	PGA63
prom2_903_div	2	4	7	32	6	3	54	3248	439	CPAR2_209050	orf19.676	orf19.676	CPAR2_209060	orf19.677	CHO1
prom2_955_div	2	2	1	13	0	1	19	1166	553	CPAR2_209570	orf19.4125	orf19.4125	CPAR2_209580	orf19.4127	orf19.4127
prom2_971_div	1	0	0	10	1	2	14	647	207	CPAR2_209730	orf19.6873	RPS8A	CPAR2_209740	orf19.6873.1	orf19.6873.1
prom2_998_div	1	0	0	8	1	0	10	700	868	CPAR2_210000	orf19.3530	CKA2	CPAR2_210010	orf19.3531	orf19.3531
prom2_1011_div	3	1	3	21	4	1	33	849	267	CPAR2_210130	orf19.3537	orf19.3537	CPAR2_210140	orf19.3538	FRE9
prom2_1021_div	0	5	6	17	1	1	30	1159	174	CPAR2_210230	orf19.1504	orf19.1504	CPAR2_210240	orf19.1495	orf19.1495
prom2_1035_div	0	2	0	19	1	4	26	1007	793	CPAR2_210360	orf19.1480	orf19.1480	CPAR2_210370	orf19.1479	orf19.1479
prom2_1039_div	3	1	2	45	1	4	56	1931	455	CPAR2_210400	orf19.1476	orf19.1476	CPAR2_210410	orf19.4445	orf19.4445
prom2_1060_div	2	2	4	19	2	0	29	1191	519	CPAR2_210610	orf19.2337	ALP1	CPAR2_210620	orf19.1496	orf19.1496
prom2_1067_div	0	0	1	1	0	1	3	329	201	CPAR2_210680	orf19.5812	orf19.5812	CPAR2_210690	orf19.5811	MET1
prom2_1085_div	1	1	3	15	1	2	23	614	588	CPAR2_210860	orf19.1559	HOM2	CPAR2_210870	orf19.1560	POB3
prom2_1136_div	3	2	3	70	3	3	84	1951	359	CPAR2_211370	orf19.829	SCH9	CPAR2_211380	orf19.828	orf19.828
prom2_1141_div	20	14	16	170	6	6	232	9548	9	CPAR2_211420	orf19.868	ADAEC	CPAR2_211430	orf19.867	orf19.867
prom2_1146_div	1	1	3	21	3	2	31	985	847	CPAR2_211470	orf19.861	CAP4	CPAR2_211480	orf19.873.1	COX6
prom2_1175_div	3	3	3	43	5	3	60	2244	300	CPAR2_211760	orf19.906	ROM2	CPAR2_211770	orf19.898	HEM2
prom2_1182_div	1	2	2	21	1	1	28	1150	809	CPAR2_211830	orf19.905	AVT7	CPAR2_211840	orf19.895	HOG1
prom2_1198_div	1	2	3	29	5	2	42	1726	33	CPAR2_211990	orf19.1522	orf19.1522	CPAR2_212000	orf19.1525	orf19.1525
prom2_1210_div	2	3	2	10	1	1	19	1444	459	CPAR2_212110	orf19.1539	orf19.1539	CPAR2_212120	orf19.850	orf19.850
prom2_1251_div	0	4	3	20	4	0	31	1935	563	CPAR2_212520	orf19.813	orf19.813	CPAR2_212530	orf19.2313	orf19.2313
prom2_1285_div	0	2	3	36	3	0	44	1678	508	CPAR2_212860	orf19.2023	HGT7	CPAR2_212870	orf19.2026	orf19.2026
prom2_1342_div	1	0	2	22	0	0	25	523	872	CPAR2_213420	orf19.2094	PDR6	CPAR2_213430	orf19.2095	orf19.2095
prom2_1353_div	2	3	0	39	3	2	49	1631	165	CPAR2_213530	orf19.2107.1	STF2	CPAR2_213540	orf19.2108	SOD6
prom2_1364_div	2	10	3	160	5	2	182	4549	100	CPAR2_213640	orf19.2119	NDT80	CPAR2_213650	orf19.1907	EMC9
prom2_1390_div	6	4	2	35	2	2	51	2332	554	CPAR2_213910	orf19.2002	orf19.2002	CPAR2_213920	orf19.2003	HNM1
prom2_1392_div	2	3	2	28	2	0	37	1100	445	CPAR2_213930	---	no_short	CPAR2_213940	orf19.1996	CHA1
prom2_1399_div	0	4	3	21	1	1	30	1067	515	CPAR2_214000	orf19.1994	orf19.1994	CPAR2_214010	orf19.1995	orf19.1995
prom3_18_div	0	1	0	6	0	0	7	239	385	CPAR2_300180	orf19.7107	orf19.7107	CPAR2_300190	orf19.7106	VPS70
prom3_34_div	1	3	1	23	0	1	29	1034	396	CPAR2_300340	orf19.7009	orf19.7009	CPAR2_300350	orf19.6898	orf19.6898
prom3_42_div	1	0	4	4	2	3	14	609	788	CPAR2_300420	orf19.6905	orf19.6905	CPAR2_300430	orf19.6906	ASC1
prom3_47_div	2	4	1	10	1	2	20	1030	19	CPAR2_300470	orf19.6910	PSF1	CPAR2_300480	orf19.6912	orf19.6912
prom3_56_div	1	0	1	5	0	0	7	599	528	CPAR2_300560	orf19.6462	orf19.6462	CPAR2_300570	---	no_short
prom3_66_div	5	2	1	14	1	0	23	1187	199	CPAR2_300660	orf19.7098	orf19.7098	CPAR2_300670	---	no_short
prom3_79_div	10	25	24	175	14	4	252	11112	1	CPAR2_300790	orf19.7150	NRG1	CPAR2_300800	orf19.7152	orf19.7152
prom3_91_div	1	0	0	6	2	0	9	409	791	CPAR2_300910	orf19.7035	RFC2	CPAR2_300920	orf19.6459	DPP3
prom3_115_div	2	2	6	39	2	2	53	2823	179	CPAR2_301150	orf19.6489	FMP45	CPAR2_301160	orf19.6492	orf19.6492
prom3_117_div	2	7	2	66	10	3	90	4146	592	CPAR2_301170	orf19.6494	WHI3	CPAR2_301180	orf19.6496	TRS33
prom3_133_div	3	17	10	73	11	3	117	5417	43	CPAR2_301330	---	no_short	CPAR2_301340	orf19.6514	CUP9
prom3_152_div	0	0	1	2	0	0	3	388	590	CPAR2_301520	orf19.7065	PSF3	CPAR2_301530	orf19.7032	orf19.7032
prom3_160_div	3	3	8	67	10	2	93	2304	81	CPAR2_301600	orf19.7084	DFI1	CPAR2_301610	orf19.7085	orf19.7085
prom3_173_div	4	6	8	83	2	5	108	3670	166	CPAR2_301730	orf19.4752	MSN4	CPAR2_301740	orf19.4753	PFK26
prom3_210_div	1	1	2	11	1	0	16	715	244	CPAR2_302100	orf19.4715	orf19.4715	CPAR2_302110	orf19.2909	ERG26
prom3_223_div	6	11	6	52	6	4	85	4652	779	CPAR2_302230	orf19.4662	RLM1	CPAR2_302240	orf19.3813	orf19.3813
prom3_251_div	2	1	0	2	1	0	6	402	904	CPAR2_302510	orf19.2655	BUB3	CPAR2_302520	orf19.4349	orf19.4349
prom3_254_div	3	7	4	43	5	5	67	2931	422	CPAR2_302540	orf19.4347	orf19.4347	CPAR2_302550	orf19.4346	orf19.4346
prom3_256_div	2	8	10	170	2	4	196	4114	219	CPAR2_302555	orf19.4342	orf19.4342	CPAR2_302560	orf19.1948	orf19.1948
prom3_258_div	3	2	3	44	5	1	58	2208	163	CPAR2_302570	orf19.1946	orf19.1946	CPAR2_302580	orf19.1945	AUR1
prom3_264_div	4	1	2	2	0	0	9	912	611	CPAR2_302630	orf19.967	orf19.967	CPAR2_302640	---	no_short
prom3_280_div	2	7	7	29	3	0	48	2582	898	CPAR2_302790	---	no_short	CPAR2_302800	orf19.4246	orf19.4246
prom3_288_div	2	3	7	28	3	2	45	1626	498	CPAR2_302880	orf19.6680	FGR27	CPAR2_302890	orf19.6679	orf19.6679
prom3_299_div	6	6	6	141	5	2	166	3934	327	CPAR2_302990	orf19.1105.2	PGA56	CPAR2_303000	orf19.1106	orf19.1106
prom3_327_div	3	4	7	38	1	4	57	2239	493	CPAR2_303270	orf19.1926	SEF2	CPAR2_303280	orf19.1927	SNM1
prom3_340_div	3	0	3	12	0	0	18	771	595	CPAR2_303400	orf19.578	orf19.578	CPAR2_303410	orf19.3176	RIM21
prom3_375_div	3	6	10	87	5	4	115	3298	52	CPAR2_303750	orf19.921	orf19.921	CPAR2_303760	orf19.920	RMT2
prom3_377_div	1	1	1	31	1	1	36	1151	699	CPAR2_303770	orf19.567	TFB3	CPAR2_303780	orf19.3174	CDC24
prom3_384_div	3	15	12	102	5	4	141	5963	39	CPAR2_303840	orf19.1960	CLN3	CPAR2_303850	orf19.1959	orf19.1959
prom3_387_div	3	0	0	2	0	0	5	342	330	CPAR2_303870	orf19.1956	orf19.1956	CPAR2_303880	orf19.1955	orf19.1955
prom3_401_div	5	5	5	108	3	0	126	2289	582	CPAR2_304010	orf19.940	BUD2	CPAR2_304020	orf19.939	NAM7
prom3_408_div	0	0	1	1	1	1	4	595	290	CPAR2_304080	orf19.946	MET14	CPAR2_304090	orf19.947	MRP17
prom3_413_div	1	2	1	17	3	2	26	1285	149	CPAR2_304130	orf19.953.1	COF1	CPAR2_304140	orf19.954	orf19.954
prom3_415_div	2	0	0	2	0	1	5	374	334	CPAR2_304150	orf19.955	orf19.955	CPAR2_304160	orf19.956	orf19.956
prom3_422_div	2	0	1	27	2	1	33	1137	411	CPAR2_304220	orf19.976	BRE1	CPAR2_304230	orf19.974	ROT2
prom3_430_div	2	0	2	8	2	1	15	563	682	CPAR2_304300	orf19.6665	orf19.6665	CPAR2_304310	orf19.6663	RPS25B
prom4_16_div	1	4	2	12	2	0	21	1461	104	CPAR2_400150	orf19.2735	SEN2	CPAR2_400160	orf19.2751	orf19.2751
prom4_25_div	8	14	10	85	8	3	128	4934	161	CPAR2_400240	orf19.2726	orf19.2726	CPAR2_400250	orf19.2724	orf19.2724
prom4_51_div	6	9	10	91	7	2	125	3942	313	CPAR2_400500	orf19.4600	orf19.4600	CPAR2_400510	orf19.4599	PHO89
prom4_63_div	0	3	0	18	2	1	24	1085	593	CPAR2_400620	orf19.4579	orf19.4579	CPAR2_400630	orf19.4609	orf19.4609
prom4_114_div	2	0	1	1	3	0	7	269	226	CPAR2_401140	orf19.4161	orf19.4161	CPAR2_401150	orf19.4162	MLH1
prom4_118_div	5	8	7	94	2	2	118	4718	4	CPAR2_401180	orf19.4166	ZCF21	CPAR2_401190	orf19.4167	orf19.4167
prom4_122_div	2	2	1	26	2	0	33	1149	405	CPAR2_401220	orf19.4617	orf19.4617	CPAR2_401230	orf19.4618	FBA1
prom4_133_div	2	1	2	22	1	2	30	1499	770	CPAR2_401330	orf19.4593.1	orf19.4593.1	CPAR2_401340	orf19.4686	orf19.4686
prom4_138_div	1	0	0	8	1	1	11	253	786	CPAR2_401380	orf19.4675	ASK1	CPAR2_401390	orf19.4676	orf19.4676
prom4_146_div	6	7	10	61	6	4	94	4588	55	CPAR2_401460	orf19.2693	GST2	CPAR2_401470	orf19.2752	ADR1
prom4_150_div	3	4	6	69	6	3	91	3853	545	CPAR2_401500	orf19.2691	orf19.2691	CPAR2_401510	orf19.2690	orf19.2690
prom4_155_div	3	9	6	54	10	3	85	4402	48	CPAR2_401550	---	no_short	CPAR2_401560	orf19.2685	PGA54
prom4_209_div	3	4	4	43	6	1	61	2194	162	CPAR2_402080	orf19.787.1	orf19.787.1	CPAR2_402090	orf19.789	PYC2
prom4_246_div	0	1	3	7	1	1	13	686	641	CPAR2_402450	orf19.4181	SPC2	CPAR2_402460	orf19.5676	orf19.5676
prom4_288_div	3	3	5	32	1	1	45	1635	343	CPAR2_402880	orf19.5634	FRP1	CPAR2_402890	---	no_short
prom4_315_div	3	2	3	13	3	2	26	1545	25	CPAR2_403150	orf19.6864	orf19.6864	CPAR2_403160	---	no_short
prom4_321_div	3	4	5	11	5	0	28	1863	874	CPAR2_403210	orf19.2762	AHP1	CPAR2_403220	---	no_short
prom4_359_div	9	20	9	117	10	2	167	6198	390	CPAR2_403600	orf19.1313	CDR3	CPAR2_403610	orf19.1311	SPO75
prom4_380_div	3	3	6	41	2	1	56	1987	571	CPAR2_403810	orf19.5038	orf19.5038	CPAR2_403820	---	no_short
prom4_407_div	4	1	4	45	2	1	57	2296	275	CPAR2_404080	orf19.5860	orf19.5860	CPAR2_404090	orf19.345	orf19.345
prom4_409_div	7	3	8	49	6	5	78	3512	278	CPAR2_404100	orf19.346	orf19.346	CPAR2_404110	---	no_short
prom4_437_div	2	0	4	8	2	0	16	704	836	CPAR2_404390	orf19.6944	PHB1	CPAR2_404400	orf19.5917.3	orf19.5917.3
prom4_447_div	1	0	0	4	0	0	5	222	636	CPAR2_404490	orf19.7406	orf19.7406	CPAR2_404500	---	no_short
prom4_473_div	3	1	1	36	1	1	43	2027	373	CPAR2_404750	orf19.348	SKN2	CPAR2_404760	orf19.7413	MMS21
prom4_481_div	1	3	4	55	5	2	70	1457	696	CPAR2_404830	orf19.7419	HNT2	CPAR2_404840	orf19.7417	TSA1
prom4_513_div	1	3	1	23	3	1	32	1629	268	CPAR2_405150	orf19.1785	orf19.1785	CPAR2_405160	orf19.1355	orf19.1355
prom4_522_div	1	2	2	17	1	4	27	1447	758	CPAR2_405240	orf19.6948	CCC1	CPAR2_405250	orf19.7375	orf19.7375
prom4_531_div	0	2	0	4	3	5	14	547	550	CPAR2_405330	orf19.5982	RPL18	CPAR2_405340	orf19.5984	orf19.5984
prom4_537_div	3	21	18	157	1	3	203	7508	187	CPAR2_405390	orf19.5991	orf19.5991	CPAR2_405400	orf19.5992	WOR2
prom4_545_div	2	7	4	43	3	3	62	2770	412	CPAR2_405470	orf19.5975	orf19.5975	CPAR2_405480	orf19.5974	ATG9
prom4_547_div	1	2	2	35	2	1	43	1315	575	CPAR2_405490	---	no_short	CPAR2_405500	orf19.5959	NOP14
prom4_574_div	8	13	9	110	9	4	153	4756	63	CPAR2_405750	orf19.6983	orf19.6983	CPAR2_405760	orf19.6984	orf19.6984
prom4_594_div	3	1	3	85	6	1	99	1934	208	CPAR2_405950	orf19.1376	orf19.1376	CPAR2_405960	orf19.1377	IPK2
prom4_602_div	2	3	0	14	1	0	20	1051	229	CPAR2_406030	orf19.1389	orf19.1389	CPAR2_406040	orf19.3131	OYE32
prom4_610_div	2	3	1	23	4	0	33	1077	502	CPAR2_406110	orf19.1396	orf19.1396	CPAR2_406120	orf19.1397	orf19.1397
prom4_652_div	2	3	4	54	2	3	68	2022	74	CPAR2_406530	orf19.2269	orf19.2269	CPAR2_406540	orf19.2268	RCK2
prom4_696_div	4	10	6	61	4	0	85	3593	71	CPAR2_406960	orf19.3635	orf19.3635	CPAR2_406970	orf19.3638	PGA46
prom4_706_div	2	1	0	3	2	0	8	328	375	CPAR2_407060	orf19.564	KAR3	CPAR2_407070	orf19.563	RRP15
prom4_713_div	2	10	5	165	5	1	188	2651	195	CPAR2_407130	orf19.1362	SMM1	CPAR2_407140	orf19.1363	orf19.1363
prom4_720_div	4	3	3	14	5	1	30	2478	320	CPAR2_407200	orf19.1783	YOR1	CPAR2_407210	orf19.1365	orf19.1365
prom4_757_div	2	8	1	33	2	0	46	2669	465	CPAR2_407570	---	no_short	CPAR2_407590	orf19.2178.1	orf19.2178.1
prom4_762_div	6	12	9	170	5	4	206	5864	575	CPAR2_407630	orf19.35	orf19.35	CPAR2_407640	orf19.34	GIT1
prom4_786_div	0	0	3	5	0	1	9	397	416	CPAR2_407870	---	no_short	CPAR2_407880	orf19.5342.1	MTR2
prom4_791_div	5	8	10	162	7	3	195	5396	299	CPAR2_407920	orf19.5338	GAL4	CPAR2_407930	orf19.5326	orf19.5326
prom4_794_div	0	2	3	35	2	0	42	1234	386	CPAR2_407950	orf19.5334	orf19.5334	CPAR2_407960	orf19.5335	SGS1
prom4_796_div	0	1	5	3	4	1	14	1322	887	CPAR2_407970	orf19.5337	UBC15	CPAR2_407980	---	no_short
prom5_16_div	2	6	3	16	2	1	30	2072	764	CPAR2_500160	orf19.3093	MSH2	CPAR2_500170	orf19.3112	ZRT1
prom5_40_div	2	0	1	19	1	0	23	661	473	CPAR2_500400	orf19.1252	YME1	CPAR2_500410	orf19.1251	BRN1
prom5_48_div	2	6	8	28	4	4	52	2422	606	CPAR2_500480	orf19.1240	orf19.1240	CPAR2_500490	---	no_short
prom5_54_div	1	1	1	10	1	1	15	393	596	CPAR2_500540	orf19.1235	HOM3	CPAR2_500550	orf19.1802	orf19.1802
prom5_61_div	5	4	6	55	1	1	72	3848	308	CPAR2_500610	orf19.1277	orf19.1277	CPAR2_500620	orf19.1253	orf19.1253
prom5_88_div	3	3	2	26	2	3	39	2242	609	CPAR2_500880	orf19.742	ALD6	CPAR2_500890	orf19.3110	orf19.3110
prom5_91_div	3	3	2	11	4	4	27	1768	160	CPAR2_500910	orf19.5724	orf19.5724	CPAR2_500920	orf19.3839	SAP10
prom5_102_div	3	1	1	11	2	0	18	986	233	CPAR2_501020	orf19.2877	PDC11	CPAR2_501030	orf19.2876	CBF1
prom5_136_div	5	5	4	36	4	2	56	2767	31	CPAR2_501370	---	no_short	CPAR2_501380	orf19.4716	GDH3
prom5_146_div	1	0	0	10	1	0	12	247	882	CPAR2_501460	orf19.4413	CMD1	CPAR2_501470	orf19.4412	orf19.4412
prom5_152_div	0	0	1	19	0	2	22	524	557	CPAR2_501520	orf19.4406	orf19.4406	CPAR2_501530	---	no_short
prom5_158_div	1	4	2	25	6	2	40	1634	537	CPAR2_501580	orf19.2646	ZCF13	CPAR2_501590	orf19.4136	YBL053
prom5_160_div	0	1	1	4	1	1	8	697	741	CPAR2_501600	orf19.4142	orf19.4142	CPAR2_501610	orf19.4143	orf19.4143
prom5_167_div	1	0	2	2	4	2	11	818	632	CPAR2_501670	orf19.4148	orf19.4148	CPAR2_501680	orf19.4149.1	orf19.4149.1
prom5_171_div	1	0	2	50	0	0	53	1535	133	CPAR2_501710	orf19.4152	CEF3	CPAR2_501720	orf19.4153	orf19.4153
prom5_205_div	2	6	8	52	5	1	74	3633	840	CPAR2_502050	orf19.2639	orf19.2639	CPAR2_502060	orf19.2638	orf19.2638
prom5_211_div	3	8	6	12	0	3	32	1767	442	CPAR2_502110	orf19.993	orf19.993	CPAR2_502120	---	no_short
prom5_217_div	2	1	3	45	1	0	52	1326	761	CPAR2_502170	orf19.1279	CDS1	CPAR2_502180	orf19.1280	SUI1
prom5_242_div	2	1	1	22	3	0	29	1176	849	CPAR2_502420	orf19.5692	orf19.5692	CPAR2_502430	orf19.3991	orf19.3991
prom5_246_div	5	5	2	11	1	3	27	1653	560	CPAR2_502460	orf19.3902	orf19.3902	CPAR2_502470	orf19.4248	orf19.4248
prom5_278_div	2	2	0	20	5	1	30	1419	645	CPAR2_502780	orf19.4007	orf19.4007	CPAR2_502790	---	no_short
prom5_286_div	1	0	0	10	6	0	17	642	799	CPAR2_502860	orf19.6929	orf19.6929	CPAR2_502870	orf19.2515	orf19.2515
prom5_301_div	5	6	0	18	5	4	38	1897	471	CPAR2_503020	orf19.5376	orf19.5376	CPAR2_503030	orf19.3071	MIH1
prom5_340_div	3	1	2	12	2	0	20	1110	820	CPAR2_503410	orf19.5416	ESA1	CPAR2_503420	orf19.5417	DOT5
prom5_347_div	2	1	2	8	5	4	22	1983	496	CPAR2_503480	orf19.6987	DNM1	CPAR2_503490	orf19.6988	OST1
prom5_355_div	0	1	2	5	2	0	10	355	651	CPAR2_503550	orf19.6938	MEU1	CPAR2_503560	calb_CGOB_00002	no_short
prom5_368_div	3	5	4	25	5	6	48	2761	484	CPAR2_503690	orf19.1704	FOX3	CPAR2_503700	---	no_short
prom5_371_div	1	1	0	7	2	0	11	397	755	CPAR2_503720	orf19.1701	RKI1	CPAR2_503730	orf19.1700	RPS7A
prom5_398_div	5	8	8	34	6	0	61	2906	625	CPAR2_503990	orf19.5437	RHR2	CPAR2_504000	orf19.5438	orf19.5438
prom5_407_div	0	6	9	78	2	2	97	3909	204	CPAR2_504080	orf19.5447	HGT19	CPAR2_504090	orf19.5449	orf19.5449
prom6_39_div	1	5	2	34	4	3	49	1725	683	CPAR2_600390	orf19.1080	orf19.1080	CPAR2_600400	orf19.1078	HBR2
prom6_63_div	2	11	5	17	6	1	42	2983	900	CPAR2_600640	---	no_short	CPAR2_600650	orf19.5561	RAV2
prom6_65_div	4	3	1	19	6	4	37	2059	114	CPAR2_600660	orf19.5572	orf19.5572	CPAR2_600670	orf19.5569	orf19.5569
prom6_73_div	4	0	1	3	3	1	12	769	594	CPAR2_600760	orf19.5758	SAL6	CPAR2_600770	orf19.5757	orf19.5757
prom6_111_div	4	1	4	31	1	1	42	1449	816	CPAR2_601180	orf19.5565	orf19.5565	CPAR2_601190	---	no_short
prom6_125_div	1	2	1	7	2	2	15	622	481	CPAR2_601320	orf19.3466	orf19.3466	CPAR2_601330	orf19.3465	RPL10A
prom6_134_div	4	5	3	51	0	0	63	2389	21	CPAR2_601410	orf19.3474	IPL1	CPAR2_601420	orf19.3475	orf19.3475
prom6_164_div	0	0	3	17	2	1	23	1021	79	CPAR2_601710	orf19.5521	ISA1	CPAR2_601720	orf19.5534	orf19.5534
prom6_168_div	3	2	2	5	0	1	13	1024	782	CPAR2_601750	orf19.690	PLB2	CPAR2_601760	---	no_short
prom6_176_div	0	3	2	9	1	2	17	1049	342	CPAR2_601830	orf19.3504	RPL23A	CPAR2_601840	orf19.5517	orf19.5517
prom6_184_div	7	9	7	40	3	4	70	3248	91	CPAR2_601910	orf19.5539	orf19.5539	CPAR2_601920	orf19.5537	WSC2
prom6_194_div	4	0	0	4	1	0	9	548	660	CPAR2_602000	orf19.5514	orf19.5514	CPAR2_602010	orf19.5513	orf19.5513
prom6_197_div	3	9	2	60	3	2	79	4080	907	CPAR2_602030	---	no_short	CPAR2_602040	---	no_short
prom6_228_div	1	0	0	24	4	1	30	600	710	CPAR2_602330	orf19.3396	HCH1	CPAR2_602340	orf19.3394	orf19.3394
prom6_243_div	1	3	0	23	0	0	27	1195	387	CPAR2_602490	orf19.3431	orf19.3431	CPAR2_602500	orf19.3430	orf19.3430
prom6_245_div	2	2	6	40	5	1	56	2173	663	CPAR2_602510	orf19.3429	FGR47	CPAR2_602520	orf19.3428	orf19.3428
prom6_251_div	1	0	6	13	1	4	25	1135	507	CPAR2_602570	orf19.3422	FMP27	CPAR2_602580	orf19.3415.1	RPL32
prom6_259_div	1	1	1	10	2	2	17	602	173	CPAR2_602650	orf19.3445	HOC1	CPAR2_602660	orf19.3446	orf19.3446
prom6_269_div	0	2	3	41	1	1	48	1843	692	CPAR2_602750	orf19.137	orf19.137	CPAR2_602760	orf19.136	orf19.136
prom6_286_div	2	0	1	2	0	0	5	247	826	CPAR2_602920	orf19.3656	COX15	CPAR2_602930	orf19.3655	orf19.3655
prom6_295_div	5	4	5	9	1	3	27	1841	15	CPAR2_603010	---	no_short	CPAR2_603020	orf19.93	orf19.93
prom6_301_div	1	3	3	48	4	0	59	2217	584	CPAR2_603070	orf19.96	TOP1	CPAR2_603080	orf19.97	CAN1
prom6_303_div	6	9	11	174	21	3	224	7042	367	CPAR2_603090	orf19.3642	SUN41	CPAR2_603100	orf19.3643	orf19.3643
prom6_320_div	1	0	1	46	1	1	50	1296	854	CPAR2_603260	orf19.6319	orf19.6319	CPAR2_603270	orf19.1177	orf19.1177
prom6_332_div	0	2	0	9	2	2	15	529	561	CPAR2_603375	orf19.6325.1	orf19.6325.1	CPAR2_603380	orf19.6326	orf19.6326
prom6_335_div	1	1	3	7	2	2	16	1063	862	CPAR2_603400	orf19.6328	orf19.6328	CPAR2_603410	orf19.6329	orf19.6329
prom6_355_div	6	3	9	86	6	2	112	4077	14	CPAR2_603600	orf19.4211	FET3	CPAR2_603610	orf19.4210	orf19.4210
prom6_365_div	2	4	1	33	2	0	42	1879	667	CPAR2_603690	orf19.4201	NHX1	CPAR2_603700	orf19.4199	orf19.4199
prom7_9_div	0	2	1	26	1	0	30	961	746	CPAR2_700090	orf19.2156	NAG1	CPAR2_700100	orf19.2157	DAC1
prom7_24_div	4	0	0	3	0	0	7	397	419	CPAR2_700240	orf19.5029	MODF	CPAR2_700250	orf19.5030	orf19.5030
prom7_33_div	0	1	0	10	0	0	11	358	827	CPAR2_700330	orf19.7213	orf19.7213	CPAR2_700340	orf19.7214	orf19.7214
prom7_38_div	0	4	3	9	1	0	17	949	177	CPAR2_700380	orf19.4980	HSP70	CPAR2_700390	orf19.7257	orf19.7257
prom7_52_div	1	0	1	2	1	0	5	154	132	CPAR2_700520	orf19.7237	orf19.7237	CPAR2_700530	orf19.7236	TIF35
prom7_55_div	0	0	2	4	3	3	12	338	379	CPAR2_700550	orf19.7234	orf19.7234	CPAR2_700560	orf19.7232	IRR1
prom7_63_div	1	1	3	18	1	0	24	1170	716	CPAR2_700630	orf19.7229	IML2	CPAR2_700640	---	no_short
prom7_80_div	1	4	0	57	0	0	62	2427	434	CPAR2_700800	orf19.4867	SWE1	CPAR2_700810	orf19.4869	SFU1
prom7_85_div	2	2	3	9	2	1	19	1626	418	CPAR2_700850	orf19.4873	orf19.4873	CPAR2_700860	orf19.4764	orf19.4764
prom7_97_div	1	3	2	67	3	0	76	1715	608	CPAR2_700970	---	no_short	CPAR2_700980	orf19.4772	SSU81
prom7_99_div	1	6	8	29	5	1	50	2218	869	CPAR2_700990	---	no_short	CPAR2_701000	orf19.5234	RBD1
prom7_109_div	0	0	0	3	2	0	5	177	895	CPAR2_701090	orf19.6599.1	orf19.6599.1	CPAR2_701100	orf19.6598	WAL1
prom7_122_div	2	3	2	22	2	3	34	1889	753	CPAR2_701220	orf19.7313	SSU1	CPAR2_701230	orf19.7314	CDG1
prom7_147_div	3	3	5	17	2	0	30	1464	654	CPAR2_701480	orf19.7300	orf19.7300	CPAR2_701490	orf19.7298	CHS2
prom7_179_div	3	6	5	15	3	0	32	2465	494	CPAR2_701870	---	no_short	CPAR2_701880	---	no_short
prom7_202_div	3	3	1	10	1	1	19	801	452	CPAR2_702100	orf19.6398	orf19.6398	CPAR2_702110	orf19.6399	ATS1
prom7_223_div	2	0	1	12	0	0	15	604	437	CPAR2_702320	orf19.7176	NPT1	CPAR2_702330	orf19.7175	HLJ1
prom7_237_div	1	5	2	32	3	3	46	1619	577	CPAR2_702460	orf19.7186	CLB4	CPAR2_702470	---	no_short
prom7_247_div	3	11	6	47	4	5	76	3201	148	CPAR2_702560	orf19.6541	RPL5	CPAR2_702570	orf19.6556	orf19.6556
prom7_261_div	3	14	4	41	3	8	73	4297	218	CPAR2_702700	---	no_short	CPAR2_702710	orf19.6919	orf19.6919
prom7_273_div	0	0	0	3	1	0	4	495	368	CPAR2_702820	orf19.6482	orf19.6482	CPAR2_702830	orf19.6458.1	orf19.6458.1
prom7_283_div	1	8	3	10	2	1	25	1719	676	CPAR2_702920	---	no_short	CPAR2_702930	---	no_short
prom7_289_div	1	0	3	6	1	0	11	620	415	CPAR2_702980	orf19.6518	orf19.6518	CPAR2_702990	orf19.7165	orf19.7165
prom7_298_div	1	3	0	11	1	2	18	932	719	CPAR2_703070	orf19.6452	RBP1	CPAR2_703080	orf19.3701	orf19.3701
prom7_309_div	3	3	3	31	2	3	45	2079	547	CPAR2_703180	orf19.5504	orf19.5504	CPAR2_703190	---	no_short
prom7_311_div	2	6	3	24	1	0	36	2139	896	CPAR2_703200	orf19.2133	LIP4	CPAR2_703210	---	no_short
prom7_327_div	6	14	6	46	6	4	82	6391	462	CPAR2_703360	---	no_short	CPAR2_703370	---	no_short
prom7_329_div	3	6	4	34	2	1	50	2122	339	CPAR2_703380	---	no_short	CPAR2_703390	---	no_short
prom7_362_div	3	3	1	4	0	0	11	836	349	CPAR2_703710	orf19.1339	CPY1	CPAR2_703720	---	no_short
prom7_402_div	5	8	9	62	3	4	91	4200	196	CPAR2_704120	orf19.5131	orf19.5131	CPAR2_704130	orf19.5133	ZCF29
prom7_411_div	2	1	0	5	1	0	9	322	672	CPAR2_704210	orf19.5163	SFI1	CPAR2_704220	orf19.5162	BCK1
prom7_415_div	1	1	1	30	0	1	34	704	894	CPAR2_704250	orf19.5159	orf19.5159	CPAR2_704260	orf19.5158	orf19.5158
prom7_422_div	1	5	5	22	1	1	35	1461	281	CPAR2_704320	---	no_short	CPAR2_704330	---	no_short
prom8_8_div	4	4	5	51	1	0	65	2886	776	CPAR2_800080	orf19.7521	REP1	CPAR2_800090	orf19.7523	MKC1
prom8_20_div	6	9	6	127	4	3	155	3545	516	CPAR2_800200	orf19.2843	RHO1	CPAR2_800210	orf19.2842	GZF3
prom8_35_div	0	3	2	7	1	0	13	734	277	CPAR2_800350	---	no_short	CPAR2_800360	orf19.7498	LEU1
prom8_37_div	2	0	0	21	0	1	24	653	519	CPAR2_800370	orf19.7499	orf19.7499	CPAR2_800380	orf19.7499.1	orf19.7499.1
prom8_43_div	7	7	1	44	1	5	65	2839	902	CPAR2_800430	orf19.7491	RTT109	CPAR2_800440	orf19.7539	INO2
prom8_67_div	1	2	0	8	3	0	14	472	842	CPAR2_800670	orf19.2607	orf19.2607	CPAR2_800680	orf19.2606	HDA1
prom8_86_div	0	1	0	3	2	1	7	348	821	CPAR2_800860	orf19.2568	IFU5	CPAR2_800870	orf19.3250	orf19.3250
prom8_95_div	1	4	5	24	0	0	34	2061	873	CPAR2_800950	---	no_short	CPAR2_800960	orf19.3264	CCE1
prom8_97_div	0	2	6	17	2	1	28	1367	202	CPAR2_800970	orf19.2608	ADH5	CPAR2_800980	orf19.2822	orf19.2822
prom8_103_div	4	0	2	3	1	1	11	619	476	CPAR2_801030	orf19.163	orf19.163	CPAR2_801040	orf19.164	orf19.164
prom8_109_div	9	14	12	144	5	3	187	5276	164	CPAR2_801090	orf19.2601	HEM1	CPAR2_801100	orf19.2823	RFG1
prom8_119_div	1	3	0	4	1	2	11	700	721	CPAR2_801190	orf19.2831	RPC31	CPAR2_801200	orf19.2832	INN1
prom8_130_div	4	3	1	13	4	1	26	1259	171	CPAR2_801300	orf19.3740	PGA23	CPAR2_801310	orf19.3742	orf19.3742
prom8_148_div	1	0	1	4	0	0	6	275	631	CPAR2_801480	orf19.5720	orf19.5720	CPAR2_801490	---	no_short
prom8_150_div	0	3	0	3	1	2	9	636	441	CPAR2_801500	---	no_short	CPAR2_801510	orf19.3245	orf19.3245
prom8_165_div	0	1	1	2	3	0	7	156	655	CPAR2_801650	orf19.4924	orf19.4924	CPAR2_801655	orf19.4923.1	orf19.4923.1
prom8_172_div	3	2	3	1	2	0	11	628	803	CPAR2_801710	orf19.4370	orf19.4370	CPAR2_801720	---	no_short
prom8_180_div	3	9	6	39	1	2	60	2098	129	CPAR2_801780	---	no_short	CPAR2_801790	orf19.4936.1	orf19.4936.1
prom8_184_div	1	2	3	16	1	4	27	871	289	CPAR2_801820	orf19.4940	orf19.4940	CPAR2_801830	---	no_short
prom8_187_div	0	8	7	52	4	6	77	4090	261	CPAR2_801850	orf19.4934	OP4	CPAR2_801860	orf19.4933	FAD3
prom8_197_div	0	8	1	25	2	3	39	2016	315	CPAR2_801950	orf19.4353	ULP2	CPAR2_801960	orf19.4381	VTC3
prom8_201_div	5	5	8	36	4	1	59	3122	778	CPAR2_801990	orf19.4390	orf19.4390	CPAR2_802000	orf19.4392	DEM1
prom8_348_div	2	4	4	37	2	3	52	1885	72	CPAR2_803460	orf19.4851	TFA1	CPAR2_803470	orf19.4853	HCM1
prom8_377_div	1	3	3	22	0	0	29	1468	423	CPAR2_803750	orf19.7481	MDH1	CPAR2_803760	orf19.7479	NTH1
prom8_382_div	2	1	3	9	1	1	17	999	517	CPAR2_803800	orf19.7473	orf19.7473	CPAR2_803810	orf19.1823	orf19.1823
prom8_384_div	9	14	17	116	10	4	170	6994	197	CPAR2_803820	orf19.1822	UME6	CPAR2_803830	orf19.177	orf19.177
prom8_387_div	11	12	7	61	9	5	105	5267	279	CPAR2_803850	---	no_short	CPAR2_803860	orf19.6277	orf19.6277
prom8_414_div	0	1	1	7	1	1	11	275	825	CPAR2_804120	orf19.7469	ARG1	CPAR2_804130	orf19.5078	orf19.5078
prom8_433_div	5	3	4	14	1	1	28	1651	118	CPAR2_804310	orf19.4737	TPO3	CPAR2_804320	orf19.5076.1	orf19.5076.1
prom8_443_div	0	0	1	0	0	1	2	162	597	CPAR2_804410	orf19.4905	orf19.4905	CPAR2_804420	---	no_short
prom8_463_div	2	3	4	24	3	1	37	2440	75	CPAR2_804600	orf19.1153	GAD1	CPAR2_804610	orf19.4865	orf19.4865
prom8_467_div	0	13	5	100	5	1	124	2780	673	CPAR2_804640	orf19.4890	CLA4	CPAR2_804650	---	no_short
prom8_478_div	1	1	3	9	0	2	16	1012	797	CPAR2_804750	---	no_short	CPAR2_804760	orf19.4747	HEM14
prom8_484_div	1	1	1	8	1	1	13	607	485	CPAR2_804810	orf19.4846	orf19.4846	CPAR2_804820	orf19.4845	orf19.4845
prom8_501_div	4	7	2	32	3	3	51	3074	234	CPAR2_804980	orf19.5255	PXA2	CPAR2_804990	orf19.4906	orf19.4906
prom8_537_div	2	3	6	99	2	1	113	3099	83	CPAR2_805340	---	no_short	CPAR2_805350	orf19.7072	PEL1
prom8_567_div	2	2	2	31	0	0	37	1028	875	CPAR2_805640	orf19.5188	CHS1	CPAR2_805650	orf19.6896	orf19.6896
prom8_581_div	2	2	0	5	1	0	10	744	685	CPAR2_805780	orf19.7441	orf19.7441	CPAR2_805790	orf19.7446	OPI3
prom8_593_div	3	5	8	69	1	2	88	3299	558	CPAR2_805900	orf19.5917	STP3	CPAR2_805910	---	no_short
prom8_595_div	4	3	7	36	1	1	52	2498	175	CPAR2_805920	---	no_short	CPAR2_805930	orf19.5908	TEC1
prom8_598_div	2	0	1	11	0	0	14	341	137	CPAR2_805950	orf19.5905	orf19.5905	CPAR2_805960	orf19.5904	RPL19A
prom8_601_div	2	1	3	1	0	0	7	350	111	CPAR2_805980	orf19.5912	MAK21	CPAR2_805990	orf19.5911	CMK1
prom8_606_div	0	0	4	10	0	1	15	777	394	CPAR2_806030	orf19.5897	orf19.5897	CPAR2_806040	orf19.5896	orf19.5896
prom8_633_div	3	6	5	37	3	0	54	2553	57	CPAR2_806300	orf19.1402	CCT2	CPAR2_806310	orf19.4082	DDR48
prom8_652_div	5	6	13	116	8	2	150	6962	10	CPAR2_806490	orf19.220	PIR1	CPAR2_806500	orf19.217	orf19.217
prom8_666_div	2	2	1	6	2	1	14	749	280	CPAR2_806630	---	no_short	CPAR2_806640	orf19.1373	INP51
prom8_677_div	4	10	5	34	4	2	59	2717	158	CPAR2_806740	orf19.3609	UTP15	CPAR2_806750	orf19.7388	PBS2
prom8_686_div	7	8	11	102	4	4	136	5380	231	CPAR2_806830	orf19.7381	AHR1	CPAR2_806840	orf19.7380	orf19.7380
prom8_711_div	0	2	3	8	0	0	13	1088	708	CPAR2_807080	orf19.7356	orf19.7356	CPAR2_807090	orf19.7357	orf19.7357
prom8_714_div	2	4	5	24	2	0	37	1756	319	CPAR2_807110	orf19.7359	CRZ1	CPAR2_807120	---	no_short
prom8_741_div	4	13	6	50	7	7	87	4021	98	CPAR2_807380	orf19.5953	orf19.5953	CPAR2_807390	orf19.5952	orf19.5952
prom8_747_div	0	1	2	12	0	1	16	698	513	CPAR2_807440	orf19.5942	orf19.5942	CPAR2_807450	orf19.5941	orf19.5941
prom8_761_div	3	7	8	53	4	3	78	2614	266	CPAR2_807580	orf19.5929	orf19.5929	CPAR2_807590	orf19.5933	orf19.5933
prom8_791_div	4	11	8	82	4	1	110	3978	256	CPAR2_807880	orf19.6190	SRB1	CPAR2_807890	---	no_short
prom8_804_div	4	5	2	58	3	2	74	2851	66	CPAR2_808010	orf19.6171	orf19.6171	CPAR2_808020	orf19.6173	STD1
prom8_809_div	1	2	1	22	2	0	28	1008	217	CPAR2_808060	orf19.6178	FBP1	CPAR2_808070	orf19.6709	orf19.6709
prom8_831_div	6	12	6	217	4	0	245	5373	99	CPAR2_808280	orf19.6734	TCC1	CPAR2_808290	orf19.6736	orf19.6736
prom8_859_div	1	4	4	12	2	0	23	1509	374	CPAR2_808560	orf19.6826	SLF1	CPAR2_808570	orf19.6824	orf19.6824
prom8_865_div	8	21	17	100	6	5	157	6866	11	CPAR2_808620	orf19.6817	FCR1	CPAR2_808630	---	no_short
prom8_869_div	2	2	3	17	4	2	30	1190	492	CPAR2_808660	orf19.6816	orf19.6816	CPAR2_808670	orf19.6814	TDH3
prom8_897_div	1	0	0	6	0	0	7	364	800	CPAR2_808940	orf19.6783	orf19.6783	CPAR2_808950	orf19.6780	MET8
prom8_907_div	0	4	0	26	3	2	35	1247	432	CPAR2_809040	orf19.6763	SLK19	CPAR2_809050	orf19.6760	MDS3
prom1_838_single	7	15	13	83	5	1	124	4793	2	CPAR2_108370	orf19.4527	HGT1	none	---	---
prom3_398_single	10	22	20	120	9	4	185	9172	3	CPAR2_303980	orf19.935	AGA1	none	---	---
prom1_616_single	3	2	2	53	2	1	63	1939	5	CPAR2_106120	orf19.3669	SHA3	none	---	---
prom8_227_single	2	3	1	7	3	0	16	838	6	CPAR2_802250	orf19.2396	IFR2	none	---	---
prom1_284_single	1	2	2	12	1	0	18	866	7	CPAR2_102830	orf19.238	CCP1	none	---	---
prom7_265_single	1	3	4	6	0	0	14	1288	12	CPAR2_702740	orf19.6472	CYP1	none	---	---
prom7_379_single	3	4	5	81	3	0	96	1719	16	CPAR2_703880	orf19.6692	MNN7	none	---	---
prom2_759_single	6	10	9	80	3	3	111	5474	18	CPAR2_207590	orf19.4792	orf19.4792	none	---	---
prom2_245_single	12	19	15	100	10	4	160	6612	20	CPAR2_202450	orf19.467	orf19.467	none	---	---
prom2_244_single	4	9	8	69	3	3	96	3016	22	CPAR2_202440	orf19.469	HST7	none	---	---
prom2_1163_single	3	4	2	64	1	1	75	2377	23	CPAR2_211640	orf19.5785	orf19.5785	none	---	---
prom4_524_single	3	5	0	17	2	1	28	1320	24	CPAR2_405260	orf19.7374	CTA4	none	---	---
prom6_262_single	4	10	3	18	2	0	37	1965	27	CPAR2_602680	orf19.3448	orf19.3448	none	---	---
prom2_663_single	2	1	2	11	0	2	18	678	28	CPAR2_206630	orf19.3544	orf19.3544	none	---	---
prom8_739_single	9	4	3	80	6	1	103	3165	29	CPAR2_807360	orf19.6968	orf19.6968	none	---	---
prom8_143_single	1	2	0	56	3	2	64	1544	30	CPAR2_801430	orf19.3753	SEF1	none	---	---
prom7_154_single	9	10	18	99	9	5	150	7070	32	CPAR2_701620	orf19.610	EFG1	none	---	---
prom3_135_single	7	17	9	112	6	3	154	6861	32	CPAR2_301350	orf19.6579	orf19.6579	none	---	---
prom1_754_single	4	3	5	22	5	1	40	1686	34	CPAR2_107500	orf19.2475	PGA26	none	---	---
prom2_497_single	11	13	8	108	5	3	148	5405	35	CPAR2_204970	orf19.3869	orf19.3869	none	---	---
prom1_48_single	4	5	3	24	1	0	37	2459	36	CPAR2_100490	orf19.1979	GIT3	none	---	---
prom2_507_single	6	6	1	58	3	1	75	2910	40	CPAR2_205070	orf19.3854	orf19.3854	none	---	---
prom7_249_single	3	6	6	22	1	1	39	2687	41	CPAR2_702580	orf19.6551	orf19.6551	none	---	---
prom7_11_single	3	5	3	18	0	3	32	1192	42	CPAR2_700110	orf19.2158	NAG3	none	---	---
prom2_258_single	1	2	2	6	0	0	11	959	45	CPAR2_202580	orf19.4372	orf19.4372	none	---	---
prom8_265_single	5	7	3	29	2	3	49	2394	46	CPAR2_802630	orf19.166	ASG1	none	---	---
prom2_262_single	1	4	4	65	4	1	79	2072	47	CPAR2_202620	orf19.4952	orf19.4952	none	---	---
prom2_361_single	2	1	2	20	0	0	25	636	49	CPAR2_203610	orf19.1168	ZCF3	none	---	---
prom4_539_single	5	10	8	104	3	5	135	4937	50	CPAR2_405410	orf19.5994	RHB1	none	---	---
prom5_231_single	2	0	1	4	0	0	7	358	51	CPAR2_502310	orf19.5686	orf19.5686	none	---	---
prom6_340_single	10	18	15	108	5	4	160	5427	53	CPAR2_603450	orf19.1189	orf19.1189	none	---	---
prom2_782_single	0	7	6	27	3	1	44	2363	54	CPAR2_207820	orf19.674	orf19.674	none	---	---
prom1_857_single	4	11	6	71	4	2	98	3491	58	CPAR2_108560	orf19.3010.1	ECM33	none	---	---
prom2_802_single	2	3	1	24	0	1	31	790	59	CPAR2_208020	orf19.4450.1	orf19.4450.1	none	---	---
prom2_973_single	8	19	8	205	16	6	262	7040	60	CPAR2_209750	orf19.6874	orf19.6874	none	---	---
prom4_549_single	1	9	3	68	3	1	85	2888	61	CPAR2_405510	orf19.5960	NCE102	none	---	---
prom5_353_single	1	3	3	30	3	2	42	2110	65	CPAR2_503530	orf19.6993	GAP2	none	---	---
prom1_240_single	3	6	3	12	3	2	29	2485	67	CPAR2_102400	---	no_short	none	---	---
prom8_503_single	8	18	9	98	10	6	149	7254	68	CPAR2_805000	orf19.4884	WOR1	none	---	---
prom1_376_single	3	3	1	9	5	1	22	1453	69	CPAR2_103750	orf19.2435	MSI3	none	---	---
prom1_737_single	2	3	2	27	1	1	36	1531	70	CPAR2_107330	orf19.2460	orf19.2460	none	---	---
prom6_84_single	2	9	7	30	5	4	57	3033	76	CPAR2_600870	orf19.5728	orf19.5728	none	---	---
prom7_57_single	4	5	5	43	2	1	60	2212	78	CPAR2_700570	orf19.7219	FTR1	none	---	---
prom5_270_single	12	20	11	199	6	3	251	7446	82	CPAR2_502700	orf19.4000	GRF10	none	---	---
prom5_225_single	5	5	5	96	2	3	116	3975	84	CPAR2_502250	orf19.1287	orf19.1287	none	---	---
prom8_820_single	3	0	1	12	0	1	17	417	85	CPAR2_808170	orf19.6720	orf19.6720	none	---	---
prom1_928_single	10	23	20	108	7	4	172	7654	86	CPAR2_109270	orf19.3338	orf19.3338	none	---	---
prom6_348_single	3	2	3	42	3	0	53	1803	87	CPAR2_603530	orf19.1193	GNP1	none	---	---
prom8_271_single	1	7	5	12	1	2	28	1722	92	CPAR2_802690	---	no_short	none	---	---
prom6_354_single	0	8	5	50	2	0	65	2371	94	CPAR2_603590	orf19.4212	FET99	none	---	---
prom3_26_single	2	4	3	17	3	0	29	1177	95	CPAR2_300260	orf19.7016	PHM5	none	---	---
prom8_670_single	0	5	8	49	6	3	71	2889	96	CPAR2_806670	orf19.3618	YWP1	none	---	---
prom1_657_single	2	8	1	23	6	0	40	2562	97	CPAR2_106530	orf19.2962	orf19.2962	none	---	---
prom7_96_single	4	4	3	25	4	3	43	2110	102	CPAR2_700960	orf19.4775	CTA8	none	---	---
prom1_982_single	6	10	7	59	10	4	96	2770	103	CPAR2_109800	orf19.3302	orf19.3302	none	---	---
prom6_299_single	2	5	7	14	1	0	29	1205	105	CPAR2_603050	---	no_short	none	---	---
prom2_1173_single	3	7	9	74	3	2	98	3939	110	CPAR2_211740	orf19.909	STP4	none	---	---
prom3_383_single	6	8	7	83	4	2	110	4270	112	CPAR2_303830	orf19.1961	orf19.1961	none	---	---
prom2_28_single	2	1	1	14	1	0	19	699	113	CPAR2_200280	orf19.7676	XYL2	none	---	---
prom1_734_single	3	4	4	23	3	0	37	1587	115	CPAR2_107300	orf19.2457	orf19.2457	none	---	---
prom4_201_single	5	4	8	64	4	2	87	3093	117	CPAR2_402000	orf19.5303	PGA30	none	---	---
prom1_106_single	8	8	4	147	2	2	171	3913	120	CPAR2_101060	orf19.3969	SFL2	none	---	---
prom3_367_single	1	1	2	17	1	2	24	1062	122	CPAR2_303670	orf19.6294	MYO1	none	---	---
prom1_962_single	3	3	3	30	1	2	42	1825	123	CPAR2_109600	orf19.6091	RIM8	none	---	---
prom1_200_single	4	10	7	51	6	1	79	3689	124	CPAR2_102000	orf19.255	ZCF1	none	---	---
prom2_64_single	3	5	5	112	7	1	133	3848	125	CPAR2_200640	orf19.7592	FAA4	none	---	---
prom5_385_single	3	7	5	52	2	3	72	3440	128	CPAR2_503860	orf19.1727	PMC1	none	---	---
prom2_295_single	3	9	9	67	5	3	96	3513	130	CPAR2_202950	orf19.5032	SIM1	none	---	---
prom2_280_single	6	4	1	47	2	1	61	2685	139	CPAR2_202800	orf19.4991	MPT5	none	---	---
prom4_417_single	6	8	5	66	2	4	91	3700	140	CPAR2_404190	orf19.7436	AAF1	none	---	---
prom8_462_single	2	2	6	13	0	3	26	1016	142	CPAR2_804590	orf19.1152	orf19.1152	none	---	---
prom1_579_single	4	4	6	47	5	2	68	2986	143	CPAR2_105760	orf19.6070	ENA2	none	---	---
prom4_137_single	1	1	1	6	1	0	10	487	144	CPAR2_401370	orf19.4674.1	CRD2	none	---	---
prom2_603_single	2	3	0	12	1	1	19	906	147	CPAR2_206020	orf19.542	HXK2	none	---	---
prom4_613_single	1	2	2	34	3	0	42	1478	150	CPAR2_406140	orf19.1600	orf19.1600	none	---	---
prom5_128_single	8	12	11	77	8	1	117	5407	151	CPAR2_501290	orf19.3127	CZF1	none	---	---
prom6_300_single	3	3	2	13	1	0	22	890	152	CPAR2_603060	orf19.95	orf19.95	none	---	---
prom7_155_single	6	2	5	37	5	4	59	3016	153	CPAR2_701630	---	no_short	none	---	---
prom6_293_single	2	2	2	10	0	0	16	1880	156	CPAR2_602990	orf19.3646	CTR1	none	---	---
prom8_257_single	0	2	4	12	2	0	20	1287	167	CPAR2_802550	orf19.2862	RIB1	none	---	---
prom2_264_single	1	1	0	8	3	2	15	642	169	CPAR2_202640	orf19.4953	orf19.4953	none	---	---
prom7_255_single	5	7	8	42	3	0	65	3101	170	CPAR2_702640	orf19.6586	orf19.6586	none	---	---
prom1_833_single	5	2	3	8	2	0	20	1175	172	CPAR2_108320	orf19.4526	HSP30	none	---	---
prom6_148_single	6	1	2	52	7	0	68	1340	176	CPAR2_601550	orf19.5602	BMT6	none	---	---
prom5_295_single	2	11	3	97	2	3	118	4269	178	CPAR2_502950	orf19.5383	PMA1	none	---	---
prom3_25_single	1	4	3	35	3	2	48	2047	180	CPAR2_300250	orf19.7017	YOX1	none	---	---
prom3_386_single	0	6	4	29	1	0	40	2800	182	CPAR2_303860	orf19.1957	CYC3	none	---	---
prom8_527_single	2	18	11	99	7	2	139	6690	183	CPAR2_805240	orf19.4818	orf19.4818	none	---	---
prom8_754_single	2	2	2	17	2	1	26	1203	184	CPAR2_807510	orf19.1655.3	orf19.1655.3	none	---	---
prom2_816_single	1	7	3	29	4	2	46	2043	186	CPAR2_208160	orf19.655	PHO84	none	---	---
prom4_464_single	5	5	6	18	1	2	37	1766	190	CPAR2_404660	orf19.203	STB3	none	---	---
prom6_186_single	1	4	3	20	3	1	32	1561	191	CPAR2_601925	orf19.5520	ASG7	none	---	---
prom4_350_single	3	7	7	58	6	0	81	4168	193	CPAR2_403510	orf19.1327	RBT1	none	---	---
prom1_186_single	4	5	2	87	4	1	103	2575	194	CPAR2_101860	orf19.4679	AGP2	none	---	---
prom6_254_single	1	14	3	37	3	1	59	2475	198	CPAR2_602600	orf19.3414	SUR7	none	---	---
prom3_217_single	1	3	4	19	3	0	30	2224	200	CPAR2_302170	orf19.3826	orf19.3826	none	---	---
prom6_230_single	1	1	0	19	4	2	27	846	203	CPAR2_602350	orf19.3393	orf19.3393	none	---	---
prom2_1384_single	3	1	0	10	0	0	14	339	206	CPAR2_213850	orf19.2006	orf19.2006	none	---	---
prom8_815_single	1	4	2	16	4	0	27	1951	209	CPAR2_808120	orf19.1930	CFL5	none	---	---
prom4_422_single	4	9	4	38	1	4	60	3335	210	CPAR2_404240	orf19.1354	UCF1	none	---	---
prom2_1403_single	3	9	9	58	2	2	83	2951	211	CPAR2_214040	orf19.1446	CLB2	none	---	---
prom1_736_single	4	5	2	18	1	0	30	1698	214	CPAR2_107320	orf19.2459	orf19.2459	none	---	---
prom4_741_single	4	10	6	44	3	3	70	2432	220	CPAR2_407410	orf19.1779	MP65	none	---	---
prom2_1172_single	1	2	2	42	3	1	51	1480	222	CPAR2_211730	orf19.5777	orf19.5777	none	---	---
prom8_528_single	1	2	3	33	2	1	42	2033	225	CPAR2_805250	orf19.5254	orf19.5254	none	---	---
prom2_335_single	3	4	3	51	5	1	67	2184	227	CPAR2_203350	orf19.646	GLN1	none	---	---
prom4_262_single	6	5	1	91	3	0	106	2089	228	CPAR2_402610	orf19.4623.3	NHP6A	none	---	---
prom2_463_single	1	5	4	31	2	1	44	1929	230	CPAR2_204630	orf19.5843	orf19.5843	none	---	---
prom2_252_single	2	9	5	41	7	2	66	3319	232	CPAR2_202520	orf19.4377	KRE1	none	---	---
prom5_87_single	3	12	8	73	5	2	103	3552	236	CPAR2_500870	orf19.740	HAP41	none	---	---
prom7_107_single	0	3	4	7	1	1	16	1136	237	CPAR2_701070	orf19.5241	SNT1	none	---	---
prom2_1029_single	3	5	9	140	8	1	166	4794	238	CPAR2_210310	orf19.1486	orf19.1486	none	---	---
prom7_337_single	4	8	11	39	7	3	72	4731	241	CPAR2_703460	orf19.5168	orf19.5168	none	---	---
prom2_93_single	3	6	6	63	3	1	82	2736	242	CPAR2_200930	orf19.7561	DEF1	none	---	---
prom4_311_single	1	1	0	5	1	0	8	278	243	CPAR2_403110	orf19.1291	ABZ1	none	---	---
prom2_372_single	1	4	2	13	4	2	26	786	245	CPAR2_203720	orf19.4784	CRP1	none	---	---
prom1_825_single	4	5	2	23	2	0	36	1749	247	CPAR2_108230	---	no_short	none	---	---
prom8_828_single	1	2	1	3	1	0	8	397	248	CPAR2_808250	orf19.6731	orf19.6731	none	---	---
prom6_175_single	2	0	3	11	0	0	16	647	250	CPAR2_601820	orf19.3505	orf19.3505	none	---	---
prom3_102_single	1	15	9	150	5	4	184	4714	253	CPAR2_301020	orf19.7053	GAC1	none	---	---
prom5_226_single	3	9	1	99	4	0	116	2551	255	CPAR2_502260	orf19.1285	orf19.1285	none	---	---
prom2_775_single	2	7	2	25	2	0	38	1400	257	CPAR2_207750	---	no_short	none	---	---
prom1_286_single	0	0	0	2	2	0	4	523	258	CPAR2_102850	orf19.234	PHA2	none	---	---
prom7_174_single	7	4	3	37	0	1	52	1885	259	CPAR2_701820	orf19.6286.2	RPS27	none	---	---
prom2_776_single	4	3	4	22	1	1	35	1317	260	CPAR2_207760	---	no_short	none	---	---
prom5_111_single	6	9	9	81	11	3	119	4301	262	CPAR2_501110	orf19.2892	orf19.2892	none	---	---
prom6_142_single	1	4	2	19	1	0	27	911	270	CPAR2_601490	orf19.3483	orf19.3483	none	---	---
prom2_814_single	2	3	2	54	2	0	63	1546	272	CPAR2_208140	orf19.4771	orf19.4771	none	---	---
prom5_214_single	3	7	4	65	4	1	84	2674	274	CPAR2_502140	orf19.3895	CHT2	none	---	---
prom7_242_single	3	1	4	35	5	0	48	1980	276	CPAR2_702510	orf19.6548	ISU1	none	---	---
prom7_157_single	1	4	3	21	1	1	31	1388	282	CPAR2_701650	orf19.2633	HGT14	none	---	---
prom1_9_single	0	3	2	25	3	0	33	1239	283	CPAR2_100090	orf19.4043	orf19.4043	none	---	---
prom8_448_single	3	1	2	37	6	0	49	2195	284	CPAR2_804460	orf19.4866	CPP1	none	---	---
prom8_111_single	4	11	3	68	5	1	92	3740	285	CPAR2_801110	---	no_short	none	---	---
prom3_382_single	4	4	3	70	4	3	88	2589	286	CPAR2_303820	orf19.1963	GDS1	none	---	---
prom8_72_single	3	7	8	22	3	2	45	1677	288	CPAR2_800720	orf19.2602	OPT1	none	---	---
prom4_478_single	6	9	5	32	3	4	59	2928	292	CPAR2_404800	orf19.7400	ALS7	none	---	---
prom8_266_single	2	1	4	14	0	0	21	1120	294	CPAR2_802640	orf19.5713	YMX6	none	---	---
prom5_229_single	2	4	2	30	3	2	43	1263	296	CPAR2_502290	orf19.4242	CST20	none	---	---
prom1_176_single	3	3	6	26	2	3	43	2422	297	CPAR2_101760	orf19.6659	GAP6	none	---	---
prom2_1051_single	1	5	4	57	2	1	70	2744	301	CPAR2_210520	orf19.2330	orf19.2330	none	---	---
prom2_1217_single	0	1	0	5	0	0	6	364	303	CPAR2_212180	orf19.5804	HYU1	none	---	---
prom1_644_single	3	3	6	103	8	1	124	3431	304	CPAR2_106400	orf19.2929	GSC1	none	---	---
prom1_342_single	1	2	0	3	2	0	8	175	305	CPAR2_103410	orf19.337	orf19.337	none	---	---
prom1_578_single	4	7	2	19	3	1	36	3354	306	CPAR2_105750	---	no_short	none	---	---
prom4_208_single	4	1	3	32	3	1	44	1396	309	CPAR2_402070	orf19.5312	MET4	none	---	---
prom8_604_single	0	1	1	15	2	1	20	986	310	CPAR2_806010	orf19.5902	RAS2	none	---	---
prom2_783_single	2	1	0	9	0	1	13	750	311	CPAR2_207830	orf19.673	orf19.673	none	---	---
prom4_512_single	1	3	2	22	1	0	29	1141	312	CPAR2_405140	orf19.1618	GFA1	none	---	---
prom8_813_single	8	17	13	78	2	1	119	5917	314	CPAR2_808100	orf19.6713	orf19.6713	none	---	---
prom8_660_single	1	6	2	18	3	2	32	1495	316	CPAR2_806570	orf19.1358	GCN4	none	---	---
prom2_226_single	1	0	1	3	0	0	5	221	317	CPAR2_202260	orf19.491	orf19.491	none	---	---
prom1_694_single	0	0	2	29	2	2	35	1552	318	CPAR2_106900	orf19.1069	RPN4	none	---	---
prom1_32_single	2	2	0	26	1	0	31	1051	321	CPAR2_100330	orf19.4337	orf19.4337	none	---	---
prom8_352_single	1	2	2	13	2	2	22	884	322	CPAR2_803500	orf19.4805	orf19.4805	none	---	---
prom4_129_single	3	6	2	29	4	1	45	2688	323	CPAR2_401290	orf19.4590	RFX2	none	---	---
prom8_692_single	0	1	0	8	1	0	10	713	331	CPAR2_806890	orf19.6951	orf19.6951	none	---	---
prom1_55_single	0	3	1	10	0	0	14	564	332	CPAR2_100560	orf19.4304	GAP1	none	---	---
prom2_97_single	2	9	10	47	4	2	74	3453	332	CPAR2_200970	orf19.7336	orf19.7336	none	---	---
prom4_174_single	0	11	7	36	2	2	58	3016	333	CPAR2_401740	orf19.1415	FRE10	none	---	---
prom1_615_single	2	4	3	46	4	3	62	2219	335	CPAR2_106110	orf19.2973	orf19.2973	none	---	---
prom4_97_single	4	3	1	14	0	0	22	487	337	CPAR2_400970	orf19.4631	ERG251	none	---	---
prom8_477_single	0	3	1	16	2	1	23	1004	338	CPAR2_804740	orf19.5112	TKL1	none	---	---
prom2_742_single	0	6	1	7	1	0	15	918	341	CPAR2_207420	orf19.5100	MLT1	none	---	---
prom5_187_single	0	1	1	12	0	1	15	1362	344	CPAR2_501870	orf19.1971	orf19.1971	none	---	---
prom1_518_single	1	6	1	49	1	0	58	2030	347	CPAR2_105150	orf19.5203	orf19.5203	none	---	---
prom1_794_single	3	1	5	48	1	1	59	1428	348	CPAR2_107900	orf19.446	orf19.446	none	---	---
prom8_244_single	1	1	1	9	0	0	12	787	350	CPAR2_802420	orf19.2404	orf19.2404	none	---	---
prom2_462_single	2	5	1	12	5	0	25	1556	351	CPAR2_204620	orf19.720	GST3	none	---	---
prom2_544_single	1	8	2	21	1	1	34	1663	352	CPAR2_205440	---	no_short	none	---	---
prom5_354_single	3	6	5	27	5	1	47	1972	354	CPAR2_503540	orf19.6937	PTR2	none	---	---
prom4_717_single	1	4	4	33	4	0	46	1649	355	CPAR2_407170	orf19.1756	GPD1	none	---	---
prom7_272_single	0	2	2	27	2	0	33	1295	358	CPAR2_702810	orf19.6481	YPS7	none	---	---
prom4_517_single	5	15	10	151	12	2	195	4474	360	CPAR2_405190	orf19.4077	MIT1	none	---	---
prom8_864_single	5	5	6	29	2	3	50	3122	360	CPAR2_808610	orf19.6818	orf19.6818	none	---	---
prom8_661_single	3	5	3	47	5	2	65	2366	362	CPAR2_806580	orf19.1357	FCY21	none	---	---
prom4_492_single	1	2	0	15	0	0	18	389	363	CPAR2_404940	orf19.7392	orf19.7392	none	---	---
prom3_186_single	1	1	2	3	0	1	8	316	364	CPAR2_301860	orf19.4655	OPT6	none	---	---
prom2_976_single	2	3	1	55	2	1	64	1690	365	CPAR2_209780	orf19.4118	CNT	none	---	---
prom5_72_single	0	0	3	21	2	0	26	776	366	CPAR2_500720	orf19.3823	ZDS1	none	---	---
prom4_411_single	2	1	3	13	2	2	23	1456	369	CPAR2_404120	---	no_short	none	---	---
prom4_525_single	4	7	2	21	0	1	35	1706	371	CPAR2_405270	---	no_short	none	---	---
prom8_300_single	2	4	1	37	1	1	46	1183	372	CPAR2_802980	---	no_short	none	---	---
prom5_281_single	2	6	6	40	10	1	65	2973	377	CPAR2_502810	orf19.2496	ATO2	none	---	---
prom6_60_single	1	5	3	95	5	3	112	2688	378	CPAR2_600610	orf19.5711	orf19.5711	none	---	---
prom1_256_single	1	4	6	19	1	1	32	1265	381	CPAR2_102560	---	no_short	none	---	---
prom5_50_single	2	3	4	19	1	4	33	1964	384	CPAR2_500500	orf19.1239	orf19.1239	none	---	---
prom7_65_single	5	8	7	71	5	1	97	3320	388	CPAR2_700650	orf19.7218	RBE1	none	---	---
prom8_53_single	2	3	0	20	4	1	30	1491	389	CPAR2_800530	orf19.7514	PCK1	none	---	---
prom6_328_single	3	6	7	101	3	5	125	4080	391	CPAR2_603340	orf19.2767	PGA59	none	---	---
prom4_651_single	1	4	3	14	1	1	24	1075	397	CPAR2_406520	orf19.2270	SMF12	none	---	---
prom6_90_single	0	12	2	82	6	2	104	3312	398	CPAR2_600930	orf19.5626	orf19.5626	none	---	---
prom2_1318_single	1	0	0	4	1	1	7	418	399	CPAR2_213180	orf19.2067	orf19.2067	none	---	---
prom7_394_single	1	0	1	6	4	0	12	573	400	CPAR2_704040	orf19.1336.2	orf19.1336.2	none	---	---
prom2_442_single	2	3	2	22	0	1	30	1207	402	CPAR2_204420	---	no_short	none	---	---
prom3_132_single	4	3	1	11	4	1	24	2417	403	CPAR2_301320	---	no_short	none	---	---
prom1_281_single	2	2	2	59	2	0	67	1479	404	CPAR2_102800	orf19.6165	KGD1	none	---	---
prom1_511_single	2	2	0	17	0	0	21	978	407	CPAR2_105080	orf19.4457	BNI4	none	---	---
prom8_519_single	5	9	6	31	4	3	58	3252	408	CPAR2_805160	orf19.5267	orf19.5267	none	---	---
prom8_755_single	3	4	1	14	4	0	26	1279	409	CPAR2_807520	orf19.1656	orf19.1656	none	---	---
prom1_1031_single	0	2	1	7	1	1	12	718	417	CPAR2_110300	orf19.3003	orf19.3003	none	---	---
prom8_417_single	2	1	1	9	0	1	14	506	420	CPAR2_804150	orf19.4759	COX5	none	---	---
prom4_213_single	2	6	5	62	1	3	79	3140	421	CPAR2_402120	orf19.1430	orf19.1430	none	---	---
prom8_695_single	1	0	1	7	1	0	10	344	424	CPAR2_806920	---	no_short	none	---	---
prom2_190_single	12	8	3	114	9	3	149	4916	427	CPAR2_201900	---	no_short	none	---	---
prom8_389_single	2	7	2	25	0	1	37	2003	427	CPAR2_803870	orf19.6276	orf19.6276	none	---	---
prom8_731_single	1	0	0	2	0	0	3	303	427	CPAR2_807280	orf19.6002	RPL8B	none	---	---
prom8_562_single	1	1	0	9	0	0	11	671	428	CPAR2_805590	orf19.5180	PRX1	none	---	---
prom1_496_single	0	0	0	7	1	1	9	478	429	CPAR2_104930	orf19.2196	orf19.2196	none	---	---
prom1_417_single	0	2	2	24	1	0	29	1223	433	CPAR2_104150	orf19.540	orf19.540	none	---	---
prom7_357_single	2	0	1	7	1	0	11	998	435	CPAR2_703660	orf19.1340	orf19.1340	none	---	---
prom6_339_single	1	1	1	22	2	0	27	1213	436	CPAR2_603440	orf19.1187	CPH2	none	---	---
prom6_237_single	6	11	8	85	2	3	115	2806	444	CPAR2_602420	orf19.3439	orf19.3439	none	---	---
prom3_147_single	2	5	5	38	3	1	54	1313	447	CPAR2_301470	orf19.6578	orf19.6578	none	---	---
prom3_263_single	2	4	2	33	4	1	46	1369	448	CPAR2_302620	orf19.968	PGA14	none	---	---
prom7_12_single	0	2	6	17	0	2	27	834	450	CPAR2_700120	orf19.2160	NAG4	none	---	---
prom2_1215_single	3	5	0	29	5	0	42	1721	453	CPAR2_212160	orf19.5801	RNR21	none	---	---
prom1_828_single	7	0	1	7	3	3	21	1209	454	CPAR2_108270	orf19.4531	orf19.4531	none	---	---
prom8_785_single	0	0	1	16	0	1	18	742	456	CPAR2_807820	orf19.6182	ZCF34	none	---	---
prom7_50_single	0	3	0	62	2	2	69	953	458	CPAR2_700500	orf19.7239	orf19.7239	none	---	---
prom2_1045_single	0	4	4	47	2	0	57	2339	459	CPAR2_210460	orf19.403	PCL2	none	---	---
prom1_67_single	2	3	3	12	0	1	21	1119	461	CPAR2_100670	orf19.4262	orf19.4262	none	---	---
prom2_253_single	0	4	0	13	2	1	20	1040	463	CPAR2_202530	orf19.4376	orf19.4376	none	---	---
prom4_453_single	4	1	0	10	0	0	15	358	464	CPAR2_404550	orf19.5925	orf19.5925	none	---	---
prom1_570_single	2	1	0	17	1	0	21	765	468	CPAR2_105670	orf19.753	orf19.753	none	---	---
prom1_762_single	1	2	1	9	1	1	15	640	469	CPAR2_107580	orf19.2461	PRN4	none	---	---
prom2_1046_single	1	0	0	15	0	0	16	562	470	CPAR2_210470	orf19.405	VCX1	none	---	---
prom1_594_single	0	0	0	4	5	0	9	441	472	CPAR2_105910	orf19.6040	SNF7	none	---	---
prom6_37_single	1	0	0	12	1	1	15	255	474	CPAR2_600370	orf19.1082.1	orf19.1082.1	none	---	---
prom5_179_single	5	4	5	43	1	1	59	3168	475	CPAR2_501800	orf19.1964	orf19.1964	none	---	---
prom3_296_single	1	3	1	50	3	3	61	1751	477	CPAR2_302960	orf19.3219	orf19.3219	none	---	---
prom6_101_single	2	3	1	21	0	1	28	981	478	CPAR2_601080	orf19.1093	FLO8	none	---	---
prom4_351_single	0	3	3	13	2	1	22	1698	480	CPAR2_403520	orf19.1321	HWP1	none	---	---
prom7_322_single	0	1	0	11	1	0	13	890	482	CPAR2_703310	orf19.7204	orf19.7204	none	---	---
prom2_1191_single	0	3	2	22	3	0	30	1436	483	CPAR2_211920	orf19.1510	SDF1	none	---	---
prom3_131_single	2	4	1	6	4	0	17	2291	486	CPAR2_301310	---	no_short	none	---	---
prom2_709_single	1	2	1	6	2	0	12	732	487	CPAR2_207090	orf19.857	FMO2	none	---	---
prom7_305_single	1	0	1	10	3	2	17	741	491	CPAR2_703140	orf19.3695	orf19.3695	none	---	---
prom2_848_single	1	2	6	36	5	0	50	1306	495	CPAR2_208500	orf19.5069	orf19.5069	none	---	---
prom4_774_single	0	1	1	4	0	0	6	395	497	CPAR2_407750	orf19.5348	TPS3	none	---	---
prom5_364_single	1	4	0	17	3	1	26	1047	499	CPAR2_503650	orf19.1690	TOS1	none	---	---
prom3_273_single	5	9	8	29	4	0	55	3014	500	CPAR2_302720	---	no_short	none	---	---
prom8_76_single	3	1	1	21	2	0	28	1088	501	CPAR2_800760	orf19.2583	orf19.2583	none	---	---
prom1_77_single	0	1	1	9	0	1	12	790	505	CPAR2_100770	---	no_short	none	---	---
prom4_732_single	1	2	3	14	0	1	21	1223	509	CPAR2_407320	orf19.1368	orf19.1368	none	---	---
prom3_8_single	2	0	0	11	0	0	13	105	510	CPAR2_300080	orf19.7118	orf19.7118	none	---	---
prom4_477_single	6	13	5	50	3	1	78	4129	512	CPAR2_404790	orf19.7414	ALS6	none	---	---
prom2_200_single	1	5	3	29	0	0	38	1595	514	CPAR2_202000	orf19.2623	ECM22	none	---	---
prom7_181_single	2	2	2	9	0	1	16	852	520	CPAR2_701890	---	no_short	none	---	---
prom2_967_single	2	2	5	13	0	2	24	1365	522	CPAR2_209690	---	no_short	none	---	---
prom7_313_single	4	4	1	10	4	1	24	1258	523	CPAR2_703220	orf19.6573	BEM2	none	---	---
prom8_512_single	6	5	2	16	2	2	33	1776	524	CPAR2_805090	orf19.5259	orf19.5259	none	---	---
prom3_139_single	4	4	0	13	2	2	25	1378	526	CPAR2_301390	orf19.7093	HGT13	none	---	---
prom1_188_single	1	6	2	20	2	1	32	2219	527	CPAR2_101880	orf19.1721	NCE103	none	---	---
prom1_162_single	3	12	4	65	5	1	90	3628	529	CPAR2_101620	orf19.3171	ACH1	none	---	---
prom1_105_single	0	0	0	15	2	1	18	919	530	CPAR2_101050	orf19.3970	orf19.3970	none	---	---
prom1_135_single	0	5	1	8	1	1	16	1053	533	CPAR2_101350	orf19.4317	GRE3	none	---	---
prom8_52_single	0	0	2	8	1	2	13	1191	534	CPAR2_800520	orf19.7512	orf19.7512	none	---	---
prom1_433_single	0	5	1	55	2	1	64	1857	536	CPAR2_104300	orf19.3148	orf19.3148	none	---	---
prom5_207_single	6	8	1	32	1	2	50	2077	538	CPAR2_502070	---	no_short	none	---	---
prom2_794_single	1	5	2	98	1	0	107	1954	539	CPAR2_207940	orf19.663	GIN4	none	---	---
prom2_336_single	1	0	2	38	2	1	44	1352	541	CPAR2_203360	orf19.645.1	VMA13	none	---	---
prom6_241_single	1	6	1	46	5	5	64	2554	543	CPAR2_602460	orf19.1200	orf19.1200	none	---	---
prom4_3_single	1	3	3	13	7	0	27	1058	544	CPAR2_400030	orf19.4698	PTC8	none	---	---
prom6_253_single	4	4	4	39	2	1	54	2314	546	CPAR2_602590	orf19.3415	PTK2	none	---	---
prom1_463_single	1	0	2	15	1	1	20	657	548	CPAR2_104600	orf19.5500	MAK16	none	---	---
prom2_595_single	4	2	5	40	2	4	57	4044	549	CPAR2_205940	orf19.6127	LPD1	none	---	---
prom7_264_single	3	4	3	17	2	3	32	1513	551	CPAR2_702730	---	no_short	none	---	---
prom1_464_single	2	5	1	22	2	0	32	1589	552	CPAR2_104610	orf19.23	RTA3	none	---	---
prom7_308_single	1	1	2	7	0	0	11	273	555	CPAR2_703170	orf19.5505	HIS7	none	---	---
prom1_199_single	1	0	4	22	0	3	30	929	556	CPAR2_101990	orf19.252	orf19.252	none	---	---
prom5_392_single	0	1	1	3	1	1	7	140	562	CPAR2_503930	orf19.5430	BUD21	none	---	---
prom1_421_single	1	5	2	71	3	2	84	2936	573	CPAR2_104190	orf19.2192	GDH2	none	---	---
prom8_794_single	3	2	5	19	2	1	32	1494	574	CPAR2_807910	orf19.5121	OPT5	none	---	---
prom4_472_single	2	1	1	14	0	0	18	459	576	CPAR2_404740	orf19.7403	orf19.7403	none	---	---
prom2_825_single	1	3	1	27	5	0	37	1390	578	CPAR2_208270	orf19.1232	VRG4	none	---	---
prom2_438_single	1	1	2	6	0	0	10	1046	580	CPAR2_204380	orf19.6121	MNL1	none	---	---
prom4_604_single	0	1	1	8	1	0	11	387	581	CPAR2_406050	orf19.1390	PMI1	none	---	---
prom2_1102_single	2	1	0	17	1	1	22	478	589	CPAR2_211030	orf19.804	orf19.804	none	---	---
prom2_1134_single	1	1	2	11	0	0	15	502	591	CPAR2_211350	orf19.832	GPI13	none	---	---
prom8_286_single	1	1	0	7	1	0	10	517	598	CPAR2_802840	orf19.2545	DOT6	none	---	---
prom4_346_single	3	6	1	13	1	5	29	1825	601	CPAR2_403470	orf19.3369	MOH1	none	---	---
prom2_674_single	3	2	4	11	3	4	27	2346	603	CPAR2_206740	orf19.5276	orf19.5276	none	---	---
prom1_45_single	2	5	3	10	1	2	23	1347	604	CPAR2_100460	---	no_short	none	---	---
prom8_706_single	0	1	1	39	0	0	41	1275	605	CPAR2_807030	orf19.7349	CHS4	none	---	---
prom7_215_single	17	12	19	33	9	4	94	8398	607	CPAR2_702230	orf19.5184	orf19.5184	none	---	---
prom2_561_single	3	5	3	8	1	4	24	2150	610	CPAR2_205610	orf19.6382	orf19.6382	none	---	---
prom4_98_single	0	1	0	7	1	1	10	538	612	CPAR2_400980	orf19.4632	RPL20B	none	---	---
prom2_1310_single	1	1	1	13	1	1	18	545	613	CPAR2_213100	orf19.2051	orf19.2051	none	---	---
prom3_103_single	0	4	1	27	0	1	33	1142	615	CPAR2_301030	---	no_short	none	---	---
prom5_349_single	0	1	0	6	1	0	8	278	616	CPAR2_503495	orf19.6989	orf19.6989	none	---	---
prom1_884_single	2	5	0	9	0	0	16	201	619	CPAR2_108840	orf19.3049	orf19.3049	none	---	---
prom4_506_single	1	0	0	12	1	0	14	344	620	CPAR2_405080	orf19.1626	orf19.1626	none	---	---
prom7_361_single	2	3	6	11	2	2	26	1281	622	CPAR2_703700	orf19.1334	orf19.1334	none	---	---
prom4_456_single	0	2	3	42	3	0	50	1598	623	CPAR2_404580	orf19.1742	HEM3	none	---	---
prom2_678_single	0	1	1	12	0	0	14	213	626	CPAR2_206780	orf19.6253	RPS23A	none	---	---
prom8_394_single	1	0	1	5	1	0	8	227	629	CPAR2_803920	orf19.4722	orf19.4722	none	---	---
prom8_24_single	5	9	4	32	4	1	55	2566	633	CPAR2_800240	orf19.3746	IFC1	none	---	---
prom2_878_single	2	1	3	48	2	0	56	1787	634	CPAR2_208800	orf19.6202	RBT4	none	---	---
prom5_228_single	0	1	0	8	0	0	9	261	635	CPAR2_502280	orf19.4243	orf19.4243	none	---	---
prom2_730_single	4	6	6	32	3	1	52	3502	637	CPAR2_207300	orf19.4907	orf19.4907	none	---	---
prom8_681_single	4	2	3	22	2	0	33	1467	638	CPAR2_806780	orf19.7385	orf19.7385	none	---	---
prom1_391_single	0	1	0	8	0	0	9	460	639	CPAR2_103900	orf19.4496	orf19.4496	none	---	---
prom8_161_single	1	6	3	25	0	0	35	1368	640	CPAR2_801610	orf19.4921.1	orf19.4921.1	none	---	---
prom6_170_single	1	4	5	34	3	1	48	1356	642	CPAR2_601770	orf19.691	GPD2	none	---	---
prom8_487_single	2	0	0	4	2	0	8	410	644	CPAR2_804840	orf19.4843	orf19.4843	none	---	---
prom2_758_single	0	0	0	9	0	0	9	84	647	CPAR2_207580	orf19.4800	RIM20	none	---	---
prom2_908_single	3	5	3	25	1	2	39	1840	648	CPAR2_209100	orf19.2296	orf19.2296	none	---	---
prom7_51_single	0	3	0	17	3	1	24	872	652	CPAR2_700510	orf19.7238	NPL3	none	---	---
prom2_1360_single	0	0	1	5	0	0	6	377	656	CPAR2_213600	orf19.2114	orf19.2114	none	---	---
prom7_317_single	9	5	3	52	3	1	73	3033	657	CPAR2_703260	---	no_short	none	---	---
prom2_250_single	0	2	1	10	1	0	14	997	659	CPAR2_202500	orf19.4354	MCM2	none	---	---
prom3_352_single	1	3	4	32	3	1	44	2531	661	CPAR2_303520	orf19.3190	HAL9	none	---	---
prom5_387_single	0	5	6	47	2	1	61	2199	662	CPAR2_503880	orf19.5392	NGT1	none	---	---
prom8_498_single	0	8	4	43	3	0	58	1809	668	CPAR2_804950	orf19.4892	TPK1	none	---	---
prom4_229_single	0	0	1	15	0	0	16	465	669	CPAR2_402280	orf19.374	orf19.374	none	---	---
prom3_143_single	1	5	3	74	0	0	83	3150	670	CPAR2_301430	orf19.7027	orf19.7027	none	---	---
prom2_779_single	2	1	0	9	0	0	12	495	674	CPAR2_207790	---	no_short	none	---	---
prom4_318_single	3	9	5	31	6	3	57	3311	675	CPAR2_403180	orf19.2765	PGA62	none	---	---
prom7_295_single	1	1	1	10	1	0	14	660	677	CPAR2_703040	orf19.6456	orf19.6456	none	---	---
prom1_102_single	0	0	1	14	1	0	16	385	680	CPAR2_101020	orf19.3911	SAH1	none	---	---
prom2_770_single	0	0	1	6	0	0	7	564	681	CPAR2_207700	orf19.1473	orf19.1473	none	---	---
prom4_669_single	0	3	2	15	3	1	24	824	686	CPAR2_406700	orf19.2247	orf19.2247	none	---	---
prom4_121_single	3	0	0	4	0	0	7	373	688	CPAR2_401210	orf19.4616	POL30	none	---	---
prom2_787_single	1	4	3	37	1	1	47	1990	693	CPAR2_207870	orf19.670.2	orf19.670.2	none	---	---
prom6_105_single	0	3	2	18	3	2	28	1059	694	CPAR2_601120	orf19.1089	PEX11	none	---	---
prom1_212_single	1	1	0	3	0	1	6	495	695	CPAR2_102120	---	no_short	none	---	---
prom1_1022_single	0	5	2	9	0	0	16	662	697	CPAR2_110210	orf19.6032	SPE1	none	---	---
prom2_1038_single	1	0	1	5	0	0	7	339	700	CPAR2_210390	orf19.1477	orf19.1477	none	---	---
prom8_836_single	1	2	3	11	2	1	20	966	701	CPAR2_808330	---	no_short	none	---	---
prom2_1274_single	0	0	2	3	0	0	5	162	703	CPAR2_212750	orf19.4517	orf19.4517	none	---	---
prom3_410_single	1	2	2	28	1	0	34	1183	704	CPAR2_304100	orf19.949	orf19.949	none	---	---
prom2_1088_single	4	1	1	23	1	0	30	1032	705	CPAR2_210890	orf19.1563	ECM3	none	---	---
prom5_156_single	6	6	7	57	9	2	87	3388	706	CPAR2_501560	orf19.2649	PCL1	none	---	---
prom5_370_single	2	1	5	7	1	0	16	1684	707	CPAR2_503710	orf19.1702	ARF3	none	---	---
prom7_401_single	6	5	7	50	7	3	78	4438	713	CPAR2_704110	orf19.5130	PDI1	none	---	---
prom6_72_single	3	5	1	33	1	1	44	2279	714	CPAR2_600750	orf19.5759	SNQ2	none	---	---
prom4_92_single	1	4	7	9	1	1	23	1004	717	CPAR2_400920	orf19.4649	ZCF27	none	---	---
prom2_316_single	2	5	3	30	2	1	43	1157	720	CPAR2_203160	orf19.2360	URA2	none	---	---
prom1_530_single	2	2	4	50	2	1	61	1875	722	CPAR2_105270	orf19.6844	ICL1	none	---	---
prom2_657_single	1	3	1	22	1	2	30	986	723	CPAR2_206570	orf19.3548.1	WH11	none	---	---
prom3_10_single	3	8	2	43	1	2	59	2129	725	CPAR2_300100	orf19.7115	SAC7	none	---	---
prom6_152_single	4	3	1	10	1	1	20	1235	726	CPAR2_601590	orf19.2135	TSM1	none	---	---
prom3_176_single	0	5	2	15	2	0	24	1089	729	CPAR2_301760	orf19.5604	MDR1	none	---	---
prom2_786_single	3	1	0	6	2	0	12	761	730	CPAR2_207860	---	no_short	none	---	---
prom4_136_single	2	2	6	33	5	2	50	3199	732	CPAR2_401360	---	no_short	none	---	---
prom8_30_single	2	1	0	8	0	0	11	359	734	CPAR2_800300	orf19.7494	orf19.7494	none	---	---
prom3_206_single	3	0	0	11	1	0	15	759	735	CPAR2_302060	orf19.3138	NOP1	none	---	---
prom1_309_single	1	3	1	8	1	1	15	629	736	CPAR2_103080	orf19.251	orf19.251	none	---	---
prom5_93_single	1	0	1	7	1	1	11	465	738	CPAR2_500930	orf19.1409.1	orf19.1409.1	none	---	---
prom8_655_single	1	2	5	13	0	1	22	1223	739	CPAR2_806520	orf19.215	orf19.215	none	---	---
prom2_213_single	2	0	1	11	0	0	14	978	740	CPAR2_202130	orf19.6992	orf19.6992	none	---	---
prom8_347_single	2	2	0	9	1	0	14	496	742	CPAR2_803450	orf19.4850	orf19.4850	none	---	---
prom5_410_single	3	1	1	12	1	2	20	782	744	CPAR2_504110	orf19.5454	DAL1	none	---	---
prom2_154_single	2	0	1	16	0	0	19	850	747	CPAR2_201540	orf19.5005	OSM2	none	---	---
prom5_296_single	0	1	1	29	1	0	32	1351	748	CPAR2_502960	orf19.5380	LYS144	none	---	---
prom6_75_single	17	12	23	38	9	6	105	7508	751	CPAR2_600780	orf19.5628	orf19.5628	none	---	---
prom1_1032_single	0	2	2	30	3	1	38	877	752	CPAR2_110310	orf19.3003.1	RPL6	none	---	---
prom4_526_single	1	3	4	24	2	0	34	2017	752	CPAR2_405280	---	no_short	none	---	---
prom6_307_single	0	1	0	10	1	0	12	440	757	CPAR2_603130	orf19.90	orf19.90	none	---	---
prom3_164_single	3	4	2	26	1	0	36	1388	760	CPAR2_301640	orf19.4779	orf19.4779	none	---	---
prom4_327_single	0	0	1	6	1	0	8	206	762	CPAR2_403280	orf19.2756	orf19.2756	none	---	---
prom3_175_single	1	5	1	15	0	0	22	1078	763	CPAR2_301750	---	no_short	none	---	---
prom4_132_single	7	3	2	32	3	0	47	1571	765	CPAR2_401320	orf19.4593	RGA2	none	---	---
prom2_785_single	1	1	2	22	1	0	27	933	766	CPAR2_207850	orf19.671	PSP1	none	---	---
prom5_2_single	2	1	0	9	0	0	12	151	768	CPAR2_500020	orf19.744	GDB1	none	---	---
prom1_559_single	3	1	3	11	3	0	21	1435	769	CPAR2_105560	orf19.764	orf19.764	none	---	---
prom2_557_single	1	1	0	3	0	0	5	334	771	CPAR2_205570	orf19.6443	orf19.6443	none	---	---
prom4_750_single	1	2	1	24	3	0	31	898	772	CPAR2_407500	orf19.1770	CYC1	none	---	---
prom5_397_single	0	0	1	5	0	0	6	319	775	CPAR2_503980	orf19.5436	UTP8	none	---	---
prom2_225_single	1	2	0	7	1	0	11	684	781	CPAR2_202250	orf19.492	ADE17	none	---	---
prom4_395_single	0	1	3	30	2	0	36	1856	784	CPAR2_403960	orf19.4883	orf19.4883	none	---	---
prom7_19_single	0	2	0	9	0	0	11	246	785	CPAR2_700190	orf19.7261	orf19.7261	none	---	---
prom2_706_single	0	7	1	69	2	2	81	1464	787	CPAR2_207060	orf19.382	TEF2	none	---	---
prom4_745_single	1	2	2	17	4	0	26	1033	790	CPAR2_407450	orf19.1777	orf19.1777	none	---	---
prom4_42_single	3	6	3	66	5	2	85	3375	795	CPAR2_400410	orf19.4670	CAS5	none	---	---
prom7_45_single	4	5	6	46	3	1	65	2000	801	CPAR2_700450	orf19.7247	RIM101	none	---	---
prom8_801_single	0	0	0	2	1	1	4	295	802	CPAR2_807980	orf19.6745	TPI1	none	---	---
prom8_339_single	2	1	0	3	1	1	8	473	804	CPAR2_803370	---	no_short	none	---	---
prom5_288_single	12	8	16	46	8	6	96	7493	806	CPAR2_502880	orf19.1717	orf19.1717	none	---	---
prom8_274_single	4	6	5	46	2	0	63	1873	807	CPAR2_802720	orf19.3232	orf19.3232	none	---	---
prom1_124_single	2	0	0	2	0	0	4	241	811	CPAR2_101240	orf19.4275	RAD9	none	---	---
prom7_218_single	5	5	7	36	7	1	61	4137	812	CPAR2_702260	orf19.7046	MET28	none	---	---
prom8_798_single	0	3	3	15	1	0	22	1036	813	CPAR2_807950	orf19.6741	orf19.6741	none	---	---
prom1_276_single	2	1	0	6	0	1	10	404	815	CPAR2_102750	orf19.342	BMT7	none	---	---
prom2_1174_single	1	0	1	17	0	1	20	653	817	CPAR2_211750	orf19.908	FEN12	none	---	---
prom4_749_single	1	0	0	8	2	0	11	453	818	CPAR2_407490	orf19.1769	orf19.1769	none	---	---
prom2_1284_single	2	6	5	50	4	0	67	1601	819	CPAR2_212850	orf19.2021	HGT8	none	---	---
prom2_648_single	1	0	1	26	4	1	33	1675	822	CPAR2_206480	orf19.3555	BUD14	none	---	---
prom2_844_single	1	0	0	25	0	1	27	1006	823	CPAR2_208460	orf19.5065	orf19.5065	none	---	---
prom8_565_single	0	0	1	5	0	0	6	304	828	CPAR2_805620	orf19.6583	orf19.6583	none	---	---
prom4_615_single	1	2	2	23	0	0	28	1908	829	CPAR2_406160	orf19.1614	MEP1	none	---	---
prom8_884_single	2	3	3	71	8	1	88	1628	830	CPAR2_808810	orf19.6798	SSN6	none	---	---
prom5_280_single	2	10	5	25	3	2	47	2608	831	CPAR2_502800	orf19.6169	ATO1	none	---	---
prom2_1249_single	1	1	0	5	2	0	9	344	832	CPAR2_212500	orf19.811	orf19.811	none	---	---
prom6_248_single	3	4	7	23	4	1	42	1782	833	CPAR2_602540	orf19.3425	orf19.3425	none	---	---
prom1_465_single	1	1	5	16	1	2	26	1024	835	CPAR2_104620	orf19.24	RTA2	none	---	---
prom4_751_single	4	4	1	35	3	1	48	2236	835	CPAR2_407510	---	no_short	none	---	---
prom7_307_single	0	0	1	1	0	0	2	114	837	CPAR2_703160	orf19.6517	RAD14	none	---	---
prom8_833_single	3	5	3	34	1	0	46	1491	839	CPAR2_808300	orf19.6737	orf19.6737	none	---	---
prom5_234_single	2	5	3	41	0	2	53	1238	841	CPAR2_502340	---	no_short	none	---	---
prom8_41_single	1	10	11	80	6	1	109	5199	846	CPAR2_800410	orf19.7502	orf19.7502	none	---	---
prom4_328_single	0	0	0	1	2	1	4	215	852	CPAR2_403290	orf19.2755	orf19.2755	none	---	---
prom7_146_single	0	2	3	10	0	0	15	768	855	CPAR2_701470	orf19.7304	orf19.7304	none	---	---
prom1_829_single	0	5	1	13	2	0	21	1133	856	CPAR2_108280	orf19.4530.1	orf19.4530.1	none	---	---
prom4_34_single	1	0	0	3	0	0	4	112	857	CPAR2_400330	orf19.2713	orf19.2713	none	---	---
prom7_37_single	2	0	0	12	1	0	15	823	860	CPAR2_700370	orf19.4981	orf19.4981	none	---	---
prom3_353_single	0	0	0	9	0	0	9	251	861	CPAR2_303530	orf19.3192	STI1	none	---	---
prom2_1234_single	1	3	4	11	1	0	20	1480	864	CPAR2_212350	---	no_short	none	---	---
prom4_572_single	4	0	2	15	0	0	21	767	865	CPAR2_405730	orf19.6982	orf19.6982	none	---	---
prom1_965_single	2	1	2	13	0	1	19	1365	870	CPAR2_109630	orf19.6085	RPL16A	none	---	---
prom6_278_single	0	0	1	7	0	0	8	233	871	CPAR2_602840	orf19.4194	orf19.4194	none	---	---
prom8_391_single	0	3	1	30	3	2	39	1455	876	CPAR2_803890	orf19.4833	MLS1	none	---	---
prom1_306_single	1	1	1	8	0	2	13	902	877	CPAR2_103050	orf19.2512	orf19.2512	none	---	---
prom2_1112_single	1	11	6	103	3	1	125	4231	879	CPAR2_211130	orf19.792	orf19.792	none	---	---
prom8_23_single	4	7	2	26	1	1	41	2133	880	CPAR2_800230	---	no_short	none	---	---
prom7_183_single	0	2	1	11	3	1	18	861	889	CPAR2_701910	orf19.606	orf19.606	none	---	---
prom8_229_single	2	2	6	49	4	1	64	1722	890	CPAR2_802270	orf19.2398	orf19.2398	none	---	---
prom8_209_single	3	2	1	9	1	0	16	814	893	CPAR2_802070	orf19.4384	HXT5	none	---	---
prom2_1030_single	3	3	3	64	2	1	76	2446	897	CPAR2_210320	orf19.1485	orf19.1485	none	---	---
prom8_651_single	0	0	4	29	1	0	34	988	901	CPAR2_806480	orf19.223	orf19.223	none	---	---
prom2_1261_single	2	6	1	35	7	2	53	2343	906	CPAR2_212620	orf19.3795	AGP3	none	---	---
prom4_58_single	2	2	2	22	2	1	31	1408	908	CPAR2_400570	orf19.4657	orf19.4657	none	---	---
prom5_403_single	1	1	0	4	0	0	6	159	909	CPAR2_504040	orf19.5442	orf19.5442	none	---	---
prom7_95_single	2	1	0	4	1	0	8	760	8	CPAR2_700950	orf19.4774	AOX1	none	---	---
prom8_386_single	2	1	2	5	1	0	11	697	38	CPAR2_803840	---	no_short	none	---	---
prom1_279_single	2	3	1	4	0	1	11	981	106	CPAR2_102780	orf19.339	NDE1	none	---	---
prom2_151_single	2	4	0	7	2	0	15	1061	121	CPAR2_201510	orf19.5001	CUP2	none	---	---
prom8_735_single	0	1	0	5	0	0	6	474	126	CPAR2_807320	orf19.6008	orf19.6008	none	---	---
prom7_42_single	4	11	9	18	5	0	47	3693	146	CPAR2_700420	orf19.7251	WSC4	none	---	---
prom2_358_single	1	0	0	3	0	0	4	311	157	CPAR2_203580	---	no_short	none	---	---
prom4_391_single	1	4	1	12	3	1	22	934	168	CPAR2_403920	orf19.5037	HRQ2	none	---	---
prom1_877_single	2	3	3	2	1	0	11	766	240	CPAR2_108770	orf19.3041	orf19.3041	none	---	---
prom2_1307_single	3	0	1	3	1	0	8	690	265	CPAR2_213070	orf19.2049	orf19.2049	none	---	---
prom3_144_single	1	4	1	6	3	1	16	846	273	CPAR2_301440	---	no_short	none	---	---
prom2_1287_single	0	1	2	6	2	2	13	1283	287	CPAR2_212880	orf19.2028	MXR1	none	---	---
prom2_58_single	1	2	1	2	0	0	6	213	370	CPAR2_200580	orf19.7602	orf19.7602	none	---	---
prom4_166_single	0	1	1	5	4	1	12	666	438	CPAR2_401660	orf19.2771	BEM3	none	---	---
prom1_1000_single	0	1	1	7	0	0	9	692	449	CPAR2_109990	orf19.6010	CDC5	none	---	---
prom5_213_single	1	2	2	10	1	0	16	1122	466	CPAR2_502130	---	no_short	none	---	---
prom8_51_single	0	6	5	8	1	0	20	1519	488	CPAR2_800510	orf19.7513	ALK2	none	---	---
prom2_1164_single	3	2	1	9	1	1	17	1278	490	CPAR2_211650	orf19.5784	AMO1	none	---	---
prom4_142_single	0	1	1	3	1	0	6	539	566	CPAR2_401420	orf19.3521	ARH2	none	---	---
prom7_195_single	1	1	0	3	1	0	6	204	568	CPAR2_702030	orf19.607	orf19.607	none	---	---
prom7_200_single	0	1	0	5	1	0	7	492	570	CPAR2_702080	orf19.3706	orf19.3706	none	---	---
prom6_141_single	0	0	4	17	0	1	22	1151	572	CPAR2_601480	orf19.3482	orf19.3482	none	---	---
prom4_486_single	0	1	0	3	0	0	4	774	586	CPAR2_404880	orf19.1634	orf19.1634	none	---	---
prom7_406_single	0	3	0	5	0	0	8	489	587	CPAR2_704160	orf19.5137.1	HHO1	none	---	---
prom2_1122_single	1	2	1	8	0	2	14	1279	630	CPAR2_211230	---	no_short	none	---	---
prom2_860_single	2	0	0	3	0	0	5	103	678	CPAR2_208620	orf19.2799	GPI8	none	---	---
prom4_555_single	2	0	1	8	0	0	11	748	689	CPAR2_405570	orf19.5964.2	RPL35	none	---	---
prom8_707_single	3	3	2	6	0	0	14	924	691	CPAR2_807040	orf19.7350	RCT1	none	---	---
prom3_275_single	1	1	0	4	1	0	7	542	772	CPAR2_302740	---	no_short	none	---	---
prom4_503_single	0	0	3	1	5	1	10	828	777	CPAR2_405050	orf19.1624	orf19.1624	none	---	---
prom5_39_single	1	0	0	4	1	1	7	734	780	CPAR2_500390	orf19.2770.1	SOD1	none	---	---
prom8_803_single	0	0	1	4	0	0	5	131	796	CPAR2_808000	orf19.6170	orf19.6170	none	---	---
prom2_242_single	1	7	4	14	2	0	28	1360	812	CPAR2_202420	orf19.473	TPO4	none	---	---
prom1_294_single	1	0	0	3	0	0	4	213	843	CPAR2_102930	orf19.243	OXR1	none	---	---
prom8_895_single	1	3	4	5	0	0	13	991	141	CPAR2_808920	---	no_short	none	---	---
prom4_41_single	1	4	1	5	0	0	11	397	188	CPAR2_400400	orf19.4669	AAT22	none	---	---
prom8_543_single	1	1	1	1	1	0	5	767	235	CPAR2_805400	---	no_short	none	---	---
prom8_626_single	3	1	0	3	2	0	9	319	326	CPAR2_806230	orf19.2173	MAF1	none	---	---
prom5_114_single	0	2	1	3	0	0	6	299	380	CPAR2_501140	orf19.2896	SOU1	none	---	---
prom2_753_single	2	3	0	3	1	2	11	497	679	CPAR2_207530	orf19.4793	orf19.4793	none	---	---
prom4_387_single	0	0	2	3	1	0	6	397	690	CPAR2_403880	---	no_short	none	---	---
prom1_455_single	4	0	6	7	0	2	19	923	698	CPAR2_104520	---	no_short	none	---	---
prom7_89_single	1	0	0	3	1	1	6	425	715	CPAR2_700890	---	no_short	none	---	---
prom4_248_single	2	4	1	7	1	0	15	868	731	CPAR2_402470	orf19.4189	orf19.4189	none	---	---
prom1_235_single	1	1	0	4	0	0	6	487	844	CPAR2_102350	orf19.2498	orf19.2498	none	---	---
prom7_150_single	0	8	4	4	1	1	18	1837	56	CPAR2_701510	orf19.7296	orf19.7296	none	---	---
prom7_323_single	1	2	3	3	0	0	9	839	107	CPAR2_703320	orf19.6570	NUP	none	---	---
prom2_15_single	2	0	0	4	1	1	8	512	136	CPAR2_200150	orf19.7648	orf19.7648	none	---	---
prom1_83_single	0	1	2	1	1	1	6	515	383	CPAR2_100830	orf19.3932.1	orf19.3932.1	none	---	---
prom3_330_single	0	1	0	3	0	1	5	583	410	CPAR2_303300	orf19.1934	HST3	none	---	---
prom4_161_single	1	0	1	2	1	1	6	244	446	CPAR2_401610	orf19.4563	orf19.4563	none	---	---
prom8_819_single	1	0	2	6	0	1	10	650	479	CPAR2_808160	orf19.6719	orf19.6719	none	---	---
prom1_853_single	0	1	2	3	0	1	7	271	506	CPAR2_108520	orf19.3007.2	orf19.3007.2	none	---	---
prom8_338_single	1	2	0	3	1	0	7	542	774	CPAR2_803360	orf19.6264	orf19.6264	none	---	---
prom5_227_single	1	2	0	2	1	0	6	507	824	CPAR2_502270	orf19.6879	orf19.6879	none	---	---
prom6_256_single	1	0	0	1	0	0	2	303	866	CPAR2_602620	orf19.3412	ATG15	none	---	---
prom2_52_single	2	4	2	2	0	0	10	514	392	CPAR2_200520	---	no_short	none	---	---
prom1_731_single	1	0	2	4	2	1	10	896	467	CPAR2_107270	orf19.1028	orf19.1028	none	---	---
prom2_1306_single	0	0	0	1	0	0	1	197	733	CPAR2_213060	---	no_short	none	---	---
prom7_260_single	0	0	0	1	0	0	1	87	743	CPAR2_702690	orf19.6921	orf19.6921	none	---	---
prom2_74_single	1	0	0	2	1	0	4	162	745	CPAR2_200740	orf19.7579	FGR34	none	---	---
prom1_550_single	1	0	0	7	2	0	10	301	878	CPAR2_105470	orf19.776	orf19.776	none	---	---
prom1_698_single	0	1	0	3	2	2	8	558	325	CPAR2_106940	orf19.1065	SSA2	none	---	---
prom8_843_single	2	1	0	1	1	0	5	1244	521	CPAR2_808400	---	no_short	none	---	---
prom4_197_single	1	1	0	2	0	1	5	204	858	CPAR2_401960	orf19.3838	EFB1	none	---	---
prom1_721_single	3	1	0	1	0	0	5	365	134	CPAR2_107170	orf19.1041	orf19.1041	none	---	---
prom8_790_single	1	0	0	2	0	2	5	318	205	CPAR2_807870	orf19.6189	orf19.6189	none	---	---
prom7_207_single	0	0	1	1	0	0	2	317	213	CPAR2_702150	orf19.6403	orf19.6403	none	---	---
prom1_707_single	1	1	2	3	1	1	9	563	618	CPAR2_107030	---	no_short	none	---	---
prom7_167_single	2	0	0	4	0	0	6	205	759	CPAR2_701750	orf19.6131	KSR1	none	---	---
prom7_149_single	5	1	2	2	4	2	16	810	80	CPAR2_701500	orf19.7297	orf19.7297	none	---	---
prom4_154_single	2	2	0	1	0	0	5	527	116	CPAR2_401540	orf19.2686	orf19.2686	none	---	---
prom2_934_single	1	0	0	1	1	3	6	543	324	CPAR2_209360	orf19.2310.1	RPL29	none	---	---
prom8_693_single	0	0	1	1	1	0	3	575	822	CPAR2_806900	orf19.355	orf19.355	none	---	---
prom8_522_single	0	1	1	1	0	0	3	299	834	CPAR2_805190	orf19.5269.1	orf19.5269.1	none	---	---
prom8_858_single	2	0	0	0	0	0	2	101	749	CPAR2_808550	orf19.6827	SLU7	none	---	---
prom5_22_single	2	1	1	0	0	1	5	301	845	CPAR2_500220	orf19.746	orf19.746	none	---	---
prom2_812_single	2	1	0	0	0	0	3	156	503	CPAR2_208120	---	no_short	none	---	---
prom8_665_single	2	4	2	0	0	0	8	515	569	CPAR2_806620	orf19.1117	orf19.1117	none	---	---
prom2_692_single	1	0	2	0	2	1	6	603	653	CPAR2_206920	orf19.5114	orf19.5114	none	---	---
prom4_88_single	0	2	1	0	1	1	5	297	727	CPAR2_400880	---	no_short	none	---	---
prom1_397_single	0	1	1	0	1	2	5	450	650	CPAR2_103960	orf19.4492	orf19.4492	none	---	---
prom7_73_single	0	0	0	0	1	1	2	406	695	CPAR2_700730	orf19.5226	WRS1	none	---	---
prom8_548_single	0	0	0	0	0	1	1	382	783	CPAR2_805450	orf19.6536	IQG1	none	---	---
div: divergent promoter
single: single gene promoter
