# Supplementary material for: The APSES transcription factor Efg1 is a global regulator that controls morphogenesis and biofilm formation in Candida parapsilosis
Source: Mol Microbiol. 2013 Aug 15;90(1):36–53. doi: 10.1111/mmi.12345 (PMC3912905; doi:10.1111/mmi.12345)
Supplement: Supplementary file 4 [file mmi0090-0036-sd4.xlsx]

## Sheet: TableS5_A
Table S5_A. Differentially expressed genes in a C. parapsilosis efg1 deletion.
Cp_ID	Ca_ID	Ca_short	Reg	Recent	WT_C_log2FC	WT_C_pval	WT_C_adjpval	WT_S_log2FC	WT_S_pval	WT_S_adjpval	WT_C / WT_S	PeakRank	note
CPAR2_603100	orf19.3643	orf19.3643	no	no	-5.71474	1.04e-10	1.09e-08	-5.36762	1.57e-07	7.69e-06	DOWN/DOWN	367	Has domain(s) with predicted zinc ion binding activity and intracellular localization
CPAR2_701620	orf19.610	EFG1	TF	no	-4.96382	3.69e-36	2.16e-33	-5.28081	3.22e-29	1.11e-26	DOWN/DOWN	32	Has domain(s) with predicted DNA binding, sequence-specific DNA binding transcription factor activity and role in regulation of transcription, DNA-dependent
CPAR2_403180	orf19.2765	PGA62	no	no	-4.84392	1.05e-15	1.71e-13	-3.51706	9.03e-08	4.8e-06	DOWN/DOWN	675	Ortholog(s) have role in cellular response to drug, fungal-type cell wall organization and hyphal cell wall localization
CPAR2_100200	orf19.4026	HIS1	no	no	-4.69874	4.77e-132	1.39e-128	-5.21077	1.49e-114	8.73e-111	DOWN/DOWN	not_bound	Ortholog(s) have ATP phosphoribosyltransferase activity, role in histidine biosynthetic process and cytosol, soluble fraction localization
CPAR2_804600	orf19.1153	GAD1	no	no	-4.45644	2.77e-107	5.41e-104	-5.18804	1.6e-97	4.68e-94	DOWN/DOWN	75	Ortholog(s) have calmodulin binding activity, role in cellular response to oxidative stress, glutamate catabolic process and cytoplasm localization
CPAR2_808920	---	---	no	young	-3.57584	3.14e-19	7.36e-17	-3.5165	9.99e-15	1.22e-12	DOWN/DOWN	141	Has domain(s) with predicted phospholipase activity and role in phospholipid catabolic process
CPAR2_805510	orf19.7080	LEU2	no	no	-3.15637	1.68e-47	1.4e-44	-3.33254	3.23e-40	1.57e-37	DOWN/DOWN	not_bound	Ortholog(s) have 3-isopropylmalate dehydrogenase activity, role in leucine biosynthetic process, oxidation-reduction process, pathogenesis and cytosol, soluble fraction localization
CPAR2_700950	orf19.4774	AOX1	no	no	-3.1149	4.16e-75	6.08e-72	-4.07947	2.75e-85	4.01e-82	DOWN/DOWN	8	Ortholog(s) have alternative oxidase activity, role in alternative respiration and mitochondrion localization
CPAR2_602040	---	---	no	young	-3.06436	3.83e-06	0.000180519	-2.80479	3.32e-05	0.000801298	DOWN/DOWN	907
CPAR2_500490	---	---	no	young	-3.03164	4.76e-16	8.2e-14	-2.60275	5.92e-11	4.94e-09	DOWN/DOWN	606
CPAR2_603050	---	---	no	young	-2.97	2.04e-12	2.6e-10	-2.64277	5.45e-08	3.01e-06	DOWN/DOWN	105
CPAR2_808620	orf19.6817	FCR1	TF	no	-2.95593	3.74e-15	5.77e-13	-3.73682	3.78e-16	5.14e-14	DOWN/DOWN	11	Ortholog(s) have sequence-specific DNA binding transcription factor activity
CPAR2_300570	---	---	no	no	-2.86	2.72e-09	2.1e-07	-1.2553	0.0062678	0.0535604	DOWN/DOWN	528
CPAR2_808250	orf19.6731	orf19.6731	no	no	-2.51508	6.1e-42	4.46e-39	-3.0591	3.77e-45	2.2e-42	DOWN/DOWN	248	Hypothetical protein
CPAR2_301300	---	---	no	young	-2.33841	5.18e-23	1.44e-20	-2.18691	4.44e-17	7.01e-15	DOWN/DOWN	not_bound	Hyr/Iff family member
CPAR2_203090	orf19.699	orf19.699	no	no	-2.25	0.00282	0.0565338	-2.25341	0.0106755	0.0795899	DOWN/DOWN	not_bound	Biofilm-induced gene in C. albicans
CPAR2_504080	orf19.5447	HGT19	no	no	-2.21373	7.77e-25	2.53e-22	-2.64626	6.69e-28	1.95e-25	DOWN/DOWN	204	Ortholog(s) have plasma membrane localization
CPAR2_802250	orf19.2396	IFR2	no	no	-2.20432	7.99e-19	1.8e-16	-0.766025	0.00458877	0.042172	DOWN/DOWN	6	Ortholog(s) have role in response to copper ion and mitochondrion, nucleus localization
CPAR2_211420	orf19.868	ADAEC	no	no	-2.2	9.29e-13	1.23e-10	-2.19923	2.04e-10	1.59e-08	DOWN/DOWN	9	Has domain(s) with predicted DNA binding, methyltransferase activity, zinc ion binding activity and role in DNA repair, regulation of transcription, DNA-dependent
CPAR2_400880	---	---	no	young	-2.15503	6.38e-12	7.78e-10	-1.16753	0.000346612	0.00585534	DOWN/DOWN	727	Ortholog(s) have Golgi apparatus, endoplasmic reticulum localization
CPAR2_500500	orf19.1239	orf19.1239	no	no	-2.08968	9.25e-07	4.88e-05	-2.62378	9.47e-08	4.98e-06	DOWN/DOWN	384	Secreted protein
CPAR2_405780	---	---	no	no	-2.02193	1.02e-15	1.71e-13	-1.32423	6.25e-07	2.67e-05	DOWN/DOWN	not_bound	Ortholog(s) have cytosol, nucleus localization
CPAR2_803820	orf19.1822	UME6	TF	no	-1.98	2.11e-05	0.000791922	-3.52999	8.4e-10	6.12e-08	DOWN/DOWN	197	Has domain(s) with predicted sequence-specific DNA binding RNA polymerase II transcription factor activity, zinc ion binding activity, role in regulation of transcription, DNA-dependent and nucleus localization
CPAR2_700960	orf19.4775	CTA8	TF	no	-1.9502	7.63e-22	1.94e-19	-3.09856	1.7e-37	7.66e-35	DOWN/DOWN	102	Ortholog(s) have role in cellular response to heat, positive regulation of transcription from RNA polymerase II promoter
CPAR2_406520	orf19.2270	SMF12	no	no	-1.94568	5.6e-06	0.000244763	-1.5874	0.00126148	0.0156683	DOWN/DOWN	397	Ortholog(s) have inorganic cation transmembrane transporter activity, solute:hydrogen symporter activity
CPAR2_213690	orf19.1914	FAV3	no	no	-1.93468	0.00029729	0.00816779	-2.54399	3.97e-05	0.000923986	DOWN/DOWN	not_bound	Has domain(s) with predicted catalytic activity
CPAR2_204620	orf19.720	GST3	no	no	-1.81	0.000492	0.0127295	-3.54322	1.52e-07	7.53e-06	DOWN/DOWN	351	Putative glutathione S-transferase
CPAR2_602680	orf19.3448	orf19.3448	no	no	-1.80007	8.19e-06	0.000339778	-2.11473	1.36e-05	0.000382968	DOWN/DOWN	27
CPAR2_204630	orf19.5843	orf19.5843	no	no	-1.79224	0.000404243	0.010656	-1.80613	0.000491583	0.00770323	DOWN/DOWN	230	Ortholog(s) have role in hyphal growth, pathogenesis, response to osmotic stress, response to oxidative stress and cytoplasm, nucleus localization
CPAR2_704260	orf19.5158	orf19.5158	no	no	-1.71096	3.21e-05	0.00114803	-2.27004	1.43e-06	5.19e-05	DOWN/DOWN	894	Has domain(s) with predicted oxidoreductase activity, role in oxidation-reduction process and mitochondrion localization
CPAR2_502310	orf19.5686	orf19.5686	no	no	-1.70955	1.85e-16	3.61e-14	-2.23505	2.29e-20	5.16e-18	DOWN/DOWN	51	Hypothetical protein
CPAR2_600590	orf19.716	orf19.716	no	no	-1.68	0.000354	0.00951495	-2.33658	1.5e-05	0.00041686	DOWN/DOWN	not_bound	Hap43p-induced gene in C. albicans
CPAR2_601540	orf19.5612	BMT4	no	no	-1.35363	1.4e-16	2.82e-14	-1.55983	4.18e-18	7.87e-16	DOWN/DOWN	not_bound	Ortholog(s) have role in beta-1,2-oligomannoside metabolic process
CPAR2_401180	orf19.4166	ZCF21	TF	no	-1.35	0.00186	0.040833	-1.22998	0.0106034	0.0791931	DOWN/DOWN	4	Has domain(s) with predicted sequence-specific DNA binding RNA polymerase II transcription factor activity, zinc ion binding activity, role in regulation of transcription, DNA-dependent and nucleus localization
CPAR2_805900	orf19.5917	STP3	TF	no	-1.35	2.05e-07	1.21e-05	-1.11996	9.29e-05	0.00190528	DOWN/DOWN	558	Ortholog(s) have sequence-specific DNA binding transcription factor activity
CPAR2_202520	orf19.4377	KRE1	no	no	-1.34415	0.000380594	0.0101238	-1.13516	0.00443078	0.0411731	DOWN/DOWN	232	Predicted GPI-anchored protein with a role in 1,6-beta-d-glucan biosynthesis; expression increased in fluconazole and voriconazole resistant strains
CPAR2_600600	orf19.715	orf19.715	no	no	-1.29	6.48e-05	0.00213018	-1.62511	4.2e-06	0.000134103	DOWN/DOWN	not_bound	Hap43p-induced gene in C. albicans
CPAR2_401360	---	---	no	young	-1.28	1.27e-10	1.24e-08	-1.93185	1.61e-16	2.29e-14	DOWN/DOWN	732	Has domain(s) with predicted amino acid transmembrane transporter activity, role in amino acid transmembrane transport and membrane localization
CPAR2_502340	---	---	no	young	-1.26094	9.59e-14	1.34e-11	-1.42365	1.52e-13	1.71e-11	DOWN/DOWN	841	Has domain(s) with predicted membrane localization
CPAR2_108210	---	---	no	young	-1.23255	0.00114	0.0267419	-1.36426	0.00138471	0.0166535	DOWN/DOWN	not_bound	Has domain(s) with predicted substrate-specific transmembrane transporter activity, role in transmembrane transport and integral to membrane localization
CPAR2_806910	orf19.356	GTT13	no	no	-1.20449	4.2e-06	0.000195242	-1.38531	1.53e-06	5.52e-05	DOWN/DOWN	not_bound	Ortholog(s) have glutathione peroxidase activity, glutathione transferase activity, protein homodimerization activity, role in oxidation-reduction process and endoplasmic reticulum localization
CPAR2_106530	orf19.2962	orf19.2962	no	no	-1.2019	1.41e-12	1.83e-10	-0.482265	0.00534132	0.0472315	DOWN/DOWN	97
CPAR2_302960	orf19.3219	orf19.3219	no	no	-1.2	0.000192	0.00563613	-1.23767	0.000236109	0.00427262	DOWN/DOWN	477	Ortholog(s) have role in proton transport
CPAR2_211740	orf19.909	STP4	TF	no	-1.18216	2.9e-07	1.68e-05	-1.61878	1.09e-08	6.69e-07	DOWN/DOWN	110	Putative transcription factor with zinc finger DNA-binding motif; expression increased in fluconazole and voriconazole resistant strains
CPAR2_300320	---	---	no	young	-1.15	8.47e-12	1.01e-09	-0.953139	1.41e-06	5.17e-05	DOWN/DOWN	not_bound	Has domain(s) with predicted catalytic activity, coenzyme binding, nucleotide binding activity and role in cellular metabolic process
CPAR2_100090	orf19.4043	orf19.4043	no	no	-1.15	2.13e-13	2.9e-11	-0.811181	2.08e-06	7.15e-05	DOWN/DOWN	283	Has domain(s) with predicted phospholipid binding activity
CPAR2_700420	orf19.7251	WSC4	no	no	-1.14707	3.87e-05	0.00133083	-1.24836	2.59e-05	0.000641548	DOWN/DOWN	146	Putative cell wall integrity and stress response subunit 4 precursor
CPAR2_804680	orf19.5102	PLB5	no	no	-1.14447	7.28e-07	3.98e-05	-1.82782	4.7e-11	3.98e-09	DOWN/DOWN	not_bound	Ortholog(s) have phospholipase A2 activity, role in phospholipid metabolic process and hyphal cell wall localization
CPAR2_106620	orf19.2952	EXG2	no	no	-1.13	1.91e-07	1.15e-05	-0.929936	7.19e-05	0.0015164	DOWN/DOWN	not_bound	Ortholog(s) have anchored to plasma membrane localization
CPAR2_211560	orf19.882	HSP78	no	no	-1.11234	0.000147	0.00440659	-1.86422	7.5e-09	4.76e-07	DOWN/DOWN	not_bound	Ortholog(s) have ATPase activity, misfolded protein binding activity
CPAR2_403160	---	---	no	young	-1.10132	4.53e-11	5.09e-09	-1.78479	3.96e-22	9.25e-20	DOWN/DOWN	25
CPAR2_603060	orf19.95	orf19.95	no	no	-1.09864	2.34e-05	0.000864901	-1.02446	0.000239514	0.00432086	DOWN/DOWN	152	Homolog of S. cerevisiae PRM5
CPAR2_301470	orf19.6578	orf19.6578	no	no	-1.08	8.56e-10	7.05e-08	-0.566951	0.0024551	0.0260437	DOWN/DOWN	447	Ortholog(s) have endoplasmic reticulum localization
CPAR2_103260	orf19.2809	CTN3	no	no	-1.07	6.77e-11	7.47e-09	-1.82786	1.14e-19	2.37e-17	DOWN/DOWN	375	Ortholog(s) have carnitine O-acetyltransferase activity
CPAR2_601920	orf19.5537	WSC2	no	no	-1.05728	0.000306	0.00838095	-1.16532	0.000156822	0.0029379	DOWN/DOWN	91	Putative cell wall integrity and stress response protein
CPAR2_806500	orf19.217	orf19.217	TF	no	-1.01512	9.99e-09	7.13e-07	-1.23071	1e-09	7.15e-08	DOWN/DOWN	10	Has domain(s) with predicted nucleic acid binding, zinc ion binding activity and intracellular localization
CPAR2_801850	orf19.4934	OP4	no	no	-1.01031	4.27e-06	0.000196761	-1.82468	1.57e-12	1.58e-10	DOWN/DOWN	261	Ortholog(s) have extracellular region localization
CPAR2_102780	orf19.339	NDE1	no	no	-0.986755	2.27e-09	1.8e-07	-1.1147	3.65e-09	2.43e-07	DOWN/DOWN	106	Ortholog(s) have NADH dehydrogenase activity, role in NADH oxidation, chronological cell aging, glucose catabolic process to ethanol and mitochondrion, plasma membrane localization
CPAR2_406540	orf19.2268	RCK2	no	no	-0.985823	1.1e-10	1.13e-08	-0.44272	0.010489	0.0787014	DOWN/DOWN	74	Ortholog(s) have protein serine/threonine kinase activity
CPAR2_211860	orf19.893	PGA17	no	no	-0.965	0.00146	0.0329393	-1.66234	9.97e-07	3.94e-05	DOWN/DOWN	not_bound	Putative GPI-anchored protein
CPAR2_304110	orf19.951	orf19.951	no	no	-0.944	2.12e-10	1.94e-08	-1.17275	1.32e-11	1.2e-09	DOWN/DOWN	not_bound	Hap43p-repressed gene in C. albicans
CPAR2_602730	---	---	no	young	-0.938535	0.000644	0.0161748	-0.952643	0.00155825	0.018216	DOWN/DOWN	not_bound	Has domain(s) with predicted aspartic-type endopeptidase activity and role in proteolysis
CPAR2_107500	orf19.2475	PGA26	no	no	-0.928	8.25e-11	8.94e-09	-0.634855	2.48e-05	0.000619466	DOWN/DOWN	34	GPI-anchored adhesin-like protein of the cell wall, role in cell wall integrity
CPAR2_101860	orf19.4679	AGP2	no	no	-0.898407	1.31e-05	0.000513204	-0.902131	0.00010622	0.00214203	DOWN/DOWN	194	Ortholog(s) have carnitine transporter activity, polyamine transmembrane transporter activity and role in carnitine transport, fatty acid metabolic process, polyamine transport, response to osmotic stress, transmembrane transport
CPAR2_106080	orf19.2977	orf19.2977	no	no	-0.892723	7.87e-08	5.01e-06	-1.58169	1.08e-17	1.91e-15	DOWN/DOWN	not_bound	Hap43p-repressed gene in C. albicans
CPAR2_204970	orf19.3869	orf19.3869	no	no	-0.889337	9.12e-08	5.68e-06	-1.24759	7.62e-12	7.18e-10	DOWN/DOWN	35
CPAR2_405140	orf19.1618	GFA1	no	no	-0.886205	1.12e-10	1.13e-08	-0.4963	0.000866033	0.0117944	DOWN/DOWN	312	Ortholog(s) have glutamine-fructose-6-phosphate transaminase (isomerizing) activity
CPAR2_700570	orf19.7219	FTR1	no	no	-0.882555	7.96e-07	4.27e-05	-0.574482	0.00119228	0.0149868	DOWN/DOWN	78	Ortholog(s) have ferrous iron transmembrane transporter activity, role in cellular response to iron ion starvation, iron ion transport, pathogenesis and Golgi apparatus, cell surface, endoplasmic reticulum localization
CPAR2_109870	---	---	no	no	-0.873658	6.95e-07	3.84e-05	-1.27738	1.21e-10	9.54e-09	DOWN/DOWN	not_bound	Conjugated polyketone reductase
CPAR2_806890	orf19.6951	orf19.6951	no	no	-0.872441	1.17e-08	8.26e-07	-1.11233	4.46e-10	3.3e-08	DOWN/DOWN	331	Ortholog(s) have sphinganine-1-phosphate aldolase activity and role in calcium-mediated signaling, cellular response to starvation, sphingolipid metabolic process
CPAR2_800720	orf19.2602	OPT1	no	no	-0.871808	0.000718	0.0176605	-3.12486	4.16e-19	8.39e-17	DOWN/DOWN	288	Ortholog(s) have oligopeptide transmembrane transporter activity, role in cellular response to drug, conjugation with cellular fusion, nitrogen utilization, oligopeptide transmembrane transport and endoplasmic reticulum localization
CPAR2_804630	orf19.4889	orf19.4889	no	no	-0.868028	1.4e-07	8.6e-06	-0.670255	0.000205701	0.00379282	DOWN/DOWN	not_bound	Ortholog(s) have alcohol transmembrane transporter activity, inorganic cation transmembrane transporter activity, role in cation transport, organic alcohol transport and cell cortex, mitochondrion localization
CPAR2_212110	orf19.1539	orf19.1539	no	no	-0.867549	4.71e-06	0.000208668	-0.678136	0.00108071	0.0138295	DOWN/DOWN	459
CPAR2_401550	---	---	no	no	-0.845	2.29e-05	0.000853299	-0.909629	3.56e-05	0.000849538	DOWN/DOWN	48	Ortholog(s) have carboxypeptidase activity, role in nitrogen compound metabolic process, proteolysis involved in cellular protein catabolic process and fungal-type vacuole lumen localization
CPAR2_202540	---	---	no	young	-0.8242	0.00013941	0.00426372	-0.627233	0.00587267	0.0507027	DOWN/DOWN	881
CPAR2_101870	---	---	no	young	-0.816	6.32e-06	0.000269936	-1.15643	1.81e-08	1.07e-06	DOWN/DOWN	not_bound	Has domain(s) with predicted metal ion transmembrane transporter activity, role in metal ion transport, transmembrane transport and membrane localization
CPAR2_210420	orf19.1541	orf19.1541	no	no	-0.809481	3.76e-05	0.00130815	-1.57688	5.02e-13	5.44e-11	DOWN/DOWN	not_bound	Has domain(s) with predicted heme binding, oxygen binding activity and role in oxygen transport
CPAR2_501800	orf19.1964	orf19.1964	no	no	-0.796	3.47e-05	0.00123069	-0.922788	1.68e-05	0.000452811	DOWN/DOWN	475	Putative protein of unknown function
CPAR2_804730	orf19.5110	OPY2	no	no	-0.793972	2.77e-05	0.00100015	-0.69389	0.000574144	0.0086715	DOWN/DOWN	not_bound	S. cerevisiae homolog OPY2 has role in cell cycle arrest in response to pheromone, osmosensory signaling pathway and localizes to integral to membrane, plasma membrane, fungal-type vacuole
CPAR2_106400	orf19.2929	GSC1	no	no	-0.78	5.82e-08	3.87e-06	-0.529201	0.000403981	0.00655908	DOWN/DOWN	304	Ortholog(s) have 1,3-beta-D-glucan synthase activity
CPAR2_102830	orf19.238	CCP1	no	no	-0.774754	7.74e-08	4.98e-06	-1.83879	3.71e-28	1.2e-25	DOWN/DOWN	7	Ortholog(s) have cytochrome-c peroxidase activity, role in cellular response to oxidative stress and cytosol, mitochondrial intermembrane space localization
CPAR2_202800	orf19.4991	MPT5	no	no	-0.768	1.71e-06	8.61e-05	-0.916086	1.3e-07	6.61e-06	DOWN/DOWN	139	Has domain(s) with predicted RNA binding activity
CPAR2_210900	orf19.1564	orf19.1564	no	no	-0.739538	1.75e-05	0.000664689	-0.581388	0.00145997	0.0173446	DOWN/DOWN	not_bound	Ortholog(s) have endoplasmic reticulum, plasma membrane localization
CPAR2_210430	orf19.896	CHK1	no	no	-0.738	2.85e-06	0.000135506	-0.560309	0.0014811	0.0175516	DOWN/DOWN	not_bound	Ortholog(s) have role in cellular response to oxidative stress, filamentous growth of a population of unicellular organisms in response to biotic stimulus, fungal-type cell wall biogenesis and hyphal growth, more
CPAR2_205070	orf19.3854	orf19.3854	no	no	-0.726	8.02e-07	4.27e-05	-0.840504	2.88e-07	1.33e-05	DOWN/DOWN	40	Ortholog(s) have protein kinase activity
CPAR2_205050	orf19.3886	orf19.3886	no	no	-0.724819	0.00435438	0.0788911	-1.20618	1.86e-05	0.000490562	DOWN/DOWN	891
CPAR2_404090	orf19.345	orf19.345	no	no	-0.719874	8.38e-05	0.00271041	-0.969833	3.78e-06	0.000121997	DOWN/DOWN	275	Putative succinate-semialdehyde dehydrogenase [NAD(P)+]; expression increased in fluconazole and voriconazole resistant strains
CPAR2_101500	orf19.4092	orf19.4092	no	no	-0.711448	0.00491	0.086311	-0.883742	0.00111447	0.014161	DOWN/DOWN	not_bound
CPAR2_204330	orf19.6387	HSP104	no	no	-0.70435	1.5e-07	9.14e-06	-2.07993	5.8e-37	2.42e-34	DOWN/DOWN	77	Ortholog(s) have ADP binding, ATP binding, ATPase activity, coupled, chaperone binding, unfolded protein binding activity
CPAR2_500150	orf19.3104	YDC1	no	no	-0.696461	0.000877881	0.0213168	-0.898204	0.00018141	0.00337688	DOWN/DOWN	not_bound	Ortholog(s) have dihydroceramidase activity, role in ceramide biosynthetic process, ceramide catabolic process and endoplasmic reticulum localization
CPAR2_303820	orf19.1963	GDS1	no	no	-0.686	0.00155	0.0347926	-0.864729	0.000203639	0.00376667	DOWN/DOWN	286	Putative mitochondrial protein
CPAR2_807360	orf19.6968	orf19.6968	no	no	-0.650388	2.39e-05	0.000881297	-1.00797	1.29e-09	8.98e-08	DOWN/DOWN	29	Hypothetical protein
CPAR2_803100	orf19.3222	orf19.3222	no	no	-0.643386	0.000244187	0.0068701	-0.589162	0.00524133	0.0467662	DOWN/DOWN	not_bound	Ortholog(s) have Golgi apparatus, endoplasmic reticulum, fungal-type vacuole membrane localization
CPAR2_106560	orf19.2959.1	orf19.2959.1	no	no	-0.642	0.00533	0.0917704	-1.31809	2.8e-07	1.31e-05	DOWN/DOWN	406	Ortholog(s) have role in cation transport, cellular response to cation stress, regulation of membrane potential and cytoplasm, plasma membrane localization
CPAR2_103270	orf19.326	orf19.326	no	no	-0.637254	0.00496871	0.0870565	-0.844902	0.00204475	0.0225501	DOWN/DOWN	375	Ortholog(s) have cytoplasm localization
CPAR2_501170	orf19.2897	SOU2	no	no	-0.634834	2.59e-05	0.000940499	-1.0186	1.92e-08	1.12e-06	DOWN/DOWN	not_bound	Ortholog(s) have mitochondrion localization
CPAR2_704020	orf19.6705	orf19.6705	no	no	-0.634478	0.00228919	0.0480572	-1.18609	7.55e-08	4.05e-06	DOWN/DOWN	not_bound	Ortholog(s) have role in filamentous growth
CPAR2_806580	orf19.1357	FCY21	no	no	-0.626	4.55e-05	0.00154841	-0.681863	2.95e-05	0.000723832	DOWN/DOWN	362	Ortholog(s) have cytidine transmembrane transporter activity, drug transmembrane transporter activity, nucleobase transmembrane transporter activity
CPAR2_806520	orf19.215	orf19.215	no	no	-0.611	0.000128	0.00397016	-0.895237	5.25e-07	2.27e-05	DOWN/DOWN	739
CPAR2_602330	orf19.3396	HCH1	no	no	-0.606	9.02e-05	0.00286903	-0.686168	4.62e-05	0.00104333	DOWN/DOWN	710	Ortholog(s) have ATPase activator activity, chaperone binding activity, role in protein folding, response to stress and cytoplasm, nucleus localization
CPAR2_107280	orf19.2454	PHO87	no	no	-0.605908	3.86e-05	0.00133	-0.568763	0.000750624	0.0105466	DOWN/DOWN	not_bound	Ortholog(s) have phosphate ion transmembrane transporter activity and role in phosphate ion transport
CPAR2_109590	orf19.6092	KEL1	no	no	-0.605377	0.000127	0.0039569	-0.878231	3.55e-07	1.6e-05	DOWN/DOWN	336	Ortholog(s) have role in cytogamy, filamentous growth of a population of unicellular organisms, negative regulation of exit from mitosis, regulation of cell shape
CPAR2_101350	orf19.4317	GRE3	no	no	-0.602473	3.22e-05	0.00115	-1.19552	1.34e-11	1.21e-09	DOWN/DOWN	533	Ortholog(s) have D-xylose:NADP reductase activity, glucose 1-dehydrogenase (NADP+) activity, mRNA binding activity
CPAR2_807030	orf19.7349	CHS4	no	no	-0.593216	8.55e-05	0.00274958	-0.711579	1.79e-05	0.000474267	DOWN/DOWN	605	Ortholog(s) have enzyme activator activity, role in fungal-type cell wall chitin biosynthetic process and cellular bud neck, cellular bud neck septin ring, incipient cellular bud site localization
CPAR2_405150	orf19.1785	orf19.1785	no	no	-0.59	0.00236	0.049084	-1.44706	8.81e-12	8.17e-10	DOWN/DOWN	268	Hap43p-repressed gene in C. albicans
CPAR2_101770	orf19.6660	orf19.6660	no	no	-0.588	0.000389	0.0103	-0.551238	0.00451456	0.0417526	DOWN/DOWN	not_bound	Ortholog(s) have cytoplasm localization
CPAR2_806720	---	---	no	young	-0.568	0.00294954	0.0583131	-0.587006	0.00339355	0.0336397	DOWN/DOWN	not_bound	Has domain(s) with predicted zinc ion transmembrane transporter activity, role in zinc ion transmembrane transport and integral to membrane localization
CPAR2_802940	orf19.2525	LYS12	no	no	-0.565486	6.33e-05	0.00209301	-0.647719	4.71e-05	0.0010585	DOWN/DOWN	not_bound	Ortholog(s) have homoisocitrate dehydrogenase activity, role in lysine biosynthetic process and mitochondrion localization
CPAR2_213930	---	---	no	no	-0.557063	0.00563	0.0946	-0.586812	0.00879102	0.0690639	DOWN/DOWN	445
CPAR2_701470	orf19.7304	orf19.7304	no	no	-0.549288	0.000849727	0.0207192	-0.55575	0.00177851	0.0202428	DOWN/DOWN	855	Hap43p-induced gene in C. albicans
CPAR2_104290	orf19.3149	LSP1	no	no	-0.545169	0.00348345	0.0659713	-0.818455	0.00011474	0.00226573	DOWN/DOWN	13	Ortholog(s) have lipid binding activity and role in eisosome assembly, endocytosis, negative regulation of protein kinase activity, protein localization, response to heat
CPAR2_805880	orf19.198	ASN1	no	no	-0.525577	0.00211241	0.0449824	-0.591439	0.00204169	0.0225501	DOWN/DOWN	not_bound	Ortholog(s) have asparagine synthase (glutamine-hydrolyzing) activity, role in asparagine biosynthetic process and cytosol, nucleus, soluble fraction localization
CPAR2_400130	orf19.2737	orf19.2737	no	no	-0.514	0.00189	0.0413822	-0.576148	0.00324353	0.0324076	DOWN/DOWN	not_bound	Has domain(s) with predicted phosphotransferase activity, alcohol group as acceptor activity and role in carbohydrate metabolic process
CPAR2_203880	orf19.916	orf19.916	no	no	-0.508942	0.00275395	0.0553818	-0.948374	2.44e-06	8.05e-05	DOWN/DOWN	not_bound	Ortholog(s) have role in apoptotic process, calcium-mediated signaling, endoplasmic reticulum unfolded protein response and Golgi apparatus, endoplasmic reticulum, fungal-type vacuole membrane, mitochondrion localization
CPAR2_206810	orf19.6257	GLT1	no	no	-0.479977	0.000898353	0.0216344	-0.408947	0.00810278	0.0647005	DOWN/DOWN	511	Ortholog(s) have glutamate synthase (NADH) activity and cytosol, mitochondrion localization
CPAR2_501330	orf19.3133	GUT2	no	no	-0.475905	0.000675876	0.0168307	-0.558692	0.000475552	0.00751244	DOWN/DOWN	not_bound	Ortholog(s) have mitochondrion, plasma membrane localization
CPAR2_801860	orf19.4933	FAD3	no	no	-0.47	0.00228	0.0480572	-0.429825	0.0107455	0.0800095	DOWN/DOWN	261	Ortholog(s) have omega-3 fatty acid desaturase activity and role in unsaturated fatty acid biosynthetic process
CPAR2_804740	orf19.5112	TKL1	no	no	-0.450055	0.000500041	0.0128398	-0.556357	0.000231769	0.00420711	DOWN/DOWN	338	Ortholog(s) have role in pentose-phosphate shunt and cell surface, cytosol, nucleus, plasma membrane, soluble fraction, yeast-form cell wall localization
CPAR2_807190	orf19.7363	KRE6	no	no	-0.44809	0.00303528	0.0594061	-0.487802	0.00348637	0.0342537	DOWN/DOWN	not_bound	Ortholog(s) have role in (1->6)-beta-D-glucan biosynthetic process, cytokinetic cell separation, fungal-type cell wall organization
CPAR2_212520	orf19.813	orf19.813	no	no	-0.448	0.00161	0.0362078	-0.400416	0.00911653	0.0712381	DOWN/DOWN	563	Similar to S. cerevisiae Vhs3p, a putative phosphopantothenoylcysteine decarboxylase
CPAR2_102270	orf19.6160	orf19.6160	no	no	-0.447	0.0018	0.0400227	-0.878446	5.16e-08	2.9e-06	DOWN/DOWN	131	Ortholog(s) have role in eisosome assembly and eisosome, membrane raft, mitochondrion localization
CPAR2_210180	orf19.3541	ERF1	no	no	-0.432	0.00533	0.0917704	-0.556079	0.000895378	0.0120866	DOWN/DOWN	not_bound	Ortholog(s) have translation release factor activity, codon specific activity, role in cytokinesis, translational termination and cytosol, nucleus, translation release factor complex localization
CPAR2_302440	orf19.3799	orf19.3799	no	no	-0.42	0.00193455	0.0422425	-0.686087	3.7e-05	0.000872471	DOWN/DOWN	not_bound	Has domain(s) with predicted endoplasmic reticulum localization
CPAR2_808200	orf19.6724	FUM12	no	no	-0.401473	0.00230688	0.0482138	-0.55551	0.000261313	0.00468519	DOWN/DOWN	not_bound	Ortholog(s) have cytosol, mitochondrial matrix localization
CPAR2_804670	orf19.5103	orf19.5103	no	no	-0.391043	0.00400061	0.0731612	-0.5238	0.00134498	0.0164061	DOWN/DOWN	not_bound	Hap43p-repressed gene in C. albicans
CPAR2_502140	orf19.3895	CHT2	no	no	-0.374969	0.00553071	0.0935412	-0.406742	0.00956933	0.0737284	DOWN/DOWN	274	Has domain(s) with predicted cation binding, hydrolase activity, hydrolyzing O-glycosyl compounds activity and role in carbohydrate metabolic process
CPAR2_105050	orf19.1896	SSC1	no	no	-0.359623	0.00538	0.0920144	-0.721444	2.44e-06	8.05e-05	DOWN/DOWN	not_bound	Ortholog(s) have ATPase activity, enzyme regulator activity and role in positive regulation of endodeoxyribonuclease activity, protein import into mitochondrial matrix, protein refolding, protein unfolding
CPAR2_300740	---	---	no	young	-3.31976	6.91e-08	4.49e-06	0	---	---	DOWN/no	not_bound	Ortholog(s) have Golgi apparatus, endoplasmic reticulum localization
CPAR2_402880	orf19.5634	FRP1	no	no	-2.27	1.11e-15	1.75e-13	0	---	---	DOWN/no	343	Ortholog(s) have ferric-chelate reductase activity, role in high-affinity iron ion transport, iron assimilation by reduction and transport and endoplasmic reticulum localization
CPAR2_301020	orf19.7053	GAC1	no	no	-1.83565	9.07e-12	1.06e-09	0	---	---	DOWN/no	253	Ortholog(s) have heat shock protein binding activity, role in glycogen metabolic process, meiosis, mitotic cell cycle spindle assembly checkpoint, response to heat and protein phosphatase type 1 complex localization
CPAR2_804310	orf19.4737	TPO3	no	no	-1.77648	1.67e-11	1.92e-09	0	---	---	DOWN/no	118	Ortholog(s) have spermine transmembrane transporter activity, role in cellular response to drug, spermine transport and fungal-type vacuole membrane, plasma membrane localization
CPAR2_503940	orf19.5431	orf19.5431	no	no	-1.77562	5.96e-05	0.00200282	0	---	---	DOWN/no	not_bound	Hap43p-repressed gene in C. albicans
CPAR2_603450	orf19.1189	orf19.1189	no	no	-1.47015	0.00122904	0.028541	0	---	---	DOWN/no	53	Late-stage biofilm-induced gene in C. albicans
CPAR2_404790	orf19.7414	ALS6	no	no	-1.44046	2.74e-06	0.000131629	0	---	---	DOWN/no	512	Ortholog(s) have role in adhesion to host, cellular response to temperature stimulus, hyphal growth and extracellular region, yeast-form cell wall localization
CPAR2_702640	orf19.6586	orf19.6586	no	no	-1.25386	0.00307	0.0598017	0	---	---	DOWN/no	170	Protein of unknown function; expression increased in fluconazole and voriconazole resistant strains
CPAR2_602820	orf19.4195.1	FCA1	no	no	-1.21487	3.66e-08	2.49e-06	0	---	---	DOWN/no	not_bound	Ortholog(s) have cytosine deaminase activity, role in cytidine metabolic process, cytosine metabolic process, pyrimidine-containing compound salvage and cytosol, nucleus localization
CPAR2_301400	orf19.7021	GPH1	no	no	-1.0248	0.00581	0.0966	0	---	---	DOWN/no	not_bound	Ortholog(s) have glycogen phosphorylase activity, role in glycogen catabolic process and cell surface, cytoplasm, hyphal cell wall localization
CPAR2_210100	orf19.4802	FTH1	no	no	-1.02372	0.000345981	0.00937351	0	---	---	DOWN/no	not_bound	Has domain(s) with predicted role in transmembrane transport and membrane localization
CPAR2_212150	orf19.5799	orf19.5799	no	no	-0.958494	4.37e-06	0.000199916	0	---	---	DOWN/no	not_bound
CPAR2_700650	orf19.7218	RBE1	no	no	-0.861325	0.00265735	0.0543587	0	---	---	DOWN/no	388	Has domain(s) with predicted extracellular region localization
CPAR2_207000	---	---	no	young	-0.848	0.00592	0.0979203	0	---	---	DOWN/no	not_bound	Has domain(s) with predicted magnesium ion binding, phosphopyruvate hydratase activity, role in glycolysis and phosphopyruvate hydratase complex localization
CPAR2_400250	orf19.2724	orf19.2724	no	no	-0.791485	0.000257054	0.0071293	0	---	---	DOWN/no	161	Protein of unknown function; expression increased in fluconazole and voriconazole resistant strains
CPAR2_207780	orf19.6229	CAT1	no	no	-0.70868	0.00184661	0.0407787	0	---	---	DOWN/no	101	Ortholog(s) have catalase activity and role in age-dependent response to reactive oxygen species, hydrogen peroxide catabolic process, hyphal growth, interaction with host, pathogenesis
CPAR2_406100	orf19.1395	orf19.1395	no	no	-0.698373	0.00371	0.0696307	0	---	---	DOWN/no	not_bound	Ortholog(s) have inorganic phosphate transmembrane transporter activity, role in phosphate ion transport, transmembrane transport and mitochondrion localization
CPAR2_105990	orf19.2988	orf19.2988	no	no	-0.684	0.00211	0.0449824	0	---	---	DOWN/no	154	Ortholog(s) have cytosol, nucleus localization
CPAR2_108380	orf19.2972	PDE2	no	no	-0.682	0.00269	0.0545397	0	---	---	DOWN/no	not_bound	Ortholog(s) have cyclic-nucleotide phosphodiesterase activity
CPAR2_805160	orf19.5267	orf19.5267	no	no	-0.675	0.00362	0.0683766	0	---	---	DOWN/no	408	Putative cell wall adhesin-like protein
CPAR2_407170	orf19.1756	GPD1	no	no	-0.643139	8.92e-05	0.002854	0	---	---	DOWN/no	355	Ortholog(s) have glycerol-3-phosphate dehydrogenase [NAD+] activity, role in NADH oxidation, glycerol biosynthetic process and cytosol, mitochondrion, nucleus localization
CPAR2_203080	orf19.698	orf19.698	no	no	-0.618716	0.00043102	0.0112604	0	---	---	DOWN/no	not_bound	Ortholog(s) have role in endoplasmic reticulum inheritance and integral to endoplasmic reticulum membrane localization
CPAR2_806400	---	---	no	young	-0.598	0.000538332	0.0136971	0	---	---	DOWN/no	not_bound
CPAR2_208430	orf19.5063	COI1	no	no	-0.595439	0.00267	0.0543587	0	---	---	DOWN/no	not_bound	Ortholog(s) have cell surface, extracellular region localization
CPAR2_108280	orf19.4530.1	orf19.4530.1	no	no	-0.557	0.000313	0.00851736	0	---	---	DOWN/no	856
CPAR2_703390	---	---	no	no	-0.556	0.00108	0.0253066	0	---	---	DOWN/no	339	Has domain(s) with predicted ATP binding, ATPase activity, coupled to transmembrane movement of substances activity, role in transmembrane transport and integral to membrane localization
CPAR2_301630	orf19.7091	orf19.7091	no	no	-0.540878	0.00545	0.0927	0	---	---	DOWN/no	not_bound
CPAR2_103160	---	---	no	young	-0.526	0.00131	0.0302503	0	---	---	DOWN/no	not_bound	Ortholog(s) have bile acid-exporting ATPase activity, role in bile acid and bile salt transport and fungal-type vacuole localization
CPAR2_405270	---	---	TF	young	-0.509	0.00414	0.0751985	0	---	---	DOWN/no	371	Has domain(s) with predicted DNA binding, sequence-specific DNA binding RNA polymerase II transcription factor activity, zinc ion binding activity and role in regulation of transcription, DNA-dependent, transcription, DNA-dependent
CPAR2_406530	orf19.2269	orf19.2269	no	no	-0.482	0.000747	0.0183	0	---	---	DOWN/no	74	Ortholog(s) have cytosol, nucleus localization
CPAR2_805980	orf19.5912	MAK21	no	no	-0.469675	0.00384553	0.0712153	0	---	---	DOWN/no	111	Ortholog(s) have role in ribosomal large subunit assembly and Noc1p-Noc2p complex localization
CPAR2_500690	orf19.3846	LYS4	no	no	-0.464852	0.00209557	0.0449205	0	---	---	DOWN/no	not_bound	Ortholog(s) have homoaconitate hydratase activity, role in lysine biosynthetic process via aminoadipic acid and mitochondrion localization
CPAR2_407500	orf19.1770	CYC1	no	no	-0.399	0.00229	0.0480572	0	---	---	DOWN/no	772	Ortholog(s) have electron carrier activity, role in mitochondrial electron transport, cytochrome c to oxygen, mitochondrial electron transport, ubiquinol to cytochrome c and cytosol, mitochondrial intermembrane space, nucleus localization
CPAR2_211970	orf19.1517	ARO3	no	no	-0.377735	0.00392447	0.0722201	0	---	---	DOWN/no	not_bound	Ortholog(s) have 3-deoxy-7-phosphoheptulonate synthase activity, role in aromatic amino acid family biosynthetic process and cytosol, mitochondrion, nucleus localization
CPAR2_211610	orf19.5791	IDH2	no	no	-0.367014	0.00520859	0.0904471	0	---	---	DOWN/no	not_bound	Ortholog(s) have isocitrate dehydrogenase (NAD+) activity, role in glutamate biosynthetic process, isocitrate metabolic process, tricarboxylic acid cycle and cytosol, mitochondrial isocitrate dehydrogenase complex (NAD+) localization
CPAR2_402910	---	---	no	young	-2.667	4.8e-37	3.1e-34	0.474	0.0085	0.067	DOWN/UP	not_bound	Member of the CFEM family, ortholog(s) have heme binding activity, role in cellular iron ion homeostasis, hemoglobin import, single-species biofilm formation on inanimate substrate and extracellular region, plasma membrane, yeast-form cell wall localization
CPAR2_402900	orf19.5635	PGA7	no	no	-2.29	7.9e-10	6.7e-08	0.835	0.0081	0.065	DOWN/UP	not_bound	Putative membrane protein, member of the CFEM family; ortholog of C. albicans SC5314 orf19.5635/PGA7
CPAR2_404190	orf19.7436	AAF1	TF	no	-1.84	3e-22	8e-20	0.621	0.00032	0.0055	DOWN/UP	140	Possible regulatory protein
CPAR2_300120	orf19.7114	CSA1	no	no	-1.83	1.8e-09	1.4e-07	2.414	3.1e-29	1.1e-26	DOWN/UP	not_bound	Member of the CFEM family, ortholog(s) have heme binding activity, role in cellular iron ion homeostasis, single-species biofilm formation on inanimate substrate and anchored to plasma membrane, cell surface, cellular bud, hyphal cell wall localization
CPAR2_300130	orf19.7112	FRP2	no	no	-1.73	0.003	0.059	1.541	0.00083	0.011	DOWN/UP	not_bound	Ortholog(s) have role in iron assimilation by reduction and transport, iron ion transmembrane transport and endoplasmic reticulum localization
CPAR2_200520	---	---	no	young	0	---	---	-5.29648	3.8e-89	7.41e-86	no/DOWN	392	Has domain(s) with predicted NAD binding, oxidoreductase activity, acting on the CH-OH group of donors, NAD or NADP as acceptor activity and role in oxidation-reduction process
CPAR2_110430	---	---	no	young	0	---	---	-4.24586	7.9e-16	1.05e-13	no/DOWN	361	Has domain(s) with predicted ATP binding, NAD binding, oxidoreductase activity, acting on the CH-OH group of donors, NAD or NADP as acceptor activity and role in oxidation-reduction process
CPAR2_806620	orf19.1117	orf19.1117	no	no	0	---	---	-3.83865	9.08e-16	1.18e-13	no/DOWN	569	Ortholog(s) have formate dehydrogenase (NAD+) activity, role in formate catabolic process and cytosol localization
CPAR2_807590	orf19.5933	orf19.5933	no	no	0	---	---	-3.2459	2.94e-63	2.45e-60	no/DOWN	266	Hypothetical protein
CPAR2_108230	---	---	no	young	0	---	---	-2.9404	0.00378682	0.0364645	no/DOWN	247	Ortholog(s) have role in negative regulation of ATPase activity, response to stress and plasma membrane, plasma membrane enriched fraction localization
CPAR2_403510	orf19.1327	RBT1	no	no	0	---	---	-2.92088	3.15e-13	3.48e-11	no/DOWN	193	Transcription factor; expression regulated by Bcr1p
CPAR2_100830	orf19.3932.1	orf19.3932.1	no	no	0	---	---	-2.74364	2.17e-06	7.33e-05	no/DOWN	383	Has domain(s) with predicted nucleic acid binding, nucleotide binding activity
CPAR2_203450	orf19.638	FDH1	no	no	0	---	---	-2.68872	1.94e-05	0.0005065	no/DOWN	not_bound	Has domain(s) with predicted ATP binding, NAD binding, oxidoreductase activity, acting on the CH-OH group of donors, NAD or NADP as acceptor activity and role in oxidation-reduction process
CPAR2_603420	orf19.6336	PGA25	no	no	0	---	---	-1.80791	0.0010761	0.0138238	no/DOWN	not_bound	Putative GPI-anchored adhesin-like protein
CPAR2_403090	orf19.3793	orf19.3793	no	no	0	---	---	-1.65789	0.00481723	0.0438163	no/DOWN	not_bound	Putative protein of unknown function
CPAR2_700100	orf19.2157	DAC1	no	no	0	---	---	-1.64176	6.93e-07	2.93e-05	no/DOWN	746	Ortholog(s) have N-acetylglucosamine-6-phosphate deacetylase activity
CPAR2_104190	orf19.2192	GDH2	no	no	0	---	---	-1.57785	6.49e-13	6.77e-11	no/DOWN	573	Ortholog(s) have glutamate dehydrogenase (NAD+) activity, role in nitrogen compound metabolic process and cytosol, mitochondrion localization
CPAR2_208720	orf19.2787	PRY1	no	no	0	---	---	-1.57354	2.96e-05	0.000723832	no/DOWN	not_bound	Member of the PRY1 family
CPAR2_110180	orf19.6028	HGC1	no	no	0	---	---	-1.56366	4.34e-09	2.82e-07	no/DOWN	108	Putative G1 cyclin-related protein
CPAR2_101880	orf19.1721	NCE103	no	no	0	---	---	-1.49316	4.84e-05	0.00107886	no/DOWN	527	Ortholog(s) have carbonate dehydratase activity, role in cellular response to carbon dioxide, cellular response to oxidative stress, phenotypic switching, regulation of phenotypic switching and cytoplasm, nucleus localization
CPAR2_502460	orf19.3902	orf19.3902	no	no	0	---	---	-1.44712	0.00161801	0.0187571	no/DOWN	560	Hypothetical protein
CPAR2_101480	orf19.3974	PUT2	no	no	0	---	---	-1.36571	2.12e-15	2.7e-13	no/DOWN	not_bound	Ortholog(s) have 1-pyrroline-5-carboxylate dehydrogenase activity, role in glutamate biosynthetic process, proline catabolic process to glutamate and cytosol, mitochondrial matrix localization
CPAR2_206490	orf19.3554	AAT1	no	no	0	---	---	-1.30163	0.000517844	0.00798809	no/DOWN	357	Ortholog(s) have role in chronological cell aging, replicative cell aging and mitochondrion, soluble fraction localization
CPAR2_702710	orf19.6919	orf19.6919	no	no	0	---	---	-1.27885	5.33e-07	2.29e-05	no/DOWN	218
CPAR2_101230	orf19.4274	PUT1	no	no	0	---	---	-1.25172	8.16e-14	9.54e-12	no/DOWN	not_bound	Ortholog(s) have proline dehydrogenase activity, role in proline catabolic process to glutamate and mitochondrion localization
CPAR2_503800	orf19.1709	orf19.1709	no	no	0	---	---	-1.23653	4.35e-05	0.000998062	no/DOWN	not_bound	Has domain(s) with predicted sterol binding activity
CPAR2_201170	orf19.7281	PDK2	no	no	0	---	---	-1.21975	2.22e-05	0.000564997	no/DOWN	not_bound	Ortholog(s) have role in cellular response to drug and mitochondrion localization
CPAR2_301610	orf19.7085	orf19.7085	no	no	0	---	---	-1.21625	0.00177118	0.0202198	no/DOWN	81
CPAR2_207860	---	---	no	young	0	---	---	-1.20413	9.74e-06	0.000283269	no/DOWN	730	similar to C. albicans orf19.675
CPAR2_103690	orf19.2451	PGA45	no	no	0	---	---	-1.20251	8.7e-06	0.000255553	no/DOWN	not_bound	Ortholog(s) have cell surface, extracellular region, yeast-form cell wall localization
CPAR2_800970	orf19.2608	ADH5	no	no	0	---	---	-1.18541	0.00312139	0.031348	no/DOWN	202	Stereospecific secondary alcohol dehydrogenase
CPAR2_205280	orf19.532	RBR2	no	no	0	---	---	-1.17519	2.03e-06	7.1e-05	no/DOWN	not_bound	Has domain(s) with predicted role in response to stress
CPAR2_107330	orf19.2460	orf19.2460	no	no	0	---	---	-1.15693	0.000111515	0.0022246	no/DOWN	70
CPAR2_603410	orf19.6329	orf19.6329	no	no	0	---	---	-1.08042	2.47e-08	1.42e-06	no/DOWN	862
CPAR2_104680	orf19.5495	orf19.5495	no	no	0	---	---	-1.03702	4.14e-10	3.1e-08	no/DOWN	189	Has domain(s) with predicted nucleic acid binding, nucleotide binding activity
CPAR2_211640	orf19.5785	orf19.5785	no	no	0	---	---	-1.03048	0.000877155	0.0118955	no/DOWN	23
CPAR2_601530	orf19.5611	orf19.5611	no	no	0	---	---	-1.0135	0.000710971	0.0102104	no/DOWN	not_bound	Protein of unknown function; expression increased in fluconazole and voriconazole resistant strains
CPAR2_106500	orf19.2941	SCW4	no	no	0	---	---	-0.968178	0.0111453	0.0821191	no/DOWN	not_bound	Has domain(s) with predicted cation binding, hydrolase activity, hydrolyzing O-glycosyl compounds activity and role in carbohydrate metabolic process
CPAR2_700380	orf19.4980	HSP70	no	no	0	---	---	-0.935557	9.18e-06	0.000268255	no/DOWN	177	Has domain(s) with predicted ATP binding activity
CPAR2_209010	orf19.6209	orf19.6209	no	no	0	---	---	-0.910609	0.00037815	0.00624375	no/DOWN	not_bound	Has domain(s) with predicted role in transmembrane transport and integral to membrane localization
CPAR2_700090	orf19.2156	NAG1	no	no	0	---	---	-0.89935	2.47e-07	1.18e-05	no/DOWN	746	Ortholog(s) have glucosamine-6-phosphate deaminase activity and role in N-acetylglucosamine catabolic process, filamentous growth of a population of unicellular organisms in response to biotic stimulus, hyphal growth, pathogenesis
CPAR2_500390	orf19.2770.1	SOD1	no	no	0	---	---	-0.868483	1.79e-05	0.000474267	no/DOWN	780	Ortholog(s) have superoxide dismutase activity, role in cellular response to oxidative stress, filamentous growth of a population of unicellular organisms in response to starvation, pathogenesis and cytosol localization
CPAR2_804120	orf19.7469	ARG1	no	no	0	---	---	-0.860445	9.12e-05	0.00188352	no/DOWN	825	Ortholog(s) have argininosuccinate synthase activity, role in arginine biosynthetic process and cytosol localization
CPAR2_806060	orf19.5892	orf19.5892	no	no	0	---	---	-0.859529	0.0132341	0.0933092	no/DOWN	not_bound	Homolog of S. cerevisiae HUL4
CPAR2_700480	orf19.7243	orf19.7243	no	no	0	---	---	-0.855428	8.2e-05	0.00169929	no/DOWN	not_bound	Ortholog(s) have dCMP deaminase activity, role in dTMP biosynthetic process, dUMP biosynthetic process and cytosol, nucleus localization
CPAR2_304270	orf19.4309	GRP2	no	no	0	---	---	-0.852948	0.0112063	0.0821845	no/DOWN	not_bound	Similar to S. cerevisiae Gre2p (methylglyoxal reductase); expression increased in fluconazole and voriconazole resistant strains
CPAR2_211040	orf19.802	UGA1	no	no	0	---	---	-0.85081	1.06e-06	4.13e-05	no/DOWN	not_bound	Ortholog(s) have 4-aminobutyrate transaminase activity and role in gamma-aminobutyric acid catabolic process
CPAR2_500890	orf19.3110	orf19.3110	no	no	0	---	---	-0.83927	0.000517962	0.00798809	no/DOWN	609
CPAR2_107370	orf19.2494	orf19.2494	no	no	0	---	---	-0.780655	0.000223442	0.0040686	no/DOWN	not_bound	Ortholog(s) have glutaminyl-tRNA synthase (glutamine-hydrolyzing) activity, role in glutaminyl-tRNAGln biosynthesis via transamidation, mitochondrial translation and glutamyl-tRNA(Gln) amidotransferase complex, mitochondrion localization
CPAR2_101490	orf19.3973	orf19.3973	no	no	0	---	---	-0.777233	0.0132859	0.0933207	no/DOWN	not_bound	Ortholog(s) have cytoplasm localization
CPAR2_601260	orf19.5749	SBA1	no	no	0	---	---	-0.75199	2.52e-06	8.28e-05	no/DOWN	not_bound	Ortholog(s) have chaperone binding activity, role in positive regulation of telomere maintenance via telomerase, protein folding, regulation of mitotic cell cycle, regulation of telomerase activity and cytosol, nucleus localization
CPAR2_210410	orf19.4445	orf19.4445	no	no	0	---	---	-0.750245	6.1e-05	0.00132624	no/DOWN	455	Ortholog(s) have role in filamentous growth
CPAR2_105480	orf19.6838	orf19.6838	no	no	0	---	---	-0.749237	0.000834772	0.0114806	no/DOWN	not_bound	Protein of unknown function; expression increased in fluconazole and voriconazole resistant strains
CPAR2_302890	orf19.6679	orf19.6679	no	no	0	---	---	-0.739664	0.00723774	0.0600065	no/DOWN	498	Ortholog(s) have cytosol, nucleus localization
CPAR2_809040	orf19.6763	SLK19	no	no	0	---	---	-0.726969	4.31e-06	0.000136306	no/DOWN	432	Ortholog(s) have role in fungal-type cell wall organization, pathogenesis and integral to plasma membrane localization
CPAR2_203040	orf19.717	HSP60	no	no	0	---	---	-0.725229	3.27e-06	0.000106103	no/DOWN	not_bound	Ortholog(s) have ATPase activity, DNA replication origin binding, chaperone binding, single-stranded DNA binding, unfolded protein binding activity
CPAR2_701670	orf19.597	orf19.597	no	no	0	---	---	-0.704847	2.1e-05	0.000539806	no/DOWN	not_bound	Has domain(s) with predicted pyridoxal phosphate binding, transferase activity, transferring nitrogenous groups activity and role in biosynthetic process
CPAR2_205020	orf19.3861	SIS1	no	no	0	---	---	-0.700051	1.53e-05	0.000419032	no/DOWN	not_bound	Ortholog(s) have role in protein folding, translational initiation and cytosolic small ribosomal subunit localization
CPAR2_304290	orf19.6672	MDJ1	no	no	0	---	---	-0.695851	3.04e-05	0.0007396	no/DOWN	not_bound	Ortholog(s) have ATPase activator activity, unfolded protein binding activity
CPAR2_108690	orf19.3029	orf19.3029	no	no	0	---	---	-0.695834	0.0010704	0.0137843	no/DOWN	not_bound	Ortholog(s) have 3-hydroxyisobutyryl-CoA hydrolase activity and mitochondrion localization
CPAR2_206000	orf19.6408	orf19.6408	no	no	0	---	---	-0.688998	0.0059374	0.0511106	no/DOWN	93	Has domain(s) with predicted heat shock protein binding, unfolded protein binding activity and role in protein folding
CPAR2_800380	orf19.7499.1	orf19.7499.1	no	no	0	---	---	-0.688328	0.00188736	0.0212556	no/DOWN	519
CPAR2_200120	orf19.7654	CPR6	no	no	0	---	---	-0.687683	0.0036431	0.0352053	no/DOWN	not_bound	Ortholog(s) have peptidyl-prolyl cis-trans isomerase activity, unfolded protein binding activity, role in protein refolding, regulation of mitosis and cytosol, nucleus localization
CPAR2_500810	orf19.1789.1	LYS1	no	no	0	---	---	-0.680787	0.00630524	0.0538016	no/DOWN	not_bound	Ortholog(s) have mRNA binding, saccharopine dehydrogenase (NAD+, L-lysine-forming) activity, role in lysine biosynthetic process via aminoadipic acid and cytoplasm localization
CPAR2_206850	---	---	no	no	0	---	---	-0.658571	0.00243034	0.0258279	no/DOWN	not_bound
CPAR2_500870	orf19.740	HAP41	no	no	0	---	---	-0.657076	0.000148894	0.00281645	no/DOWN	236	Has domain(s) with predicted DNA binding activity, role in regulation of transcription, DNA-dependent and nucleus localization
CPAR2_402720	orf19.5639	HIS4	no	no	0	---	---	-0.644022	6.42e-05	0.00137028	no/DOWN	not_bound	Ortholog(s) have histidinol dehydrogenase activity, phosphoribosyl-AMP cyclohydrolase activity, phosphoribosyl-ATP diphosphatase activity and role in adhesion to host, cell adhesion, histidine biosynthetic process
CPAR2_303980	orf19.935	AGA1	no	no	0	---	---	-0.642053	0.000613608	0.00917273	no/DOWN	3	Protein with some similarity to agglutinin subunit
CPAR2_503190	orf19.1671	UTR2	no	no	0	---	---	-0.641455	4.62e-05	0.00104333	no/DOWN	not_bound	Ortholog(s) have transferase activity, transferring glycosyl groups activity and role in adhesion to host, cell wall chitin metabolic process, fungal-type cell wall organization, hyphal growth, pathogenesis
CPAR2_601170	orf19.5605	orf19.5605	no	no	0	---	---	-0.637178	0.00582912	0.0504759	no/DOWN	not_bound	Ortholog(s) have ubiquitin protein ligase binding activity and role in positive regulation of ubiquitin-dependent endocytosis, regulation of intracellular transport
CPAR2_201990	orf19.6117	orf19.6117	no	no	0	---	---	-0.634545	0.00193029	0.0216972	no/DOWN	not_bound	Ortholog(s) have endoplasmic reticulum localization
CPAR2_210590	orf19.2335	orf19.2335	no	no	0	---	---	-0.63008	0.000658453	0.00959765	no/DOWN	not_bound	Ortholog(s) have aminopeptidase activity, role in cellular response to drug, chaperone-mediated protein folding, proteolysis and cytosol, fungal-type vacuole lumen, ribosome localization
CPAR2_601230	orf19.5727	orf19.5727	no	no	0	---	---	-0.625035	0.00785073	0.0634368	no/DOWN	not_bound
CPAR2_601420	orf19.3475	orf19.3475	no	no	0	---	---	-0.62327	0.000106643	0.00214203	no/DOWN	21	Gag-related protein
CPAR2_204050	orf19.6316	orf19.6316	no	no	0	---	---	-0.61401	0.00644	0.0547915	no/DOWN	not_bound	Ortholog(s) have fungal-type vacuole, mitochondrion localization
CPAR2_205320	orf19.6632	ACO2	no	no	0	---	---	-0.613809	0.00749102	0.0612378	no/DOWN	not_bound	Ortholog(s) have mitochondrion localization
CPAR2_100160	orf19.4031	orf19.4031	no	no	0	---	---	-0.61215	0.00161386	0.0187535	no/DOWN	not_bound	Ortholog(s) have cytoplasm localization
CPAR2_205060	orf19.3856	CDC28	no	no	0	---	---	-0.6101	0.000397416	0.00648853	no/DOWN	not_bound	Ortholog(s) have cyclin-dependent protein kinase activity, histone binding activity
CPAR2_503720	orf19.1701	RKI1	no	no	0	---	---	-0.609257	0.000265887	0.00473814	no/DOWN	755	Ortholog(s) have ribose-5-phosphate isomerase activity, role in pentose-phosphate shunt, pyridoxine biosynthetic process and cytoplasm, nucleus localization
CPAR2_403600	orf19.1313	CDR3	no	no	0	---	---	-0.607959	0.000273723	0.00484821	no/DOWN	390	Has domain(s) with predicted ATP binding, ATPase activity, coupled to transmembrane movement of substances activity, role in transport and integral to membrane localization
CPAR2_403240	orf19.2761	orf19.2761	no	no	0	---	---	-0.60789	0.00822292	0.0653918	no/DOWN	not_bound	Ortholog(s) have mannose-ethanolamine phosphotransferase activity and role in GPI anchor biosynthetic process, filamentous growth
CPAR2_203920	orf19.1804	orf19.1804	no	no	0	---	---	-0.602843	0.00666782	0.05632	no/DOWN	not_bound	Ortholog(s) have mitochondrion localization
CPAR2_500540	orf19.1235	HOM3	no	no	0	---	---	-0.590514	0.00198993	0.0221545	no/DOWN	596	Ortholog(s) have aspartate kinase activity, role in homoserine biosynthetic process, methionine biosynthetic process, threonine biosynthetic process and cytosol localization
CPAR2_204710	orf19.2364	MIS11	no	no	0	---	---	-0.587173	0.000942963	0.0125549	no/DOWN	not_bound	Ortholog(s) have formate-tetrahydrofolate ligase activity, methenyltetrahydrofolate cyclohydrolase activity and methionyl-tRNA formyltransferase activity, more
CPAR2_603710	orf19.4197	YHM2	no	no	0	---	---	-0.583136	0.0003758	0.00622252	no/DOWN	not_bound	Ortholog(s) have DNA binding, tricarboxylate secondary active transmembrane transporter activity and role in alpha-ketoglutarate transport, mitochondrial citrate transport, mitochondrial genome maintenance
CPAR2_102700	orf19.323	orf19.323	no	no	0	---	---	-0.583096	0.0010621	0.0137344	no/DOWN	not_bound	Ortholog(s) have plasma membrane localization
CPAR2_702120	orf19.6400	orf19.6400	no	no	0	---	---	-0.575904	0.00745383	0.0612186	no/DOWN	not_bound	Ortholog(s) have role in inositol metabolic process and cytosol, nuclear envelope localization
CPAR2_800060	---	---	no	young	0	---	---	-0.570721	0.0101992	0.0772365	no/DOWN	not_bound
CPAR2_210080	orf19.3526	ITR1	no	no	0	---	---	-0.562008	0.00713457	0.0594887	no/DOWN	not_bound	Ortholog(s) have myo-inositol transmembrane transporter activity and role in ascospore formation, conjugation with cellular fusion, myo-inositol transport, transmembrane transport
CPAR2_205690	orf19.6365	PTP1	no	no	0	---	---	-0.560359	0.00144793	0.0172366	no/DOWN	135	Ortholog(s) have protein tyrosine phosphatase activity and role in invasive growth in response to glucose limitation, protein dephosphorylation, pseudohyphal growth, regulation of mitotic cell cycle
CPAR2_601900	orf19.5541	orf19.5541	no	no	0	---	---	-0.54826	0.00288544	0.0296405	no/DOWN	not_bound	Ortholog(s) have role in negative regulation of conjugation with cellular fusion and cytosol localization
CPAR2_210290	orf19.1490	MSB2	no	no	0	---	---	-0.546106	0.0012246	0.0152944	no/DOWN	not_bound	Adhesin-like protein
CPAR2_801370	orf19.3722	orf19.3722	TF	no	0	---	---	-0.545465	0.00219344	0.0238302	no/DOWN	not_bound	Ortholog(s) have cytoplasm localization
CPAR2_200370	orf19.7625	PGA1	no	no	0	---	---	-0.544176	0.0105191	0.078826	no/DOWN	not_bound	Ortholog(s) have role in adhesion to host, cell adhesion involved in single-species biofilm formation, fungal-type cell wall organization
CPAR2_200190	orf19.7643	orf19.7643	no	no	0	---	---	-0.543881	0.00435997	0.0409523	no/DOWN	not_bound	Ortholog(s) have 4-hydroxybenzoate octaprenyltransferase activity, antioxidant activity and role in polyprenol biosynthetic process, ubiquinone biosynthetic process
CPAR2_602280	orf19.3417	ACF2	no	no	0	---	---	-0.534425	0.003644	0.0352053	no/DOWN	not_bound	Ortholog(s) have glucan endo-1,3-beta-D-glucosidase activity, role in actin cytoskeleton organization and ascus epiplasm, intracellular localization
CPAR2_101810	orf19.6167	AYR1	no	no	0	---	---	-0.534223	0.0109809	0.0812216	no/DOWN	not_bound	Ortholog(s) have acylglycerone-phosphate reductase activity, role in phosphatidic acid biosynthetic process and Golgi apparatus, endoplasmic reticulum, fungal-type vacuole membrane, lipid particle, mitochondrial outer membrane localization
CPAR2_204310	orf19.1815	orf19.1815	no	no	0	---	---	-0.533574	0.00212208	0.0232277	no/DOWN	264	Ortholog(s) have ribosomal large subunit binding activity
CPAR2_402130	orf19.5291	orf19.5291	no	no	0	---	---	-0.53281	0.00549146	0.048267	no/DOWN	not_bound	Ortholog(s) have role in phospholipid metabolic process and endoplasmic reticulum localization
CPAR2_805030	orf19.4885	MIR1	no	no	0	---	---	-0.525606	0.00492079	0.0444544	no/DOWN	not_bound	Ortholog(s) have inorganic phosphate transmembrane transporter activity, role in phosphate ion transmembrane transport and integral to mitochondrial inner membrane, plasma membrane localization
CPAR2_400470	orf19.4602	MDH1-1	no	no	0	---	---	-0.525564	0.00042554	0.00687094	no/DOWN	not_bound	Ortholog(s) have L-malate dehydrogenase activity, mRNA binding activity, role in chronological cell aging, replicative cell aging, tricarboxylic acid cycle and mitochondrial matrix localization
CPAR2_107670	orf19.417	orf19.417	no	no	0	---	---	-0.520771	0.00849182	0.0672557	no/DOWN	not_bound	Ortholog(s) have metallochaperone activity, role in manganese ion transport and mitochondrion localization
CPAR2_704310	orf19.5147	LMO1	no	no	0	---	---	-0.518041	0.00200856	0.0222771	no/DOWN	not_bound	Ortholog(s) have role in filamentous growth of a population of unicellular organisms, fungal-type cell wall organization and cytoplasm, membrane fraction localization
CPAR2_700630	orf19.7229	IML2	no	no	0	---	---	-0.518011	0.00204899	0.0225543	no/DOWN	716	Ortholog(s) have cytosol, nucleus localization
CPAR2_500260	orf19.6860	orf19.6860	no	no	0	---	---	-0.516895	0.0108822	0.0809246	no/DOWN	not_bound	Ortholog(s) have CDP-diacylglycerol-inositol 3-phosphatidyltransferase activity, role in phosphatidylinositol biosynthetic process and Golgi apparatus, integral to membrane, microsome, mitochondrial outer membrane localization
CPAR2_400810	orf19.2694	TYS1	no	no	0	---	---	-0.515025	0.000801346	0.0111521	no/DOWN	not_bound	Ortholog(s) have tyrosine-tRNA ligase activity, role in tyrosyl-tRNA aminoacylation and cytosol, nucleus localization
CPAR2_209910	orf19.5211	IDP1	no	no	0	---	---	-0.512844	0.00102914	0.0133612	no/DOWN	not_bound	Ortholog(s) have role in glutamate biosynthetic process and mitochondrial nucleoid localization
CPAR2_106940	orf19.1065	SSA2	no	no	0	---	---	-0.510518	0.000487166	0.00765452	no/DOWN	325	Ortholog(s) have peptide binding, unfolded protein binding activity and role in SRP-dependent cotranslational protein targeting to membrane, translocation, peptide transport, protein folding, response to stress, response to toxin
CPAR2_203160	orf19.2360	URA2	no	no	0	---	---	-0.50698	0.000973072	0.0128971	no/DOWN	720	Ortholog(s) have GMP synthase (glutamine-hydrolyzing) activity, aspartate carbamoyltransferase activity, carbamoyl-phosphate synthase (glutamine-hydrolyzing) activity, dihydroorotase activity
CPAR2_100110	orf19.4035	PGA4	no	no	0	---	---	-0.50665	0.0129454	0.0918278	no/DOWN	not_bound	Ortholog(s) have 1,3-beta-glucanosyltransferase activity
CPAR2_601800	orf19.3507	MCR1	no	no	0	---	---	-0.505091	0.00137901	0.0166192	no/DOWN	not_bound	Ortholog(s) have cytochrome-b5 reductase activity and role in cellular response to oxidative stress, ergosterol biosynthetic process
CPAR2_106260	orf19.3684	orf19.3684	no	no	0	---	---	-0.50463	0.00535591	0.0472889	no/DOWN	not_bound	Ortholog(s) have 2,4-dienoyl-CoA reductase (NADPH) activity, role in ascospore formation, fatty acid catabolic process and cytosol, nucleus, peroxisomal matrix localization
CPAR2_801800	orf19.4937	CHS3	no	no	0	---	---	-0.504363	0.00136168	0.0164783	no/DOWN	not_bound	Ortholog(s) have chitin synthase activity and role in ascospore wall assembly, cell wall chitin biosynthetic process, cellular response to mechanical stimulus, hyphal growth, pathogenesis
CPAR2_209150	orf19.2302	orf19.2302	no	no	0	---	---	-0.503902	0.0117968	0.0853368	no/DOWN	not_bound
CPAR2_602130	orf19.685	YHM1	no	no	0	---	---	-0.50384	0.00240185	0.0256183	no/DOWN	not_bound	Ortholog(s) have guanine nucleotide transmembrane transporter activity, role in cellular iron ion homeostasis, guanine nucleotide transport, mitochondrial genome maintenance and mitochondrion, plasma membrane localization
CPAR2_601550	orf19.5602	BMT6	no	no	0	---	---	-0.503266	0.00348691	0.0342537	no/DOWN	176	Putative beta-mannosyltransferase, member of a 9-gene family that includes characterized genes BMT1, BMT2, BMT3, and BMT4 with roles in beta-1,2-mannosylation of cell wall phosphopeptidomannan
CPAR2_107530	orf19.2472.1	orf19.2472.1	no	no	0	---	---	-0.500463	0.00412239	0.0392433	no/DOWN	not_bound
CPAR2_402380	orf19.4177	HIS5	no	no	0	---	---	-0.500304	0.0046032	0.0422382	no/DOWN	not_bound	Ortholog(s) have histidinol-phosphate transaminase activity, role in histidine biosynthetic process, response to nickel cation and cytosol, nucleus localization
CPAR2_806090	orf19.5886	CUP5	no	no	0	---	---	-0.495312	0.00202083	0.0223707	no/DOWN	not_bound	Ortholog(s) have role in cellular copper ion homeostasis, cellular iron ion homeostasis, endocytosis, protein targeting to vacuole, vacuolar acidification, vacuole organization and endoplasmic reticulum, integral to membrane localization
CPAR2_800390	orf19.7500	PXA1	no	no	0	---	---	-0.492893	0.00346591	0.0341623	no/DOWN	not_bound	Ortholog(s) have ATPase activity, coupled to transmembrane movement of substances activity, role in fatty acid transport and integral to peroxisomal membrane localization
CPAR2_601490	orf19.3483	orf19.3483	no	no	0	---	---	-0.492348	0.00780125	0.0632432	no/DOWN	270	Ortholog(s) have phosphatidylglycerol phospholipase C activity, role in phosphatidylglycerol catabolic process and lipid particle, mitochondrion localization
CPAR2_503660	orf19.2890	orf19.2890	no	no	0	---	---	-0.490219	0.00688801	0.0578454	no/DOWN	not_bound	Has domain(s) with predicted sugar:hydrogen symporter activity, role in carbohydrate transport and Golgi membrane, integral to membrane localization
CPAR2_700500	orf19.7239	orf19.7239	no	no	0	---	---	-0.486748	0.00533836	0.0472315	no/DOWN	458
CPAR2_110110	orf19.3294	MBF1	TF	no	0	---	---	-0.483503	0.00153926	0.0181025	no/DOWN	not_bound	Ortholog(s) have transcription coactivator activity, role in positive regulation of transcription from RNA polymerase II promoter and cytosol, mitochondrion, nucleolus localization
CPAR2_207610	orf19.4788	ARG5,6	no	no	0	---	---	-0.482334	0.00747704	0.0612186	no/DOWN	not_bound	Ortholog(s) have N-acetyl-gamma-glutamyl-phosphate reductase activity, acetylglutamate kinase activity and role in arginine biosynthetic process, oxidation-reduction process, regulation of transcription, DNA-dependent
CPAR2_806920	---	---	no	young	0	---	---	-0.477684	0.00919995	0.0716983	no/DOWN	424	Ortholog(s) have glutathione peroxidase activity, glutathione transferase activity, role in glutathione metabolic process and endoplasmic reticulum, mitochondrial outer membrane, plasma membrane enriched fraction localization
CPAR2_208800	orf19.6202	RBT4	no	no	0	---	---	-0.477183	0.00186024	0.0210311	no/DOWN	634	Ortholog(s) have role in cellular response to drug, pathogenesis and cell surface, extracellular region localization
CPAR2_701320	orf19.7322	orf19.7322	no	no	0	---	---	-0.475414	0.00571092	0.0497919	no/DOWN	not_bound	Ortholog(s) have cytosol, nucleus, ribosome localization
CPAR2_803540	orf19.4811	orf19.4811	no	no	0	---	---	-0.47494	0.0116107	0.0841695	no/DOWN	not_bound	Ortholog(s) have mitochondrion, plasma membrane localization
CPAR2_105980	orf19.2992	RPP1A	no	no	0	---	---	-0.473929	0.00902116	0.0706819	no/DOWN	not_bound	Ortholog(s) have structural constituent of ribosome activity and cytosol, nucleus, ribosome localization
CPAR2_400200	orf19.2746	orf19.2746	no	no	0	---	---	-0.469773	0.00346301	0.0341623	no/DOWN	not_bound	Ortholog(s) have role in cellular copper ion homeostasis, endosomal transport, invasive growth in response to glucose limitation, pseudohyphal growth, vacuolar transport
CPAR2_213780	orf19.2013	KAR2	no	no	0	---	---	-0.465822	0.00178358	0.0202428	no/DOWN	not_bound	Ortholog(s) have ATPase activity, unfolded protein binding activity
CPAR2_107070	orf19.1054	orf19.1054	no	no	0	---	---	-0.465033	0.00566532	0.0495357	no/DOWN	not_bound	Ortholog(s) have structural constituent of nuclear pore activity
CPAR2_109480	orf19.3354	orf19.3354	no	no	0	---	---	-0.464874	0.00279	0.0287611	no/DOWN	not_bound	Ortholog(s) have cytosol, nucleolus localization
CPAR2_803880	orf19.4831	MTS1	no	no	0	---	---	-0.46451	0.00242181	0.0257841	no/DOWN	not_bound	Ortholog(s) have methyltransferase activity, role in glucosylceramide biosynthetic process, pathogenesis and plasma membrane localization
CPAR2_212250	orf19.5830	orf19.5830	no	no	0	---	---	-0.462875	0.00395126	0.0378608	no/DOWN	not_bound	Ortholog(s) have ATP binding, adenyl-nucleotide exchange factor activity, unfolded protein binding activity and role in posttranslational protein targeting to membrane, translocation, response to unfolded protein
CPAR2_400020	orf19.4704	ARO1	no	no	0	---	---	-0.460793	0.00275757	0.028477	no/DOWN	not_bound	Ortholog(s) have 3-dehydroquinate dehydratase activity, 3-dehydroquinate synthase activity, 3-phosphoshikimate 1-carboxyvinyltransferase activity, shikimate 3-dehydrogenase (NADP+) activity, shikimate kinase activity
CPAR2_700490	orf19.7242	NCR1	no	no	0	---	---	-0.459339	0.0100621	0.0763804	no/DOWN	not_bound	Ortholog(s) have sphingolipid transporter activity, role in sphingolipid metabolic process and fungal-type vacuole membrane localization
CPAR2_211080	orf19.797	BAT21	no	no	0	---	---	-0.458402	0.00442511	0.0411731	no/DOWN	not_bound	Ortholog(s) have branched-chain-amino-acid transaminase activity and role in branched chain family amino acid catabolic process, isoleucine biosynthetic process, leucine biosynthetic process, valine biosynthetic process
CPAR2_213940	orf19.1996	CHA1	no	no	0	---	---	-0.456809	0.00525886	0.0467662	no/DOWN	445	Ortholog(s) have role in filamentous growth
CPAR2_805940	orf19.5906	ADE2	no	no	0	---	---	-0.454642	0.00472019	0.0431086	no/DOWN	not_bound	Ortholog(s) have phosphoribosylaminoimidazole carboxylase activity, role in adenine biosynthetic process, pathogenesis and cytosol localization
CPAR2_207560	orf19.4798	orf19.4798	no	no	0	---	---	-0.453341	0.00703392	0.0589016	no/DOWN	not_bound
CPAR2_102970	orf19.246	orf19.246	no	no	0	---	---	-0.450428	0.00937602	0.0726828	no/DOWN	not_bound	Ortholog(s) have cell division site, cytosol, nucleus localization
CPAR2_303730	orf19.923	THR1	no	no	0	---	---	-0.448632	0.00454983	0.041946	no/DOWN	not_bound	Ortholog(s) have homoserine kinase activity, role in homoserine metabolic process, threonine biosynthetic process and cytoplasm localization
CPAR2_209620	orf19.183	HIS3	no	no	0	---	---	-0.448348	0.0120277	0.0865789	no/DOWN	not_bound	Ortholog(s) have imidazoleglycerol-phosphate dehydratase activity, role in histidine biosynthetic process and cytosol, nucleus localization
CPAR2_208540	orf19.4426	PEX3	no	no	0	---	---	-0.447216	0.013184	0.0930683	no/DOWN	not_bound	Ortholog(s) have role in ER-dependent peroxisome organization, peroxisome inheritance, protein import into peroxisome membrane and endoplasmic reticulum, peroxisomal membrane localization
CPAR2_700360	orf19.7215.3	orf19.7215.3	no	no	0	---	---	-0.442513	0.00294768	0.0301737	no/DOWN	not_bound	Ortholog(s) have chaperone binding, unfolded protein binding activity, role in protein refolding and mitochondrial matrix localization
CPAR2_103790	orf19.2439	orf19.2439	no	no	0	---	---	-0.442483	0.00993458	0.0756089	no/DOWN	not_bound	Ortholog(s) have mitochondrion localization
CPAR2_804970	orf19.5257	LCB4	no	no	0	---	---	-0.441989	0.0143159	0.0987917	no/DOWN	not_bound	Ortholog(s) have D-erythro-sphingosine kinase activity, role in calcium-mediated signaling, response to heat, sphingolipid metabolic process and membrane fraction, soluble fraction localization
CPAR2_501180	orf19.2871	SDH12	no	no	0	---	---	-0.441788	0.00318846	0.0319119	no/DOWN	not_bound	Ortholog(s) have soluble fraction localization
CPAR2_802920	orf19.2520	orf19.2520	no	no	0	---	---	-0.439101	0.00554629	0.0486757	no/DOWN	not_bound	Ortholog(s) have structural constituent of ribosome activity and mitochondrial small ribosomal subunit localization
CPAR2_802930	orf19.2524	MGE1	no	no	0	---	---	-0.438701	0.00528232	0.0468516	no/DOWN	not_bound	Ortholog(s) have adenyl-nucleotide exchange factor activity, role in protein import into mitochondrial matrix, protein refolding and mitochondrial matrix, presequence translocase-associated import motor localization
CPAR2_703810	orf19.6702	DED81	no	no	0	---	---	-0.437837	0.00419486	0.0396106	no/DOWN	not_bound	Ortholog(s) have asparagine-tRNA ligase activity, role in asparaginyl-tRNA aminoacylation and cytosol localization
CPAR2_109660	orf19.6081	PHR2	no	no	0	---	---	-0.433441	0.00310887	0.0313281	no/DOWN	44	Ortholog(s) have 1,3-beta-glucanosyltransferase activity
CPAR2_402700	orf19.5641	CAR2	no	no	0	---	---	-0.433363	0.00311405	0.0313281	no/DOWN	not_bound	Ortholog(s) have ornithine-oxo-acid transaminase activity, role in arginine catabolic process, cellular response to drug, ornithine metabolic process and cytosol, nucleus localization
CPAR2_602600	orf19.3414	SUR7	no	no	0	---	---	-0.430989	0.00851658	0.0673605	no/DOWN	198	Ortholog(s) have role in ascospore formation, cortical actin cytoskeleton organization, endocytosis, fungal-type cell wall organization, septin cytoskeleton organization
CPAR2_806650	orf19.1375	LEU42	no	no	0	---	---	-0.430913	0.00903639	0.0707064	no/DOWN	not_bound	Ortholog(s) have role in leucine biosynthetic process and mitochondrion localization
CPAR2_600980	orf19.1212	orf19.1212	no	no	0	---	---	-0.422613	0.0113217	0.0826429	no/DOWN	not_bound	Has domain(s) with predicted structural molecule activity
CPAR2_803770	orf19.7478	orf19.7478	no	no	0	---	---	-0.42071	0.0102438	0.077358	no/DOWN	not_bound	Ortholog(s) have antioxidant activity, di-trans,poly-cis-decaprenylcistransferase activity, protein heterodimerization activity, trans-hexaprenyltranstransferase activity
CPAR2_800190	orf19.2844	orf19.2844	no	no	0	---	---	-0.417779	0.0128046	0.0912718	no/DOWN	not_bound	Ortholog(s) have role in endosomal transport and AP-1 adaptor complex, endosome localization
CPAR2_102540	orf19.300	AIP2	no	no	0	---	---	-0.414374	0.00804997	0.0645564	no/DOWN	not_bound	Ortholog(s) have D-lactate dehydrogenase (cytochrome) activity, actin binding activity and mitochondrial matrix localization
CPAR2_204830	orf19.6146	CLG1	no	no	0	---	---	-0.41054	0.00983678	0.0751484	no/DOWN	not_bound	Has domain(s) with predicted protein kinase binding activity and role in regulation of cyclin-dependent protein kinase activity
CPAR2_804150	orf19.4759	COX5	no	no	0	---	---	-0.40851	0.00710491	0.059326	no/DOWN	420	Ortholog(s) have cytochrome-c oxidase activity, role in mitochondrial electron transport, cytochrome c to oxygen and mitochondrial respiratory chain complex IV, plasma membrane localization
CPAR2_801600	orf19.4755	KEX2	no	no	0	---	---	-0.406262	0.011514	0.0836014	no/DOWN	not_bound	Ortholog(s) have serine-type endopeptidase activity
CPAR2_103750	orf19.2435	MSI3	no	no	0	---	---	-0.401836	0.00747475	0.0612186	no/DOWN	69	Ortholog(s) have ATP binding, adenyl-nucleotide exchange factor activity, peptide binding activity, role in protein refolding and cytosol, nucleus, polysome localization
CPAR2_213650	orf19.1907	EMC9	no	no	0	---	---	-0.40172	0.0142761	0.0986335	no/DOWN	100
CPAR2_400620	orf19.4579	orf19.4579	no	no	0	---	---	-0.398706	0.00966936	0.0740726	no/DOWN	593	Ortholog(s) have role in ER to Golgi vesicle-mediated transport and ER to Golgi transport vesicle, Golgi apparatus, endoplasmic reticulum, plasma membrane localization
CPAR2_407360	orf19.1760	RAS1	no	no	0	---	---	-0.394061	0.0134831	0.0943817	no/DOWN	not_bound	Ortholog(s) have GTP binding, GTPase activity
CPAR2_400900	orf19.4651	PGA53	no	no	0	---	---	-0.39225	0.0138003	0.0961417	no/DOWN	not_bound	GPI-anchored cell surface protein of unknown function
CPAR2_703710	orf19.1339	CPY1	no	no	0	---	---	-0.382173	0.0125297	0.0896404	no/DOWN	349	Ortholog(s) have serine-type carboxypeptidase activity, role in phytochelatin biosynthetic process and endoplasmic reticulum, fungal-type vacuole localization
CPAR2_201550	orf19.5006	GCV3	no	no	0	---	---	-0.382035	0.0109917	0.0812216	no/DOWN	not_bound	Ortholog(s) have glycine dehydrogenase (decarboxylating) activity, role in glycine catabolic process, one-carbon metabolic process, protein lipoylation and mitochondrion localization
CPAR2_701850	orf19.1986	ARO2	no	no	0	---	---	-0.381943	0.0138628	0.0964187	no/DOWN	not_bound	Ortholog(s) have chorismate synthase activity, riboflavin reductase (NADPH) activity, role in aromatic amino acid family biosynthetic process and cytosol, nucleus, soluble fraction localization
CPAR2_502180	orf19.1280	SUI1	no	no	0	---	---	-0.379238	0.0127672	0.0912281	no/DOWN	761	Ortholog(s) have cytosol, multi-eIF complex, nucleus localization
CPAR2_104470	orf19.1295	VAS1	no	no	0	---	---	-0.378303	0.00917425	0.0715935	no/DOWN	not_bound	Ortholog(s) have valine-tRNA ligase activity, role in valyl-tRNA aminoacylation and cytosol, mitochondrion localization
CPAR2_110470	orf19.6047	TUF1	no	no	0	---	---	-0.37575	0.0122227	0.087551	no/DOWN	not_bound	Ortholog(s) have GTPase activity, translation elongation factor activity, role in mitochondrial genome maintenance, mitochondrial translation, translational elongation and mitochondrion localization
CPAR2_808420	orf19.7448	LYS9	no	no	0	---	---	-0.373464	0.0138731	0.0964187	no/DOWN	not_bound	Ortholog(s) have saccharopine dehydrogenase (NADP+, L-glutamate-forming) activity, role in lysine biosynthetic process via aminoadipic acid and cytosol, soluble fraction localization
CPAR2_600460	---	---	no	young	0	---	---	0.379147	0.0113122	0.0826429	no/UP	not_bound	Ortholog(s) have solute:hydrogen symporter activity, role in glycerol transport, transmembrane transport and plasma membrane localization
CPAR2_105110	orf19.1027	PDR16	no	no	0	---	---	0.389809	0.0142599	0.0986335	no/UP	not_bound	Phosphatidylinositol transfer protein; expression increased in fluconazole and voriconazole resistant strains
CPAR2_404990	orf19.1633	UTP4	no	no	0	---	---	0.39503	0.0137507	0.0959106	no/UP	not_bound	Ortholog(s) have role in maturation of SSU-rRNA from tricistronic rRNA transcript (SSU-rRNA, 5.8S rRNA, LSU-rRNA), positive regulation of transcription from RNA polymerase I promoter
CPAR2_406110	orf19.1396	orf19.1396	no	no	0	---	---	0.399556	0.0112747	0.0825822	no/UP	502	Has domain(s) with predicted ARF GTPase activator activity, sequence-specific DNA binding, sequence-specific DNA binding transcription factor activity, zinc ion binding activity
CPAR2_501590	orf19.4136	YBL053	no	no	0	---	---	0.399848	0.0133024	0.0933207	no/UP	537	Ortholog(s) have protein heterodimerization activity
CPAR2_301380	orf19.7086	orf19.7086	no	no	0	---	---	0.40714	0.011621	0.0841695	no/UP	not_bound	Ortholog(s) have protein transporter activity, role in transcription factor import into nucleus and cytosol, nuclear envelope localization
CPAR2_406330	orf19.1881	orf19.1881	no	no	0	---	---	0.407917	0.0143878	0.0991705	no/UP	not_bound	Ortholog(s) have 1-acylglycerol-3-phosphate O-acyltransferase activity, 1-acylglycerophosphocholine O-acyltransferase activity, role in glycerophospholipid biosynthetic process and endoplasmic reticulum, microsome, ribosome localization
CPAR2_407520	orf19.2183	KRE30	no	no	0	---	---	0.40853	0.0104665	0.0787014	no/UP	not_bound	Ortholog(s) have ATPase activity, uncoupled activity, role in cellular response to drug, ribosomal small subunit export from nucleus and cytosol, nucleus, ribosome localization
CPAR2_407940	orf19.5328	GCN1	no	no	0	---	---	0.414236	0.00714655	0.0595037	no/UP	not_bound	Ortholog(s) have role in regulation of translational elongation and cytosolic ribosome, mitochondrion localization
CPAR2_301270	orf19.6511	LIG1	no	no	0	---	---	0.418103	0.00939551	0.0727375	no/UP	not_bound	Ortholog(s) have 2',3'-cyclic-nucleotide 3'-phosphodiesterase activity, GTP-dependent polyribonucleotide 5'-hydroxyl-kinase activity, RNA ligase (ATP) activity
CPAR2_405200	orf19.4078	orf19.4078	no	no	0	---	---	0.420535	0.0121332	0.0870164	no/UP	not_bound	Ortholog(s) have role in U1 snRNA 3'-end processing, U4 snRNA 3'-end processing and U5 snRNA 3'-end processing, more
CPAR2_407180	orf19.1755	SET2	no	no	0	---	---	0.420735	0.00617834	0.0528732	no/UP	not_bound	Ortholog(s) have histone methyltransferase activity (H3-K36 specific) activity
CPAR2_503650	orf19.1690	TOS1	no	no	0	---	---	0.421449	0.00819291	0.0652921	no/UP	499	Ortholog(s) have cell surface, endoplasmic reticulum, extracellular region, fungal-type vacuole, hyphal cell wall localization
CPAR2_404060	orf19.5861	KRE9	no	no	0	---	---	0.424791	0.0102145	0.0772365	no/UP	not_bound	Ortholog(s) have role in (1->6)-beta-D-glucan biosynthetic process, fungal-type cell wall organization, hyphal growth and extracellular region localization
CPAR2_301670	orf19.4815	YTM1	no	no	0	---	---	0.42572	0.00963252	0.0738872	no/UP	not_bound	Ortholog(s) have role in cellular response to biotic stimulus, cellular response to starvation and chromosome organization, more
CPAR2_405120	orf19.1619	orf19.1619	no	no	0	---	---	0.426464	0.0066906	0.0564309	no/UP	not_bound	Ortholog(s) have RNA polymerase II carboxy-terminal domain kinase activity, cyclin-dependent protein kinase activity
CPAR2_406500	orf19.2275	orf19.2275	no	no	0	---	---	0.426737	0.00807369	0.0645564	no/UP	not_bound	Ortholog(s) have role in aerobic respiration and mitochondrial nucleoid localization
CPAR2_405590	orf19.5967	FGR44	no	no	0	---	---	0.42877	0.00474716	0.0432873	no/UP	not_bound	Ortholog(s) have role in filamentous growth
CPAR2_406060	orf19.1392	orf19.1392	no	no	0	---	---	0.431143	0.00860703	0.0678921	no/UP	not_bound	Ortholog(s) have chaperone binding, protein disulfide isomerase activity, unfolded protein binding activity, role in ER-associated protein catabolic process, protein retention in ER lumen and endoplasmic reticulum membrane localization
CPAR2_405910	orf19.1597	ABG1	no	no	0	---	---	0.432647	0.0132977	0.0933207	no/UP	not_bound	Ortholog(s) have role in cytokinetic cell separation, endocytosis, fungal-type cell wall organization, hyphal growth, vacuole organization and endocytic vesicle, hyphal tip, vacuolar membrane localization
CPAR2_301780	orf19.6275	orf19.6275	no	no	0	---	---	0.434644	0.0140852	0.0976608	no/UP	not_bound	Ortholog(s) have cytosol localization
CPAR2_404710	orf19.199	orf19.199	no	no	0	---	---	0.438054	0.0120865	0.0868953	no/UP	not_bound
CPAR2_403260	orf19.2758	PGA38	no	no	0	---	---	0.438877	0.00612881	0.0525648	no/UP	not_bound	Putative GPI-anchored protein
CPAR2_208510	orf19.5070	orf19.5070	no	no	0	---	---	0.44111	0.0106088	0.0791931	no/UP	not_bound	Similar to cell-wall mannoproteins
CPAR2_405560	orf19.5964	ARF2	no	no	0	---	---	0.441648	0.00548556	0.048267	no/UP	not_bound	Ortholog(s) have GTPase activity, role in ER to Golgi vesicle-mediated transport, Golgi to plasma membrane transport, cellular response to drug, macroautophagy and Golgi apparatus localization
CPAR2_211730	orf19.5777	orf19.5777	no	no	0	---	---	0.441924	0.0104787	0.0787014	no/UP	222	Ortholog(s) have endoplasmic reticulum localization
CPAR2_502160	orf19.3893	SCW11	no	no	0	---	---	0.442919	0.0114172	0.0831056	no/UP	not_bound	Ortholog(s) have cell surface, extracellular region localization
CPAR2_404270	orf19.7328	orf19.7328	no	no	0	---	---	0.445908	0.00430708	0.0405472	no/UP	not_bound	Has domain(s) with predicted hydrolase activity, acting on ester bonds, nucleic acid binding activity, role in gene silencing by RNA and RNA-induced silencing complex localization
CPAR2_700450	orf19.7247	RIM101	TF	no	0	---	---	0.446686	0.00384626	0.036976	no/UP	801	Ortholog(s) have DNA binding activity
CPAR2_407410	orf19.1779	MP65	no	no	0	---	---	0.448823	0.0056697	0.0495357	no/UP	220	Ortholog(s) have role in cell adhesion involved in single-species biofilm formation, cell-abiotic substrate adhesion and conjugation with cellular fusion, more
CPAR2_106960	orf19.1064	ACS2	no	no	0	---	---	0.449374	0.0111924	0.0821845	no/UP	599	Ortholog(s) have acetate-CoA ligase activity, acid-ammonia (or amide) ligase activity, role in acetyl-CoA biosynthetic process, histone acetylation, replicative cell aging and cytosol, nucleolus, soluble fraction localization
CPAR2_300550	orf19.6463	orf19.6463	no	no	0	---	---	0.450843	0.00505698	0.0453344	no/UP	not_bound	Ortholog(s) have ATPase activity, GTPase activity, role in cellular protein complex localization, mitotic sister chromatid cohesion, nucleocytoplasmic transport and cytosol localization
CPAR2_303110	orf19.4332	orf19.4332	no	no	0	---	---	0.4514	0.00768574	0.06248	no/UP	not_bound
CPAR2_405980	orf19.1381	orf19.1381	no	no	0	---	---	0.453476	0.00788894	0.0635136	no/UP	not_bound	Ortholog(s) have role in actin cortical patch localization, actin filament organization, endocytosis and actin cortical patch, spindle pole body localization
CPAR2_405430	---	---	no	no	0	---	---	0.453564	0.00870537	0.068483	no/UP	not_bound	Has domain(s) with predicted hydrolase activity
CPAR2_405700	orf19.6979	orf19.6979	no	no	0	---	---	0.458675	0.00454519	0.041946	no/UP	not_bound	Ortholog(s) have role in cellular manganese ion homeostasis, mitochondrion organization and fungal-type vacuole membrane localization
CPAR2_404960	orf19.7394	GDA1	no	no	0	---	---	0.459382	0.00293587	0.0301055	no/UP	not_bound	Ortholog(s) have guanosine-diphosphatase activity, nucleotide diphosphatase activity, uridine-diphosphatase activity
CPAR2_407120	orf19.1361	TIM23	no	no	0	---	---	0.459863	0.00445545	0.0413367	no/UP	not_bound	Ortholog(s) have mitochondrion targeting sequence binding, protein channel activity, role in protein import into mitochondrial matrix and mitochondrial inner membrane presequence translocase complex, plasma membrane localization
CPAR2_405890	orf19.1753	PUS7	no	no	0	---	---	0.460289	0.00439467	0.0410989	no/UP	not_bound	Ortholog(s) have pseudouridine synthase activity, role in enzyme-directed rRNA pseudouridine synthesis, snRNA pseudouridine synthesis, tRNA pseudouridine synthesis and nucleus localization
CPAR2_405970	orf19.1378	SUP35	no	no	0	---	---	0.461675	0.00209753	0.0230452	no/UP	not_bound	Ortholog(s) have protein heterodimerization activity, translation release factor activity and role in nuclear-transcribed mRNA catabolic process, deadenylation-dependent decay, translational termination
CPAR2_404870	orf19.7424	NSA2	no	no	0	---	---	0.462439	0.00613332	0.0525648	no/UP	not_bound	Ortholog(s) have role in maturation of 5.8S rRNA from tricistronic rRNA transcript (SSU-rRNA, 5.8S rRNA, LSU-rRNA), maturation of LSU-rRNA from tricistronic rRNA transcript (SSU-rRNA, 5.8S rRNA, LSU-rRNA)
CPAR2_407960	orf19.5335	SGS1	no	no	0	---	---	0.464156	0.00491349	0.0444544	no/UP	386	Ortholog(s) have role in filamentous growth of a population of unicellular organisms, replicative cell aging, response to DNA damage stimulus
CPAR2_300810	orf19.7153	orf19.7153	no	no	0	---	---	0.464564	0.00307993	0.0311969	no/UP	not_bound	Ortholog(s) have Ran GTPase binding activity, role in tRNA re-export from nucleus, tRNA splicing, via endonucleolytic cleavage and ligation and cytosol, mitochondrion, nuclear envelope, nuclear matrix localization
CPAR2_300980	orf19.6566	orf19.6566	no	no	0	---	---	0.464583	0.00561763	0.049228	no/UP	not_bound
CPAR2_700810	orf19.4869	SFU1	TF	no	0	---	---	0.46501	0.00339563	0.0336397	no/UP	434	Ortholog(s) have sequence-specific DNA binding transcription factor activity, transcription regulatory region DNA binding activity
CPAR2_300690	orf19.7100	orf19.7100	no	no	0	---	---	0.465867	0.00587131	0.0507027	no/UP	not_bound	Ortholog(s) have L-glutamine transmembrane transporter activity, L-isoleucine transmembrane transporter activity, L-tyrosine transmembrane transporter activity and role in amino acid transport, vacuolar transport
CPAR2_803470	orf19.4853	HCM1	TF	no	0	---	---	0.466585	0.00518853	0.0463715	no/UP	72	Has domain(s) with predicted sequence-specific DNA binding, sequence-specific DNA binding transcription factor activity and role in regulation of transcription, DNA-dependent
CPAR2_300720	orf19.2128	orf19.2128	no	no	0	---	---	0.467244	0.00576681	0.0501593	no/UP	not_bound	Ortholog(s) have mitochondrion localization
CPAR2_806170	orf19.5873	POL1	no	no	0	---	---	0.467558	0.0137061	0.0957132	no/UP	not_bound	Ortholog(s) have DNA replication origin binding, DNA-directed DNA polymerase activity
CPAR2_405640	orf19.5956	PIN3	no	no	0	---	---	0.469439	0.00754458	0.0615895	no/UP	not_bound	Ortholog(s) have cytoplasm, nucleus localization
CPAR2_405450	orf19.5977	CEM1	no	no	0	---	---	0.470212	0.00720048	0.0597824	no/UP	not_bound	Ortholog(s) have mitochondrion localization
CPAR2_406360	orf19.1886	RCL1	no	no	0	---	---	0.470621	0.00837209	0.0663974	no/UP	not_bound	Ortholog(s) have endoribonuclease activity, enzyme activator activity
CPAR2_406270	orf19.1872	orf19.1872	no	no	0	---	---	0.470762	0.00415547	0.0394938	no/UP	not_bound	Ortholog(s) have plasma membrane localization
CPAR2_300450	orf19.6908	orf19.6908	no	no	0	---	---	0.4729	0.0139809	0.0970525	no/UP	not_bound	Ortholog(s) have dihydrofolate synthase activity, role in folic acid-containing compound biosynthetic process and cytosol, mitochondrion localization
CPAR2_404130	orf19.5864	URK1	no	no	0	---	---	0.477069	0.00361856	0.0351922	no/UP	not_bound	Ortholog(s) have uridine kinase activity, role in pyrimidine-containing compound salvage and cell division site, cytosol, nucleus, spindle pole body localization
CPAR2_201730	orf19.4982	orf19.4982	no	no	0	---	---	0.477424	0.0127874	0.0912607	no/UP	not_bound	Has domain(s) with predicted role in lipid metabolic process
CPAR2_801580	orf19.4757	NAR1	no	no	0	---	---	0.478171	0.0105873	0.0791931	no/UP	not_bound	Ortholog(s) have role in iron-sulfur cluster assembly and cytosol, membrane, nucleus localization
CPAR2_405710	orf19.6980	orf19.6980	no	no	0	---	---	0.479612	0.00806846	0.0645564	no/UP	not_bound	Has domain(s) with predicted ATP binding, protein serine/threonine kinase activity and role in protein phosphorylation
CPAR2_405080	orf19.1626	orf19.1626	no	no	0	---	---	0.481423	0.0043715	0.0409523	no/UP	620	Ortholog(s) have transferase activity, transferring alkyl or aryl (other than methyl) groups activity, role in peptidyl-lysine modification to hypusine and cytosol, nucleus localization
CPAR2_300560	orf19.6462	orf19.6462	no	no	0	---	---	0.482017	0.00959104	0.0737284	no/UP	528	Ortholog(s) have role in protein folding in endoplasmic reticulum and ER membrane protein complex, cytosol localization
CPAR2_300900	orf19.7034	orf19.7034	no	no	0	---	---	0.485799	0.000830203	0.0114447	no/UP	not_bound
CPAR2_301620	orf19.7092	orf19.7092	no	no	0	---	---	0.487024	0.00670253	0.05645	no/UP	not_bound	Ortholog(s) have mitochondrion localization
CPAR2_300390	orf19.6902	DBP7	no	no	0	---	---	0.488824	0.00197618	0.0220856	no/UP	not_bound	Ortholog(s) have role in maturation of LSU-rRNA from tricistronic rRNA transcript (SSU-rRNA, 5.8S rRNA, LSU-rRNA) and nucleolus localization
CPAR2_405580	orf19.5965	orf19.5965	no	no	0	---	---	0.491195	0.00226187	0.0244374	no/UP	not_bound	Ortholog(s) have ubiquitin-ubiquitin ligase activity, role in ER-associated protein catabolic process, protein ubiquitination, response to stress and cytoplasm, nucleus localization
CPAR2_801560	orf19.3240	ERG27	no	no	0	---	---	0.491449	0.00397391	0.0379534	no/UP	not_bound	Ortholog(s) have 3-keto sterol reductase activity, role in cellular response to drug, ergosterol biosynthetic process and endoplasmic reticulum membrane, mitochondrial outer membrane localization
CPAR2_301060	orf19.7062	RPA135	no	no	0	---	---	0.492223	0.00141215	0.016914	no/UP	not_bound	Ortholog(s) have DNA-directed RNA polymerase activity, role in transcription of nuclear large rRNA transcript from RNA polymerase I promoter and DNA-directed RNA polymerase I complex localization
CPAR2_404530	orf19.350	PRE9	no	no	0	---	---	0.493743	0.00397221	0.0379534	no/UP	not_bound	Ortholog(s) have role in proteasomal ubiquitin-dependent protein catabolic process, proteasomal ubiquitin-independent protein catabolic process, proteasome core complex assembly
CPAR2_301200	orf19.6499	orf19.6499	no	no	0	---	---	0.494839	0.00730659	0.0604915	no/UP	not_bound	Has domain(s) with predicted DNA binding, DNA-directed RNA polymerase activity and role in transcription, DNA-dependent
CPAR2_404480	orf19.7409	ERV25	no	no	0	---	---	0.497224	0.00221165	0.0239391	no/UP	not_bound	Ortholog(s) have role in ER to Golgi vesicle-mediated transport and ER to Golgi transport vesicle, endoplasmic reticulum, plasma membrane localization
CPAR2_403990	orf19.4878	orf19.4878	no	no	0	---	---	0.498616	0.001733	0.0199005	no/UP	not_bound	Hap43p-repressed gene in C. albicans
CPAR2_400110	orf19.2739	orf19.2739	no	no	0	---	---	0.500788	0.0109598	0.0811912	no/UP	not_bound
CPAR2_208960	orf19.6219	orf19.6219	no	no	0	---	---	0.501633	0.0113774	0.0829188	no/UP	702
CPAR2_406640	orf19.2259	orf19.2259	no	no	0	---	---	0.50201	0.00113777	0.0143945	no/UP	not_bound
CPAR2_300160	orf19.7109	orf19.7109	no	no	0	---	---	0.503768	0.00239325	0.0255732	no/UP	not_bound	Ortholog(s) have role in meiosis and cytosol, nucleus localization
CPAR2_406310	orf19.1878	orf19.1878	no	no	0	---	---	0.505665	0.0130011	0.0921109	no/UP	not_bound	Has domain(s) with predicted RNA polymerase II transcription cofactor activity, role in regulation of transcription from RNA polymerase II promoter and mediator complex localization
CPAR2_407450	orf19.1777	orf19.1777	no	no	0	---	---	0.507767	0.0014834	0.0175516	no/UP	790	Ortholog(s) have ubiquitin-specific protease activity, role in endocytosis, protein deubiquitination, regulation of protein kinase activity and cell division site, cytosol, nucleus, transport vesicle localization
CPAR2_404160	orf19.5321	orf19.5321	no	no	0	---	---	0.50842	0.00133283	0.0162979	no/UP	not_bound	Ortholog(s) have methylenetetrahydrofolate reductase (NADPH) activity and role in methionine biosynthetic process, oxidation-reduction process
CPAR2_406260	orf19.1871	orf19.1871	no	no	0	---	---	0.508448	0.00134996	0.0164061	no/UP	not_bound	Ortholog(s) have structural molecule activity, role in histone exchange and Swr1 complex localization
CPAR2_301720	orf19.4751.1	orf19.4751.1	no	no	0	---	---	0.50942	0.00308499	0.0311969	no/UP	not_bound	Has domain(s) with predicted NADH dehydrogenase (ubiquinone) activity and mitochondrion localization
CPAR2_300940	orf19.6461	orf19.6461	no	no	0	---	---	0.513026	0.0065374	0.0554588	no/UP	not_bound	Ortholog(s) have unfolded protein binding activity, role in aerobic respiration, mitochondrial respiratory chain complex IV assembly, protein processing and mitochondrial inner membrane localization
CPAR2_407770	orf19.5351	TIF11	no	no	0	---	---	0.513166	0.00211962	0.0232277	no/UP	not_bound	Ortholog(s) have RNA strand annealing activity, role in cellular response to drug and cytosol, nucleus localization
CPAR2_407550	orf19.2179.2	RPS10	no	no	0	---	---	0.513543	0.00135891	0.0164783	no/UP	not_bound	Ortholog(s) have role in rRNA export from nucleus and cell surface, cytosol localization
CPAR2_405070	orf19.1625	orf19.1625	no	no	0	---	---	0.513621	0.000820237	0.0113609	no/UP	not_bound	Ortholog(s) have plasma membrane localization
CPAR2_105080	orf19.4457	BNI4	no	no	0	---	---	0.514724	0.000621845	0.00924856	no/UP	407	Ortholog(s) have role in cellular response to biotic stimulus, cellular response to starvation and filamentous growth of a population of unicellular organisms in response to biotic stimulus, more
CPAR2_407650	orf19.25	orf19.25	no	no	0	---	---	0.514828	0.00213161	0.0232883	no/UP	not_bound	Ortholog(s) have tRNA (guanine) methyltransferase activity, role in tRNA methylation and cytoplasm, nucleolus localization
CPAR2_300970	orf19.6568	SMC6	no	no	0	---	---	0.517804	0.00195875	0.0219327	no/UP	not_bound	Ortholog(s) have damaged DNA binding, protein heterodimerization activity and role in double-strand break repair via homologous recombination, rDNA separation, resolution of recombination intermediates
CPAR2_300150	orf19.7110	orf19.7110	no	no	0	---	---	0.518442	0.00933552	0.0724649	no/UP	not_bound	Ortholog(s) have tRNA-specific adenosine-37 deaminase activity, role in tRNA modification and cytosol, nucleus localization
CPAR2_404390	orf19.6944	PHB1	no	no	0	---	---	0.519425	0.00125107	0.0155917	no/UP	836	Ortholog(s) have role in inner mitochondrial membrane organization, mitochondrion inheritance, mitochondrion morphogenesis, negative regulation of proteolysis, protein folding, replicative cell aging
CPAR2_603090	orf19.3642	SUN41	no	no	0	---	---	0.52166	0.000900142	0.0121229	no/UP	367	Ortholog(s) have beta-glucosidase activity
CPAR2_300650	orf19.7097	orf19.7097	no	no	0	---	---	0.522203	0.00524997	0.0467662	no/UP	not_bound	Ortholog(s) have role in response to drug
CPAR2_404250	orf19.3591	APE3	no	no	0	---	---	0.523426	0.00228508	0.0245972	no/UP	not_bound	Ortholog(s) have aminopeptidase activity, role in vacuolar protein catabolic process and fungal-type vacuole localization
CPAR2_406080	orf19.1394	orf19.1394	no	no	0	---	---	0.52514	0.00252303	0.0266193	no/UP	not_bound	Ortholog(s) have cytosol, nucleus localization
CPAR2_405420	orf19.5995	MCA1	no	no	0	---	---	0.525338	0.000915376	0.0122434	no/UP	not_bound	Ortholog(s) have cysteine-type peptidase activity, role in apoptotic process, cellular response to stress, misfolded or incompletely synthesized protein catabolic process and cytosol, nucleus localization
CPAR2_300100	orf19.7115	SAC7	no	no	0	---	---	0.525571	0.00126526	0.0156683	no/UP	725	Ortholog(s) have Rho GTPase activator activity and role in positive regulation of Rho GTPase activity, regulation of cell shape, regulation of cell wall (1->3)-beta-D-glucan biosynthetic process, small GTPase mediated signal transduction
CPAR2_602610	---	---	no	young	0	---	---	0.527377	0.0102068	0.0772365	no/UP	not_bound
CPAR2_404140	orf19.5865	orf19.5865	no	no	0	---	---	0.529391	0.00301196	0.0306706	no/UP	not_bound	Ortholog(s) have RNA-dependent ATPase activity, role in generation of catalytic spliceosome for first transesterification step and U2-type catalytic step 1 spliceosome localization
CPAR2_406870	orf19.2245	YPT72	no	no	0	---	---	0.529952	0.00580681	0.0503573	no/UP	not_bound	Ortholog(s) have GTPase activity
CPAR2_301710	orf19.4751	orf19.4751	no	no	0	---	---	0.530595	0.000464304	0.00739471	no/UP	not_bound	Ortholog(s) have structural constituent of ribosome activity and mitochondrial small ribosomal subunit localization
CPAR2_404280	orf19.349	orf19.349	no	no	0	---	---	0.533024	0.00115234	0.0145474	no/UP	not_bound	Ortholog(s) have role in aerobic respiration, mRNA metabolic process and mitochondrial outer membrane localization
CPAR2_404700	orf19.200	orf19.200	no	no	0	---	---	0.533097	0.000714576	0.0102149	no/UP	not_bound	Ortholog(s) have RNA binding, chromatin binding, double-stranded DNA binding activity, role in poly(A)+ mRNA export from nucleus, ribonucleoprotein complex assembly, transcription, DNA-dependent and nucleus localization
CPAR2_407050	orf19.4097	orf19.4097	no	no	0	---	---	0.533825	0.00178751	0.0202481	no/UP	not_bound
CPAR2_406190	orf19.1864	orf19.1864	no	no	0	---	---	0.534237	0.00151843	0.0179298	no/UP	not_bound	Ortholog(s) have cytoplasm localization
CPAR2_801420	orf19.3752	RAD51	no	no	0	---	---	0.535707	0.00486838	0.0441859	no/UP	not_bound	Ortholog(s) have DNA-dependent ATPase activity, double-stranded telomeric DNA binding, identical protein binding, recombinase activity, single-stranded telomeric DNA binding activity
CPAR2_109880	orf19.6025	orf19.6025	no	no	0	---	---	0.53618	0.00786239	0.0634368	no/UP	not_bound	Ortholog(s) have N-acetylglucosaminyldiphosphodolichol N-acetylglucosaminyltransferase activity and role in dolichol-linked oligosaccharide biosynthetic process
CPAR2_405680	orf19.6975	YST1	no	no	0	---	---	0.536207	0.000370185	0.00614697	no/UP	not_bound	Ortholog(s) have structural constituent of ribosome activity
CPAR2_406900	orf19.3626	orf19.3626	no	no	0	---	---	0.53725	0.00268321	0.028006	no/UP	not_bound	Ortholog(s) have cytosol, nucleus localization
CPAR2_403980	orf19.4879.2	NTF2	no	no	0	---	---	0.537686	0.000685551	0.00989394	no/UP	not_bound	Ortholog(s) have Ran GTPase binding activity, role in protein import into nucleus and cytosol, nuclear envelope localization
CPAR2_405500	orf19.5959	NOP14	no	no	0	---	---	0.537896	0.00462308	0.0423541	no/UP	575	Ortholog(s) have snoRNA binding activity
CPAR2_300500	orf19.6915	MRE11	no	no	0	---	---	0.539362	0.00121741	0.0152565	no/UP	not_bound	Ortholog(s) have 3'-5' exonuclease activity, G-quadruplex DNA binding, adenylate kinase activity, double-stranded telomeric DNA binding, endodeoxyribonuclease activity and protein complex scaffold, more
CPAR2_104750	orf19.5487	CDC46	no	no	0	---	---	0.541621	0.00142095	0.016957	no/UP	396	Ortholog(s) have DNA replication origin binding, chromatin binding, single-stranded DNA binding activity
CPAR2_207340	orf19.4911	orf19.4911	TF	no	0	---	---	0.542242	0.00991783	0.0755798	no/UP	not_bound	Has domain(s) with predicted DNA binding activity
CPAR2_101760	orf19.6659	GAP6	no	no	0	---	---	0.54419	0.00155456	0.0182093	no/UP	297	Ortholog(s) have amino acid transmembrane transporter activity
CPAR2_406350	orf19.1885	TAF4	no	no	0	---	---	0.546377	0.000566845	0.00858345	no/UP	not_bound	Ortholog(s) have RNA polymerase II activating transcription factor binding, chromatin binding activity, role in cellular response to drug, transcription from RNA polymerase II promoter and transcription factor TFIID complex localization
CPAR2_301140	orf19.6488	orf19.6488	no	no	0	---	---	0.547556	0.00440467	0.0411267	no/UP	not_bound
CPAR2_300240	orf19.7018	RPS18	no	no	0	---	---	0.550477	0.000388207	0.0063738	no/UP	not_bound	Ortholog(s) have role in endonucleolytic cleavage in ITS1 to separate SSU-rRNA from 5.8S rRNA and LSU-rRNA from tricistronic rRNA transcript (SSU-rRNA, 5.8S rRNA, LSU-rRNA), rRNA export from nucleus
CPAR2_300490	orf19.6913	GCN2	no	no	0	---	---	0.55536	0.000512682	0.00794861	no/UP	not_bound	Ortholog(s) have eukaryotic translation initiation factor 2alpha kinase activity, protein homodimerization activity
CPAR2_300180	orf19.7107	orf19.7107	no	no	0	---	---	0.555797	0.000764961	0.0106966	no/UP	385	Ortholog(s) have role in ribosomal large subunit biogenesis and cytoplasm, nucleus, ribosome localization
CPAR2_406590	orf19.2266	orf19.2266	no	no	0	---	---	0.556814	0.000895229	0.0120866	no/UP	not_bound	Ortholog(s) have role in chromatin silencing and nucleus localization
CPAR2_407680	orf19.1434	orf19.1434	no	no	0	---	---	0.558721	0.000638504	0.00940065	no/UP	not_bound	Ortholog(s) have protein kinase activator activity
CPAR2_404050	orf19.5370	orf19.5370	no	no	0	---	---	0.559589	0.000684335	0.00989394	no/UP	not_bound	Ortholog(s) have cytosol localization
CPAR2_404220	orf19.7438	UBA1	no	no	0	---	---	0.560487	0.000349023	0.00587907	no/UP	not_bound	Ortholog(s) have ubiquitin activating enzyme activity, role in mRNA export from nucleus, protein ubiquitination and cytosol, nucleus localization
CPAR2_407880	orf19.5342.1	MTR2	no	no	0	---	---	0.563811	0.00418066	0.0395736	no/UP	416	Ortholog(s) have role in poly(A)+ mRNA export from nucleus, ribosomal large subunit export from nucleus and nuclear RNA export factor complex, nuclear pore localization
CPAR2_301410	orf19.7023	orf19.7023	no	no	0	---	---	0.56389	0.000927145	0.0123725	no/UP	not_bound
CPAR2_404950	orf19.7393	orf19.7393	no	no	0	---	---	0.564686	0.00129631	0.0159514	no/UP	not_bound	Ortholog(s) have NAD+ kinase activity, NADH kinase activity, role in NADP biosynthetic process, cellular iron ion homeostasis and cytosol, nucleus localization
CPAR2_406370	orf19.2290	TOR1	no	no	0	---	---	0.564961	0.000155181	0.00291651	no/UP	not_bound	Ortholog(s) have protein serine/threonine kinase activity
CPAR2_301250	orf19.6508	orf19.6508	no	no	0	---	---	0.565533	0.00786855	0.0634368	no/UP	not_bound	Ortholog(s) have protein transporter activity, role in Golgi to plasma membrane transport, intracellular protein transport and cytosol, nucleus, vesicle coat localization
CPAR2_300170	orf19.7108	orf19.7108	no	no	0	---	---	0.566863	0.00111155	0.0141547	no/UP	not_bound	Ortholog(s) have ribulose-phosphate 3-epimerase activity, role in pentose-phosphate shunt and cytosol, nucleus localization
CPAR2_407740	orf19.5346	orf19.5346	no	no	0	---	---	0.567143	0.00257418	0.0270127	no/UP	not_bound	S. cerevisiae homolog TAF8 has general RNA polymerase II transcription factor activity, has role in general transcription from RNA polymerase II promoter and localizes to transcription factor TFIID complex
CPAR2_301600	orf19.7084	DFI1	no	no	0	---	---	0.568257	0.000626893	0.00929998	no/UP	81	Cell-surface associated glycoprotein
CPAR2_300400	orf19.6901	orf19.6901	no	no	0	---	---	0.568857	0.00166105	0.0191874	no/UP	not_bound	Ortholog(s) have m7G(5')pppN diphosphatase activity and role in deadenylation-dependent decapping of nuclear-transcribed mRNA, nuclear-transcribed mRNA catabolic process, deadenylation-independent decay
CPAR2_300380	orf19.6903	orf19.6903	no	no	0	---	---	0.570511	0.000838445	0.011504	no/UP	not_bound	Ortholog(s) have DNA-directed RNA polymerase activity, role in tRNA transcription from RNA polymerase III promoter and DNA-directed RNA polymerase III complex, cytosol localization
CPAR2_407860	orf19.5364	orf19.5364	no	no	0	---	---	0.571046	0.00437198	0.0409523	no/UP	not_bound	Ortholog(s) have role in nuclear mRNA splicing, via spliceosome and spliceosomal complex localization
CPAR2_301820	orf19.1542	HEX3	no	no	0	---	---	0.572018	0.000725883	0.010298	no/UP	not_bound	Has domain(s) with predicted zinc ion binding activity
CPAR2_303270	orf19.1926	SEF2	TF	no	0	---	---	0.572857	0.00137156	0.0165635	no/UP	493	Ortholog(s) have role in cellular response to copper ion
CPAR2_301740	orf19.4753	PFK26	no	no	0	---	---	0.574836	0.000457771	0.00731058	no/UP	166	Ortholog(s) have 6-phosphofructo-2-kinase activity
CPAR2_407340	orf19.1367	MTW1	no	no	0	---	---	0.577739	0.00923827	0.0718054	no/UP	not_bound	Ortholog(s) have role in chromosome segregation, mitotic spindle organization, protein localization to kinetochore, spindle localization and nuclear MIS12/MIND type complex, spindle pole localization
CPAR2_301230	orf19.6503	orf19.6503	no	no	0	---	---	0.578829	0.000669319	0.00970762	no/UP	not_bound
CPAR2_404170	orf19.5320	NCE4	no	no	0	---	---	0.578957	0.0102615	0.0773918	no/UP	not_bound	Ortholog(s) have enzyme activator activity, four-way junction DNA binding, single-stranded DNA binding activity and role in mitotic sister chromatid cohesion, positive regulation of DNA binding, response to DNA damage stimulus
CPAR2_300860	orf19.7038	orf19.7038	no	no	0	---	---	0.581905	0.00100383	0.0131556	no/UP	not_bound	Ortholog(s) have phosphatidylinositol-3-phosphate binding activity, role in protein targeting to vacuole and Golgi apparatus, fungal-type vacuole membrane, nucleus localization
CPAR2_404380	orf19.354	orf19.354	no	no	0	---	---	0.58317	0.000649438	0.0095376	no/UP	not_bound	Ortholog(s) have aminopeptidase activity, role in protein processing, protein stabilization and extrinsic to mitochondrial inner membrane, nucleus localization
CPAR2_300090	orf19.7116	orf19.7116	no	no	0	---	---	0.583415	0.000320761	0.0054872	no/UP	not_bound	Ortholog(s) have RNA binding, RNA polymerase II transcription factor binding transcription factor activity
CPAR2_406010	orf19.1387	orf19.1387	no	no	0	---	---	0.585934	0.00806044	0.0645564	no/UP	not_bound	Ortholog(s) have 4 iron, 4 sulfur cluster binding activity, role in iron-sulfur cluster assembly, tRNA wobble uridine modification and cytoplasm localization
CPAR2_404510	orf19.352	orf19.352	no	no	0	---	---	0.586748	0.00411605	0.0392433	no/UP	not_bound
CPAR2_407530	orf19.2182	BLM3	no	no	0	---	---	0.587163	0.000130902	0.0025004	no/UP	not_bound	Ortholog(s) have peptidase activator activity, proteasome binding activity, role in proteasome assembly, regulation of proteasomal protein catabolic process and nucleus, proteasome core complex localization
CPAR2_404300	orf19.5322	orf19.5322	no	no	0	---	---	0.58756	0.00275414	0.028477	no/UP	not_bound	Ortholog(s) have phosphatidylinositol-3-phosphate binding activity and role in CVT pathway, autophagic vacuole assembly, peroxisome degradation, protein localization to pre-autophagosomal structure, vesicle organization
CPAR2_404180	orf19.5318	RAD1	no	no	0	---	---	0.5876	0.000340356	0.00578308	no/UP	not_bound	Ortholog(s) have protein heterodimerization activity, single-stranded DNA binding, single-stranded DNA specific endodeoxyribonuclease activity
CPAR2_405730	orf19.6982	orf19.6982	no	no	0	---	---	0.58783	0.00173089	0.0199005	no/UP	865	Ortholog(s) have ribosome binding activity and mitochondrion localization
CPAR2_407890	orf19.5341	RPS4A	no	no	0	---	---	0.588472	0.000117889	0.00229687	no/UP	not_bound	Ortholog(s) have structural constituent of ribosome activity and 90S preribosome, cytosolic small ribosomal subunit localization
CPAR2_407440	orf19.1776	orf19.1776	no	no	0	---	---	0.590051	0.00390286	0.0374585	no/UP	not_bound	Ortholog(s) have role in coenzyme A biosynthetic process and cytosol, nucleus localization
CPAR2_301480	orf19.7071	FGR2	no	no	0	---	---	0.591072	0.00863269	0.0680028	no/UP	not_bound	Ortholog(s) have role in cellular response to biotic stimulus, cellular response to starvation, filamentous growth of a population of unicellular organisms in response to starvation
CPAR2_405480	orf19.5974	ATG9	no	no	0	---	---	0.592561	0.00160343	0.0187066	no/UP	412	Ortholog(s) have role in CVT pathway, autophagic vacuole assembly, cellular response to nitrogen starvation, mitochondrion degradation, piecemeal microautophagy of nucleus, protein homooligomerization
CPAR2_300840	orf19.6563	orf19.6563	no	no	0	---	---	0.592714	0.000992576	0.0130962	no/UP	not_bound
CPAR2_405490	---	---	no	young	0	---	---	0.59343	0.000121733	0.00234827	no/UP	575	Ortholog(s) have histidine phosphotransfer kinase activity, osmosensor activity, protein histidine kinase activity
CPAR2_301010	orf19.7103	orf19.7103	no	no	0	---	---	0.594346	0.000399527	0.00650483	no/UP	not_bound	Has domain(s) with predicted nucleic acid binding activity
CPAR2_407090	orf19.4089	SGT1	no	no	0	---	---	0.595445	0.000320024	0.0054872	no/UP	not_bound	Ortholog(s) have chaperone binding, protein binding, bridging activity, role in cAMP-mediated signaling, cellular response to drug, kinetochore assembly and ubiquitin ligase complex localization
CPAR2_407070	orf19.563	RRP15	no	no	0	---	---	0.595702	0.000718426	0.0102419	no/UP	375	Ortholog(s) have role in maturation of 5.8S rRNA from tricistronic rRNA transcript (SSU-rRNA, 5.8S rRNA, LSU-rRNA), maturation of LSU-rRNA from tricistronic rRNA transcript (SSU-rRNA, 5.8S rRNA, LSU-rRNA)
CPAR2_405770	orf19.6985	TEA1	TF	no	0	---	---	0.596688	0.00169682	0.019562	no/UP	not_bound	Ortholog(s) have sequence-specific DNA binding activity, role in cellular response to drug, hyphal growth, transcription, DNA-dependent and cytosol, nucleus localization
CPAR2_404600	orf19.7401	ISW2	TF	no	0	---	---	0.596893	0.00103095	0.0133612	no/UP	not_bound	Ortholog(s) have DNA translocase activity, single-stranded DNA binding activity
CPAR2_407140	orf19.1363	orf19.1363	no	no	0	---	---	0.597187	0.00542104	0.0477918	no/UP	195	Putative protein of unknown function
CPAR2_406980	orf19.3639	orf19.3639	no	no	0	---	---	0.600163	0.00746426	0.0612186	no/UP	not_bound	Ortholog(s) have alkylbase DNA N-glycosylase activity, damaged DNA binding activity, role in DNA dealkylation involved in DNA repair, base-excision repair, AP site formation, recombinational repair and nucleus localization
CPAR2_601690	orf19.5523	orf19.5523	no	no	0	---	---	0.600586	0.0136328	0.0953155	no/UP	not_bound
CPAR2_406380	orf19.2289	ARP3	no	no	0	---	---	0.601653	0.00011736	0.00229687	no/UP	not_bound	Ortholog(s) have ATP binding activity
CPAR2_406460	orf19.2280	ZCF10	TF	no	0	---	---	0.604395	0.000343948	0.00582718	no/UP	not_bound	Has domain(s) with predicted DNA binding, sequence-specific DNA binding RNA polymerase II transcription factor activity, zinc ion binding activity and role in regulation of transcription, DNA-dependent, transcription, DNA-dependent
CPAR2_404930	orf19.7391	OCH1	no	no	0	---	---	0.606139	0.00236608	0.0254223	no/UP	not_bound	Ortholog(s) have alpha-1,6-mannosyltransferase activity
CPAR2_407930	orf19.5326	orf19.5326	TF	no	0	---	---	0.607294	0.00305927	0.0310442	no/UP	299	Ortholog(s) have role in cellular response to drug
CPAR2_406020	orf19.1388	orf19.1388	no	no	0	---	---	0.608205	0.000617194	0.0092028	no/UP	not_bound	Ortholog(s) have role in ribosomal large subunit biogenesis and nucleolus, preribosome, large subunit precursor localization
CPAR2_405090	orf19.1630	orf19.1630	no	no	0	---	---	0.609374	0.00012403	0.00238471	no/UP	not_bound	Has domain(s) with predicted nucleic acid binding, nucleotide binding activity
CPAR2_405230	orf19.3611	orf19.3611	no	no	0	---	---	0.610652	5.59e-05	0.00122896	no/UP	not_bound	Hap43p-repressed gene in C. albicans
CPAR2_405340	orf19.5984	orf19.5984	no	no	0	---	---	0.611749	0.00353637	0.0345653	no/UP	550	Ortholog(s) have role in filamentous growth
CPAR2_501370	---	---	no	no	0	---	---	0.612117	0.00371822	0.0358631	no/UP	31	Hypothetical protein
CPAR2_301190	orf19.6498	orf19.6498	no	no	0	---	---	0.612519	0.000728467	0.0103097	no/UP	not_bound	S. cerevisiae homolog IWR1 has role in general transcription from RNA polymerase II promoter, gene-specific transcription from RNA polymerase II promoter, chromatin remodeling
CPAR2_407840	orf19.5362	PSO2	no	no	0	---	---	0.6139	0.000504475	0.00786498	no/UP	not_bound	Putative DNA cross-link repair protein
CPAR2_404860	orf19.7422	orf19.7422	no	no	0	---	---	0.615137	0.00923508	0.0718054	no/UP	not_bound	Ortholog(s) have RNA binding activity and nucleus localization
CPAR2_301370	orf19.7088	orf19.7088	no	no	0	---	---	0.615666	0.00126883	0.0156794	no/UP	not_bound	Ortholog(s) have single-stranded telomeric DNA binding activity, role in regulation of translational fidelity, telomere maintenance, threonylcarbamoyladenosine metabolic process and cytosol, nucleus localization
CPAR2_300910	orf19.7035	RFC2	no	no	0	---	---	0.615888	0.000635094	0.00937405	no/UP	791	Ortholog(s) have DNA clamp loader activity and role in DNA-dependent DNA replication initiation, leading strand elongation, mitotic cell cycle DNA replication checkpoint, sister chromatid cohesion
CPAR2_405350	orf19.5985	orf19.5985	no	no	0	---	---	0.617544	0.000306022	0.00533177	no/UP	not_bound	Ortholog(s) have tubulin binding activity, role in tubulin complex assembly and nucleus, polysome, prefoldin complex localization
CPAR2_405620	orf19.5971	orf19.5971	no	no	0	---	---	0.617849	0.000734506	0.01037	no/UP	not_bound	Ortholog of S. cerevisiae : MTC6, C. albicans SC5314 : orf19.5971 and C. glabrata CBS138 : CAGL0I01892g
CPAR2_404890	orf19.1635	RPL12	no	no	0	---	---	0.62037	5.15e-05	0.00114485	no/UP	not_bound	Ortholog(s) have role in ribosomal large subunit assembly and cytosol, nucleolus localization
CPAR2_404640	orf19.7428	APN1	no	no	0	---	---	0.620537	0.000410379	0.0066445	no/UP	not_bound	Ortholog(s) have 3'-tyrosyl-DNA phosphodiesterase activity, DNA-(apurinic or apyrimidinic site) lyase activity, double-stranded DNA specific 3'-5' exodeoxyribonuclease activity and role in base-excision repair
CPAR2_407820	orf19.5358	orf19.5358	no	no	0	---	---	0.620739	0.000293257	0.00514741	no/UP	not_bound	Ortholog(s) have DNA replication origin binding, chromatin binding activity
CPAR2_301050	orf19.7063	orf19.7063	no	no	0	---	---	0.62114	0.00238069	0.0255324	no/UP	not_bound	Ortholog(s) have tRNA guanylyltransferase activity, role in tRNA modification and cytosol, nucleus localization
CPAR2_405410	orf19.5994	RHB1	no	no	0	---	---	0.624944	0.00418161	0.0395736	no/UP	50	Ortholog(s) have GDP binding, GTP binding, GTPase activity
CPAR2_407420	orf19.1771	orf19.1771	no	no	0	---	---	0.626443	0.00215761	0.0234846	no/UP	not_bound	Has domain(s) with predicted role in RNA metabolic process
CPAR2_406340	orf19.1883	YCS4	no	no	0	---	---	0.626607	0.00011472	0.00226573	no/UP	not_bound	Ortholog(s) have role in chromatin silencing at silent mating-type cassette, maintenance of rDNA, meiotic chromosome condensation, mitotic chromosome condensation, tRNA gene clustering
CPAR2_301580	orf19.7083	DCC1	no	no	0	---	---	0.628103	0.00100661	0.0131626	no/UP	not_bound	Ortholog(s) have role in attachment of spindle microtubules to kinetochore involved in homologous chromosome segregation, maintenance of DNA trinucleotide repeats, mitotic sister chromatid cohesion, response to DNA damage stimulus
CPAR2_404490	orf19.7406	orf19.7406	no	no	0	---	---	0.629119	0.00090253	0.0121271	no/UP	636
CPAR2_404330	orf19.2660	EAF3	no	no	0	---	---	0.629222	0.000756282	0.0106006	no/UP	not_bound	Ortholog(s) have role in chromosome condensation, establishment or maintenance of cell polarity, histone deacetylation, response to DNA damage stimulus and NuA4 histone acetyltransferase complex, Rpd3S complex localization
CPAR2_405390	orf19.5991	orf19.5991	no	no	0	---	---	0.629415	0.00637758	0.0543396	no/UP	187	Ortholog(s) have role in maturation of 5.8S rRNA from tricistronic rRNA transcript (SSU-rRNA, 5.8S rRNA, LSU-rRNA), maturation of LSU-rRNA from tricistronic rRNA transcript (SSU-rRNA, 5.8S rRNA, LSU-rRNA)
CPAR2_300920	orf19.6459	DPP3	no	no	0	---	---	0.629796	0.00246396	0.0260903	no/UP	791	Ortholog(s) have diacylglycerol diphosphate phosphatase activity, phosphatidate phosphatase activity and role in farnesol biosynthetic process, phospholipid metabolic process
CPAR2_301180	orf19.6496	TRS33	no	no	0	---	---	0.630604	0.00504464	0.0452933	no/UP	592	Ortholog(s) have role in ER to Golgi vesicle-mediated transport, protein complex assembly and TRAPP complex, trans-Golgi network localization
CPAR2_300960	orf19.5501	YAF9	TF	no	0	---	---	0.631085	0.00511864	0.0458169	no/UP	not_bound	Ortholog(s) have role in DNA repair, chromatin silencing at telomere, histone exchange and NuA4 histone acetyltransferase complex, Swr1 complex, cytosol localization
CPAR2_405930	orf19.4091	orf19.4091	no	no	0	---	---	0.633151	0.00126415	0.0156683	no/UP	not_bound	Has domain(s) with predicted RNA polymerase II transcription cofactor activity, role in regulation of transcription from RNA polymerase II promoter and mediator complex localization
CPAR2_406880	orf19.2246	orf19.2246	no	no	0	---	---	0.633782	0.000609952	0.00914146	no/UP	not_bound	Ortholog(s) have cytosol, nucleus localization
CPAR2_301080	orf19.7060	orf19.7060	no	no	0	---	---	0.636069	0.00441173	0.0411269	no/UP	not_bound	Has domain(s) with predicted role in DNA repair and nucleus localization
CPAR2_300880	orf19.7036	orf19.7036	no	no	0	---	---	0.636109	0.000117568	0.00229687	no/UP	not_bound	Ortholog(s) have phosphatase activator activity, role in actin filament organization, endocytosis, mitochondrion degradation, regulation of growth, response to heat, response to salt stress and cytosol, nucleus localization
CPAR2_300140	orf19.7111	orf19.7111	no	no	0	---	---	0.637234	0.000865631	0.0117944	no/UP	not_bound	Ortholog(s) have role in chronological cell aging, mitochondrial fission, peroxisome fission and mitochondrial outer membrane, peroxisome localization
CPAR2_405240	orf19.6948	CCC1	no	no	0	---	---	0.640287	8e-05	0.00166817	no/UP	758	Ortholog(s) have ferrous iron transmembrane transporter activity, manganese ion transmembrane transporter activity
CPAR2_407620	orf19.1735	orf19.1735	no	no	0	---	---	0.640326	0.00579121	0.0502966	no/UP	not_bound	Has domain(s) with predicted peptidyl-prolyl cis-trans isomerase activity and role in protein folding
CPAR2_405110	orf19.1620	orf19.1620	no	no	0	---	---	0.643189	0.00154401	0.018122	no/UP	not_bound
CPAR2_406050	orf19.1390	PMI1	no	no	0	---	---	0.64343	6.4e-05	0.00137028	no/UP	581	Ortholog(s) have mannose-6-phosphate isomerase activity, role in GDP-mannose biosynthetic process, cell wall mannoprotein biosynthetic process, fungal-type cell wall organization, protein glycosylation and cytosol, nucleus localization
CPAR2_301810	orf19.1569	UTP22	no	no	0	---	---	0.644152	3.41e-05	0.000817786	no/UP	not_bound	Ortholog(s) have role in rRNA processing, response to drug and CURI complex, UTP-C complex, small-subunit processome localization
CPAR2_406000	orf19.1386	orf19.1386	no	no	0	---	---	0.645341	0.00732232	0.060536	no/UP	not_bound	Ortholog(s) have SNAP receptor activity and role in ER to Golgi vesicle-mediated transport, retrograde vesicle-mediated transport, Golgi to ER, vesicle fusion
CPAR2_404730	orf19.2643	RPO26	no	no	0	---	---	0.649495	4.47e-05	0.00101736	no/UP	not_bound	Ortholog(s) have DNA-directed RNA polymerase activity, RNA-directed RNA polymerase activity and role in response to drug, tRNA transcription from RNA polymerase III promoter, transcription from RNA polymerase II promoter
CPAR2_405050	orf19.1624	orf19.1624	no	no	0	---	---	0.650766	6.39e-05	0.00137028	no/UP	777	Ortholog(s) have peptide alpha-N-acetyltransferase activity, role in N-terminal protein amino acid acetylation and NatC complex localization
CPAR2_404590	orf19.7402	DOT1	no	no	0	---	---	0.653281	2.44e-05	0.000613059	no/UP	not_bound	Has domain(s) with predicted DNA binding, histone-lysine N-methyltransferase activity
CPAR2_502190	orf19.1281	orf19.1281	no	no	0	---	---	0.654756	0.00491648	0.0444544	no/UP	not_bound	Hypothetical protein
CPAR2_202420	orf19.473	TPO4	no	no	0	---	---	0.654984	0.000467442	0.00742445	no/UP	812	Ortholog(s) have spermidine transmembrane transporter activity, spermine transmembrane transporter activity, role in spermidine transport, spermine transport and fungal-type vacuole membrane, plasma membrane localization
CPAR2_301520	orf19.7065	PSF3	no	no	0	---	---	0.655686	0.00659965	0.0559058	no/UP	590	Ortholog(s) have role in DNA replication preinitiation complex assembly, DNA-dependent DNA replication initiation, GINS complex assembly, double-strand break repair via break-induced replication
CPAR2_405690	orf19.6977	GPI1	no	no	0	---	---	0.655805	0.000867681	0.0117944	no/UP	not_bound	Ortholog(s) have role in GPI anchor biosynthetic process, cell cycle cytokinesis and endoplasmic reticulum localization
CPAR2_301100	orf19.7058	orf19.7058	no	no	0	---	---	0.656087	0.000392621	0.00642822	no/UP	not_bound	Ortholog(s) have nucleus localization
CPAR2_402070	orf19.5312	MET4	TF	no	0	---	---	0.657961	0.00745229	0.0612186	no/UP	309	Ortholog(s) have role in positive regulation of cell adhesion involved in single-species biofilm formation and positive regulation of cell-substrate adhesion, more
CPAR2_406650	orf19.2258	orf19.2258	no	no	0	---	---	0.65874	0.00198459	0.0221372	no/UP	not_bound
CPAR2_301700	orf19.4750	orf19.4750	no	no	0	---	---	0.659201	0.000548925	0.00835538	no/UP	not_bound
CPAR2_404360	orf19.3593	RPT6	no	no	0	---	---	0.660014	6.39e-05	0.00137028	no/UP	not_bound	Ortholog(s) have protein domain specific binding activity
CPAR2_301690	orf19.4749	orf19.4749	no	no	0	---	---	0.66131	0.00058548	0.00879726	no/UP	not_bound	Hap43p-induced gene in C. albicans
CPAR2_406630	orf19.2260	orf19.2260	TF	no	0	---	---	0.662864	0.000438118	0.00705455	no/UP	not_bound	Ortholog(s) have role in snoRNA metabolic process and cytoplasm, nucleus localization
CPAR2_405660	orf19.6971	DIE2	no	no	0	---	---	0.663623	0.00697212	0.0584678	no/UP	not_bound	Ortholog(s) have dolichyl-phosphate-glucose-glycolipid alpha-glucosyltransferase activity, role in protein N-linked glycosylation and endoplasmic reticulum membrane localization
CPAR2_404000	orf19.154	orf19.154	no	no	0	---	---	0.667211	0.00121896	0.0152565	no/UP	not_bound	Ortholog(s) have role in ribosomal small subunit biogenesis and 90S preribosome, nucleolus localization
CPAR2_407060	orf19.564	KAR3	no	no	0	---	---	0.668274	0.000723405	0.0102878	no/UP	375	Ortholog(s) have minus-end-directed microtubule motor activity, protein heterodimerization activity
CPAR2_301350	orf19.6579	orf19.6579	no	no	0	---	---	0.669144	0.000908929	0.0121851	no/UP	32
CPAR2_105710	---	---	no	young	0	---	---	0.670084	0.00142154	0.016957	no/UP	not_bound	Has domain(s) with predicted hydrolase activity
CPAR2_406770	orf19.3615	orf19.3615	no	no	0	---	---	0.676333	0.00646154	0.0548949	no/UP	not_bound	Ortholog(s) have cytosol, nucleus localization
CPAR2_405460	orf19.5976	orf19.5976	no	no	0	---	---	0.678015	0.0113254	0.0826429	no/UP	not_bound
CPAR2_403730	orf19.1301	orf19.1301	no	no	0	---	---	0.678109	0.00571606	0.0497919	no/UP	not_bound
CPAR2_301070	orf19.7061	orf19.7061	no	no	0	---	---	0.678301	0.00770134	0.0625199	no/UP	not_bound	Ortholog(s) have cytosol, nucleus localization
CPAR2_300360	orf19.6898.1	orf19.6898.1	no	no	0	---	---	0.678957	4.8e-05	0.001076	no/UP	not_bound
CPAR2_300870	orf19.7037	YAE1	no	no	0	---	---	0.679102	0.00035738	0.00598534	no/UP	not_bound	Ortholog(s) have cytoplasm, nucleus localization
CPAR2_301160	orf19.6492	orf19.6492	no	no	0	---	---	0.679933	0.000714781	0.0102149	no/UP	179	Has domain(s) with predicted ATP binding, protein serine/threonine kinase activity and role in protein phosphorylation
CPAR2_201470	orf19.5016	orf19.5016	no	no	0	---	---	0.681324	0.00680192	0.0572046	no/UP	not_bound	Ortholog(s) have role in cellular response to UV and cytosol, nucleus localization
CPAR2_407320	orf19.1368	orf19.1368	no	no	0	---	---	0.683525	4.43e-05	0.00101242	no/UP	509	Biofilm-induced gene in C. albicans
CPAR2_300710	orf19.7101	orf19.7101	no	no	0	---	---	0.687487	0.000384392	0.00632893	no/UP	not_bound	Ortholog(s) have telomeric DNA binding activity
CPAR2_212160	orf19.5801	RNR21	no	no	0	---	---	0.687845	0.000808744	0.0112283	no/UP	453	Ortholog(s) have ribonucleoside-diphosphate reductase activity, thioredoxin disulfide as acceptor activity, role in deoxyribonucleotide biosynthetic process and cytosol, nucleus, ribonucleoside-diphosphate reductase complex localization
CPAR2_300460	orf19.6909	orf19.6909	no	no	0	---	---	0.689701	0.00132649	0.0162543	no/UP	not_bound	Ortholog(s) have TFIIH-class transcription factor binding, TFIIH-class transcription factor recruiting transcription factor activity
CPAR2_212870	orf19.2026	orf19.2026	no	no	0	---	---	0.691952	0.0095992	0.0737284	no/UP	508	Ortholog(s) have role in cellular protein localization, endocytosis, protein deubiquitination and cell division site, cell tip, cytosol, nucleus localization
CPAR2_501700	orf19.4151	SPO1	no	no	0	---	---	0.692467	0.00958974	0.0737284	no/UP	not_bound	Ortholog(s) have role in meiosis, spore membrane bending pathway and endoplasmic reticulum, nucleus, prospore membrane localization
CPAR2_100540	orf19.1973	HAP5	TF	no	0	---	---	0.696832	0.000749934	0.0105466	no/UP	not_bound	Has domain(s) with predicted sequence-specific DNA binding activity and intracellular localization
CPAR2_407080	orf19.4090	orf19.4090	no	no	0	---	---	0.703539	0.00279951	0.0288083	no/UP	not_bound	Has domain(s) with predicted role in transmembrane transport and integral to membrane localization
CPAR2_300830	orf19.6563.1	orf19.6563.1	no	no	0	---	---	0.705479	3.64e-05	0.000864406	no/UP	not_bound	Ortholog(s) have role in mitochondrial respiratory chain complex IV assembly, negative regulation of mitochondrial translation and integral to mitochondrial inner membrane localization
CPAR2_406610	---	---	no	no	0	---	---	0.705948	0.000100906	0.00204789	no/UP	not_bound	Ortholog(s) have nucleus localization
CPAR2_404520	orf19.351	orf19.351	no	no	0	---	---	0.709673	0.00102145	0.013297	no/UP	not_bound	Ortholog of S. cerevisiae : YPR153W, C. albicans SC5314 : orf19.351 and C. glabrata CBS138 : CAGL0L08382g
CPAR2_405300	orf19.5999	DYN1	no	no	0	---	---	0.711577	6.25e-06	0.000190394	no/UP	not_bound	Ortholog(s) have microtubule motor activity
CPAR2_300260	orf19.7016	PHM5	no	no	0	---	---	0.711764	2.66e-05	0.000656948	no/UP	95	Ortholog(s) have endopolyphosphatase activity, exopolyphosphatase activity, role in polyphosphate catabolic process and fungal-type vacuole membrane, nucleus localization
CPAR2_301790	orf19.6273	orf19.6273	no	no	0	---	---	0.711889	1.97e-05	0.000511557	no/UP	not_bound
CPAR2_300210	orf19.7104	FWP1	no	no	0	---	---	0.712201	0.00351461	0.0344281	no/UP	not_bound	Ortholog(s) have fungal-type cell wall localization
CPAR2_403970	orf19.4882	orf19.4882	no	no	0	---	---	0.713303	2.52e-05	0.000627599	no/UP	not_bound	Ortholog(s) have RNA polymerase II core binding, TFIIH-class transcription factor binding, single-stranded DNA binding activity and role in protein heterotetramerization, transcription from RNA polymerase II promoter
CPAR2_406670	orf19.2256	orf19.2256	no	no	0	---	---	0.716016	0.000115583	0.00227468	no/UP	not_bound	Ortholog(s) have cytosol, nucleus localization
CPAR2_405260	orf19.7374	CTA4	TF	no	0	---	---	0.71769	0.0013501	0.0164061	no/UP	24	Ortholog(s) have sequence-specific DNA binding activity and role in hyphal growth, positive regulation of transcription from RNA polymerase II promoter, response to defense-related host nitric oxide production
CPAR2_300440	orf19.6907	orf19.6907	no	no	0	---	---	0.725829	1.12e-05	0.000322569	no/UP	not_bound	Ortholog(s) have DNA binding activity and cytoplasm, nuclear chromatin localization
CPAR2_101620	orf19.3171	ACH1	no	no	0	---	---	0.726326	0.00021949	0.0040217	no/UP	529	Ortholog(s) have acetate CoA-transferase activity, acetyl-CoA hydrolase activity, role in acetate metabolic process, cellular response to alkalinity and cytosol, mitochondrion, soluble fraction localization
CPAR2_301510	orf19.7067	orf19.7067	no	no	0	---	---	0.726839	2.06e-06	7.15e-05	no/UP	not_bound	Ortholog(s) have RNA polymerase II core binding, RNA polymerase II transcription factor binding transcription factor activity, triplex DNA binding activity
CPAR2_405920	orf19.4090.1	orf19.4090.1	no	no	0	---	---	0.733005	0.00047875	0.00754257	no/UP	not_bound	Ortholog(s) have role in vacuolar proton-transporting V-type ATPase complex assembly and endoplasmic reticulum membrane localization
CPAR2_407210	orf19.1365	orf19.1365	no	no	0	---	---	0.734455	0.000306497	0.00533177	no/UP	320	Ortholog(s) have role in cellular response to drug
CPAR2_402920	orf19.5636	RBT5	no	no	0	---	---	0.740323	0.0119182	0.0859411	no/UP	not_bound	Putative membrane protein, member of the CFEM family
CPAR2_406280	orf19.1873	orf19.1873	no	no	0	---	---	0.741418	1.13e-05	0.000322569	no/UP	not_bound	Hap43p-repressed gene in C. albicans
CPAR2_109930	orf19.3982	orf19.3982	no	no	0	---	---	0.743969	0.00819921	0.0652921	no/UP	756	Has domain(s) with predicted catalytic activity, cation binding activity and role in carbohydrate metabolic process
CPAR2_301090	orf19.7059	orf19.7059	no	no	0	---	---	0.745541	1.54e-05	0.000421066	no/UP	not_bound	Ortholog(s) have endoribonuclease activity, role in nuclear mRNA surveillance of mRNP export, transcription, DNA-dependent and cytoplasm, nucleus localization
CPAR2_800910	orf19.3266	orf19.3266	no	no	0	---	---	0.746687	0.0111287	0.0821191	no/UP	not_bound
CPAR2_406510	orf19.2272	AFT2	TF	no	0	---	---	0.747227	0.000315166	0.00545014	no/UP	not_bound	Ortholog(s) have role in filamentous growth of a population of unicellular organisms in response to biotic stimulus and filamentous growth of a population of unicellular organisms in response to starvation, more
CPAR2_406750	orf19.3617	orf19.3617	no	no	0	---	---	0.747723	5.32e-05	0.00117236	no/UP	not_bound	Ortholog(s) have GDP binding, GTP binding activity and role in chromatin silencing at telomere, phosphate ion transport, transcription from RNA polymerase I promoter, transcription from RNA polymerase III promoter
CPAR2_407970	orf19.5337	UBC15	no	no	0	---	---	0.749921	0.000173296	0.00323615	no/UP	887	Has domain(s) with predicted acid-amino acid ligase activity and role in post-translational protein modification
CPAR2_601880	orf19.3441	FRP6	no	no	0	---	---	0.750866	0.00200131	0.0222389	no/UP	not_bound	Has domain(s) with predicted membrane localization
CPAR2_210130	orf19.3537	orf19.3537	no	no	0	---	---	0.751403	0.0012866	0.0158653	no/UP	267	Ortholog(s) have sulfiredoxin activity, role in cellular protein localization, cellular response to hydrogen peroxide, oxidation-reduction process and cytosol, nucleus localization
CPAR2_406470	orf19.2278	orf19.2278	no	no	0	---	---	0.753061	0.000504597	0.00786498	no/UP	not_bound	Ortholog(s) have role in proteasome assembly and cytosol localization
CPAR2_405020	orf19.1622	YCG1	no	no	0	---	---	0.753983	7.31e-06	0.000219044	no/UP	not_bound	Ortholog(s) have role in meiotic chromosome condensation, rDNA condensation, tRNA gene clustering and cytosol, nuclear condensin complex localization
CPAR2_404740	orf19.7403	orf19.7403	no	no	0	---	---	0.75499	7.13e-05	0.00150998	no/UP	576	Homolog of S. cerevisiae YML020W
CPAR2_808120	orf19.1930	CFL5	no	no	0	---	---	0.756661	1.22e-06	4.66e-05	no/UP	209	Ortholog(s) have ferric-chelate reductase activity, role in copper ion import, siderophore transport and plasma membrane localization
CPAR2_103450	orf19.2803	HEM13	no	no	0	---	---	0.759357	0.00255462	0.0268556	no/UP	not_bound	Ortholog(s) have coproporphyrinogen oxidase activity, role in heme biosynthetic process and cell surface, cytosol, nucleus, soluble fraction, yeast-form cell wall localization
CPAR2_407660	orf19.26	orf19.26	no	no	0	---	---	0.759626	5.2e-05	0.00115152	no/UP	not_bound	Ortholog(s) have peptide-N4-(N-acetyl-beta-glucosaminyl)asparagine amidase activity, role in misfolded or incompletely synthesized protein catabolic process, protein deglycosylation and cytosol, mitochondrion, nuclear envelope localization
CPAR2_407380	orf19.1762	OCA1	no	no	0	---	---	0.760357	4.03e-05	0.000935324	no/UP	not_bound	Ortholog(s) have role in cellular response to oxidative stress and cytoplasm localization
CPAR2_200660	orf19.7586	CHT3	no	no	0	---	---	0.761508	9.61e-07	3.82e-05	no/UP	not_bound	Ortholog(s) have endochitinase activity, role in cytokinesis, completion of separation and cellular bud neck, endoplasmic reticulum, extracellular region, fungal-type cell wall, nuclear envelope localization
CPAR2_407030	---	---	no	young	0	---	---	0.765468	0.000106383	0.00214203	no/UP	not_bound
CPAR2_404470	orf19.7409.1	orf19.7409.1	no	no	0	---	---	0.766951	0.000221882	0.00405281	no/UP	not_bound	Ortholog(s) have structural constituent of ribosome activity and mitochondrial large ribosomal subunit localization
CPAR2_406560	orf19.2263	orf19.2263	no	no	0	---	---	0.769177	1.77e-05	0.000473721	no/UP	not_bound
CPAR2_405250	orf19.7375	orf19.7375	no	no	0	---	---	0.7692	0.000537307	0.00819989	no/UP	758	Ortholog(s) have U1 snRNP, nucleolus localization
CPAR2_207330	orf19.4910	FGR41	no	no	0	---	---	0.770069	4e-06	0.000128307	no/UP	not_bound	Ortholog(s) have role in cellular response to biotic stimulus, cellular response to starvation, filamentous growth of a population of unicellular organisms in response to starvation and extracellular region localization
CPAR2_406580	orf19.2265	orf19.2265	no	no	0	---	---	0.77695	4.58e-06	0.000143994	no/UP	not_bound	Ortholog(s) have role in positive regulation of transcription from RNA polymerase II promoter in response to amino acid starvation and SWI/SNF complex localization
CPAR2_404370	orf19.353	ULP1	no	no	0	---	---	0.778245	0.000448279	0.00717861	no/UP	not_bound	Ortholog(s) have SUMO-specific isopeptidase activity and role in protein desumoylation
CPAR2_300190	orf19.7106	VPS70	no	no	0	---	---	0.779723	1.26e-05	0.000357552	no/UP	385	Ortholog(s) have role in protein targeting to vacuole and endoplasmic reticulum localization
CPAR2_404720	---	---	no	young	0	---	---	0.787932	0.00447631	0.0414644	no/UP	not_bound
CPAR2_407510	---	---	no	no	0	---	---	0.789093	0.00220197	0.0238785	no/UP	835	pseudogene
CPAR2_404620	orf19.7426	orf19.7426	no	no	0	---	---	0.79128	0.000259325	0.00466386	no/UP	not_bound	Ortholog(s) have dolichyl-diphosphooligosaccharide-protein glycotransferase activity, role in protein N-linked glycosylation via asparagine, protein complex assembly and oligosaccharyltransferase complex localization
CPAR2_406660	orf19.2257	orf19.2257	no	no	0	---	---	0.793401	9.04e-07	3.62e-05	no/UP	not_bound	Ortholog(s) have endoplasmic reticulum localization
CPAR2_404030	orf19.5368	orf19.5368	no	no	0	---	---	0.794561	8.93e-07	3.62e-05	no/UP	not_bound	Ortholog(s) have role in ER-associated protein catabolic process, mitochondria-associated protein catabolic process and cytosol, endoplasmic reticulum membrane, mitochondrion localization
CPAR2_808660	orf19.6816	orf19.6816	no	no	0	---	---	0.796738	0.0128261	0.0913134	no/UP	492	Ortholog(s) have alditol:NADP+ 1-oxidoreductase activity, role in D-xylose catabolic process, arabinose catabolic process, cellular response to oxidative stress and cytosol, nucleus localization
CPAR2_405320	orf19.5980	orf19.5980	no	no	0	---	---	0.797801	0.000120372	0.00232972	no/UP	not_bound	Hap43p-repressed gene in C. albicans
CPAR2_405820	orf19.1744	HEM4	no	no	0	---	---	0.798177	3.69e-05	0.000872471	no/UP	not_bound	Ortholog(s) have uroporphyrinogen-III synthase activity, role in heme biosynthetic process and cytosol, nucleus localization
CPAR2_209690	---	---	no	young	0	---	---	0.802835	0.00152428	0.0179626	no/UP	522	Has domain(s) with predicted role in transmembrane transport and integral to membrane localization
CPAR2_301870	---	---	no	young	0	---	---	0.807602	0.0118889	0.0858972	no/UP	not_bound
CPAR2_406170	orf19.1866	VMA10	no	no	0	---	---	0.810437	2.21e-06	7.41e-05	no/UP	not_bound	Ortholog(s) have cytosol, nucleus, soluble fraction, vacuolar proton-transporting V-type ATPase, V1 domain localization
CPAR2_300410	orf19.6900	orf19.6900	no	no	0	---	---	0.815106	1.27e-05	0.000357552	no/UP	not_bound	Ortholog(s) have role in mitochondrial genome maintenance, mitochondrion inheritance, phospholipid transport, protein import into mitochondrial outer membrane and ERMES complex, cytosol, nucleus localization
CPAR2_301650	orf19.4817	RAM2	no	no	0	---	---	0.817138	7.87e-05	0.00164927	no/UP	not_bound	Ortholog(s) have CAAX-protein geranylgeranyltransferase activity, protein farnesyltransferase activity, protein geranylgeranyltransferase activity
CPAR2_201880	orf19.3761	CDC54	no	no	0	---	---	0.81825	0.00108128	0.0138295	no/UP	not_bound	Ortholog(s) have ATP-dependent 3'-5' DNA helicase activity, DNA replication origin binding, four-way junction helicase activity, single-stranded DNA binding, single-stranded DNA-dependent ATPase activity
CPAR2_407910	orf19.5339	orf19.5339	no	no	0	---	---	0.820686	1.67e-05	0.000451537	no/UP	not_bound
CPAR2_406600	orf19.2267	RFA2	no	no	0	---	---	0.825101	8.47e-07	3.49e-05	no/UP	not_bound	Ortholog(s) have double-stranded DNA binding, sequence-specific DNA binding, single-stranded DNA binding activity
CPAR2_405860	---	---	no	young	0	---	---	0.826545	0.000525651	0.00808535	no/UP	not_bound	pseudogene
CPAR2_808070	orf19.6709	orf19.6709	no	no	0	---	---	0.827915	0.00336464	0.0334461	no/UP	217	Has domain(s) with predicted catalytic activity
CPAR2_405610	orf19.5970	orf19.5970	no	no	0	---	---	0.82892	2.12e-06	7.21e-05	no/UP	not_bound	Ortholog(s) have DNA helicase activity and role in DNA duplex unwinding, cellular response to UV, double-strand break repair via nonhomologous end joining, postreplication repair, recombinational repair
CPAR2_300350	orf19.6898	orf19.6898	no	no	0	---	---	0.829691	0.00782419	0.0633412	no/UP	396	Ortholog(s) have cytosol, nucleus localization
CPAR2_211650	orf19.5784	AMO1	no	no	0	---	---	0.831021	0.0032792	0.032708	no/UP	490	Ortholog(s) have primary amine oxidase activity, role in amine catabolic process, cellular copper ion homeostasis, cellular nitrogen compound metabolic process, oxidation-reduction process and cytosol localization
CPAR2_407270	orf19.1369	orf19.1369	no	no	0	---	---	0.831058	0.00263346	0.0275359	no/UP	not_bound	Has domain(s) with predicted hydrolase activity, acting on carbon-nitrogen (but not peptide) bonds, in linear amidines activity and role in metabolic process
CPAR2_106360	orf19.2925	orf19.2925	no	no	0	---	---	0.835124	0.00944537	0.0730267	no/UP	not_bound	Ortholog(s) have role in protein folding, tubulin complex assembly and cytoplasm localization
CPAR2_405570	orf19.5964.2	RPL35	no	no	0	---	---	0.835767	0.00194384	0.0218076	no/UP	689	Ortholog(s) have role in maturation of LSU-rRNA from tricistronic rRNA transcript (SSU-rRNA, 5.8S rRNA, LSU-rRNA) and cytosol, nucleolus, preribosome, large subunit precursor localization
CPAR2_406130	orf19.1400	orf19.1400	no	no	0	---	---	0.836212	1.26e-06	4.79e-05	no/UP	not_bound
CPAR2_200500	orf19.7596	orf19.7596	no	no	0	---	---	0.840012	0.0111693	0.0821191	no/UP	853	Hap43p-repressed gene in C. albicans
CPAR2_407610	orf19.225	orf19.225	no	no	0	---	---	0.840924	5.62e-05	0.00122995	no/UP	not_bound	Ortholog(s) have glyoxylate reductase activity, role in glyoxylate catabolic process and cytosol, mitochondrion, nucleus localization
CPAR2_404420	orf19.5920	orf19.5920	no	no	0	---	---	0.843421	0.000996501	0.0131183	no/UP	not_bound
CPAR2_406430	orf19.2284	orf19.2284	no	no	0	---	---	0.848148	0.0114526	0.0832592	no/UP	not_bound	Has domain(s) with predicted FMN binding, riboflavin reductase (NADPH) activity and role in oxidation-reduction process
CPAR2_406940	orf19.3630	RRP8	no	no	0	---	---	0.849655	3.35e-07	1.53e-05	no/UP	not_bound	Ortholog(s) have methyltransferase activity, role in rRNA processing and nucleolus localization
CPAR2_300530	orf19.6918	orf19.6918	no	no	0	---	---	0.854566	1.42e-05	0.000396203	no/UP	not_bound	Hap43p-induced gene in C. albicans
CPAR2_407300	---	---	no	young	0	---	---	0.856951	0.000275576	0.00486629	no/UP	not_bound	Has domain(s) with predicted transporter activity, role in transmembrane transport and integral to membrane localization
CPAR2_405810	orf19.1743	ACS1	no	no	0	---	---	0.872957	0.00275487	0.028477	no/UP	not_bound	Ortholog(s) have acetate-CoA ligase activity, acid-ammonia (or amide) ligase activity, role in acetate fermentation, acetyl-CoA biosynthetic process, histone acetylation and cytosol, mitochondrion localization
CPAR2_404980	orf19.7397	orf19.7397	TF	no	0	---	---	0.873675	4.44e-07	1.96e-05	no/UP	not_bound	Ortholog(s) have sequence-specific DNA binding activity and cytoplasm, nucleus localization
CPAR2_207820	orf19.674	orf19.674	no	no	0	---	---	0.87705	1.05e-06	4.11e-05	no/UP	54	Ortholog(s) have U6 snRNA binding activity, role in nuclear mRNA cis splicing, via spliceosome and Prp19 complex, U2-type catalytic step 1 spliceosome, U2-type catalytic step 2 spliceosome localization
CPAR2_108915	orf19.3064.1	orf19.3064.1	no	no	0	---	---	0.87722	0.0024738	0.0261472	no/UP	not_bound
CPAR2_210880	orf19.1562	orf19.1562	no	no	0	---	---	0.877617	0.00139015	0.0166847	no/UP	not_bound	Late-stage biofilm-induced gene in C. albicans
CPAR2_404230	orf19.7440	HST6	no	no	0	---	---	0.882323	4.15e-05	0.000959379	no/UP	not_bound	Ortholog(s) have peptide-transporting ATPase activity and role in mating pheromone secretion involved in conjugation with cellular fusion, peptide pheromone export
CPAR2_406760	orf19.3616	ERG9	no	no	0	---	---	0.894521	7.73e-09	4.86e-07	no/UP	not_bound	Ortholog(s) have farnesyl-diphosphate farnesyltransferase activity, squalene synthase activity and role in ergosterol biosynthetic process
CPAR2_401580	---	---	no	young	0	---	---	0.903275	0.0111605	0.0821191	no/UP	not_bound	Has domain(s) with predicted amino acid transmembrane transporter activity, role in amino acid transmembrane transport and membrane localization
CPAR2_405130	orf19.1618.1	orf19.1618.1	no	no	0	---	---	0.905522	5.43e-06	0.000167049	no/UP	not_bound	Ortholog(s) have cytosol localization
CPAR2_208110	orf19.4780	orf19.4780	no	no	0	---	---	0.906787	0.000280795	0.00494352	no/UP	504	Has domain(s) with predicted role in transmembrane transport and integral to membrane localization
CPAR2_407720	orf19.5343	ASH1	TF	no	0	---	---	0.913894	1.5e-07	7.48e-06	no/UP	not_bound	Ortholog(s) have sequence-specific DNA binding transcription factor activity
CPAR2_407630	orf19.35	orf19.35	no	no	0	---	---	0.91552	2.52e-07	1.2e-05	no/UP	575	Has domain(s) with predicted ATP binding, protein serine/threonine kinase activity and role in protein phosphorylation
CPAR2_300110	---	---	no	young	0	---	---	0.925004	0.000321065	0.0054872	no/UP	not_bound	Putative membrane protein, member of the CFEM family
CPAR2_407700	orf19.5367	RDH54	no	no	0	---	---	0.926051	1.08e-06	4.19e-05	no/UP	not_bound	Ortholog(s) have DNA translocase activity and role in DNA geometric change, heteroduplex formation, meiotic sister chromatid segregation, reciprocal meiotic recombination
CPAR2_300520	orf19.6917	orf19.6917	no	no	0	---	---	0.927238	0.000263877	0.0047167	no/UP	not_bound	Ortholog(s) have chaperone binding activity, role in protein folding, protein import into mitochondrial matrix, protein stabilization, response to unfolded protein and mitochondrial matrix localization
CPAR2_405180	---	---	no	young	0	---	---	0.929932	1.31e-06	4.92e-05	no/UP	not_bound	Ortholog(s) have endoplasmic reticulum, mitochondrial outer membrane localization
CPAR2_404430	---	---	no	young	0	---	---	0.932454	0.00718471	0.0597363	no/UP	not_bound
CPAR2_300470	orf19.6910	PSF1	no	no	0	---	---	0.95121	8.71e-07	3.56e-05	no/UP	19	Ortholog(s) have role in DNA-dependent DNA replication initiation, double-strand break repair via break-induced replication, establishment of protein localization to chromatin
CPAR2_404760	orf19.7413	MMS21	TF	no	0	---	---	0.952427	1.93e-06	6.88e-05	no/UP	373	Ortholog(s) have SUMO ligase activity, role in DNA repair and Smc5-Smc6 complex, cytoplasm, nuclear envelope localization
CPAR2_100080	orf19.4044	MUM2	no	no	0	---	---	0.95516	0.00664737	0.0562285	no/UP	not_bound	Ortholog(s) have role in premeiotic DNA replication and cytoplasm localization
CPAR2_100070	orf19.4046	orf19.4046	no	no	0	---	---	0.955279	5.91e-05	0.00128958	no/UP	not_bound	Putative transcription factor containing a Zn(2)-Cys(6) binuclear cluster
CPAR2_407250	---	---	no	young	0	---	---	0.966952	0.00055958	0.00849545	no/UP	not_bound	Has domain(s) with predicted transporter activity, role in transmembrane transport and integral to membrane localization
CPAR2_806160	orf19.5874	orf19.5874	no	no	0	---	---	0.974655	0.0109356	0.0811912	no/UP	not_bound
CPAR2_404610	orf19.7425	orf19.7425	no	no	0	---	---	0.977776	1.7e-05	0.000456693	no/UP	not_bound	Ortholog(s) have uracil DNA N-glycosylase activity, role in DNA repair and mitochondrion, nucleus localization
CPAR2_300660	orf19.7098	orf19.7098	TF	no	0	---	---	0.9812	8.41e-06	0.000248349	no/UP	199	Ortholog(s) have mitochondrion localization
CPAR2_303000	orf19.1106	orf19.1106	no	no	0	---	---	0.985004	0.0026973	0.0281029	no/UP	327	Protein with Mob2p-dependent hyphal regulation in C. albicans
CPAR2_406140	orf19.1600	orf19.1600	no	no	0	---	---	0.985019	0.0052647	0.0467662	no/UP	150
CPAR2_806140	orf19.5876	orf19.5876	no	no	0	---	---	0.991003	0.0075762	0.0617614	no/UP	not_bound	Hypothetical protein
CPAR2_205120	orf19.454	SFL1	TF	no	0	---	---	0.992788	0.00275205	0.028477	no/UP	88	Has domain(s) with predicted sequence-specific DNA binding, sequence-specific DNA binding transcription factor activity, role in regulation of transcription, DNA-dependent and nucleus localization
CPAR2_406820	orf19.3612	PST2	no	no	0	---	---	1.00501	2.03e-05	0.000525994	no/UP	not_bound	Ortholog(s) have hyphal cell wall localization
CPAR2_406700	orf19.2247	orf19.2247	no	no	0	---	---	1.00846	0.00186486	0.0210426	no/UP	686
CPAR2_404690	orf19.7405	orf19.7405	no	no	0	---	---	1.00886	1.03e-05	0.00029674	no/UP	not_bound
CPAR2_301590	---	---	no	young	0	---	---	1.01676	0.00824176	0.0654525	no/UP	not_bound	Similar to CPAR2_600970, CPAR2_101640, CPAR2_502600, CPAR2_301590 pseudogene
CPAR2_404120	---	---	no	young	0	---	---	1.02325	0.000192658	0.00357487	no/UP	369	Hyr/Iff family
CPAR2_406550	orf19.2262	orf19.2262	no	no	0	---	---	1.03413	1.06e-07	5.47e-06	no/UP	not_bound	Ortholog(s) have 2-alkenal reductase [NAD(P)] activity, AU-rich element binding, NADPH:quinone reductase activity, role in cellular response to oxidative stress and cytosol, nucleus localization
CPAR2_207120	---	---	no	no	0	---	---	1.03614	0.00343997	0.0340213	no/UP	not_bound
CPAR2_405440	orf19.5978	orf19.5978	no	no	0	---	---	1.05133	0.000844977	0.0115665	no/UP	not_bound	Has domain(s) with predicted nucleotide binding, oxidoreductase activity, zinc ion binding activity and role in oxidation-reduction process
CPAR2_806830	orf19.7381	AHR1	TF	no	0	---	---	1.0519	0.00495256	0.0446036	no/UP	231	Ortholog(s) have sequence-specific DNA binding, sequence-specific DNA binding transcription factor activity
CPAR2_405220	orf19.4080	orf19.4080	no	no	0	---	---	1.05671	4.18e-07	1.87e-05	no/UP	not_bound	Has domain(s) with predicted nucleus localization
CPAR2_803030	---	---	no	young	0	---	---	1.06326	0.00457211	0.042085	no/UP	not_bound	Similar to C. albicans orf19.2179 (SIT1)
CPAR2_300780	orf19.7149	orf19.7149	no	no	0	---	---	1.07004	0.00984836	0.0751484	no/UP	not_bound
CPAR2_301730	orf19.4752	MSN4	TF	no	0	---	---	1.07073	0.0104255	0.0785273	no/UP	166	Has domain(s) with predicted nucleic acid binding, zinc ion binding activity and intracellular localization
CPAR2_404670	orf19.201	orf19.201	no	no	0	---	---	1.086	2.52e-08	1.43e-06	no/UP	not_bound	Ortholog(s) have ATP binding, ATP-dependent 3'-5' DNA helicase activity, DNA replication origin binding, chromatin binding, four-way junction helicase activity and single-stranded DNA binding, more
CPAR2_407000	orf19.1351	orf19.1351	no	no	0	---	---	1.09844	0.00882148	0.0692101	no/UP	not_bound
CPAR2_302555	orf19.4342	orf19.4342	TF	no	0	---	---	1.09875	6.38e-06	0.000192287	no/UP	219	Has domain(s) with predicted sequence-specific DNA binding RNA polymerase II transcription factor activity, zinc ion binding activity, role in regulation of transcription, DNA-dependent and nucleus localization
CPAR2_407240	---	---	no	no	0	---	---	1.09896	0.0027146	0.0282328	no/UP	not_bound	Has domain(s) with predicted role in transmembrane transport and integral to membrane localization
CPAR2_404010	orf19.4875	orf19.4875	no	no	0	---	---	1.1057	4.2e-05	0.000966275	no/UP	not_bound
CPAR2_403930	orf19.4664	NAT4	no	no	0	---	---	1.11598	0.00430792	0.0405472	no/UP	not_bound	Ortholog(s) have histone acetyltransferase activity, role in histone acetylation, phenotypic switching and cell division site, cytosol, nucleus localization
CPAR2_101260	orf19.4279	MNN1	no	no	0	---	---	1.11771	7.42e-05	0.00155934	no/UP	not_bound	Has domain(s) with predicted role in protein glycosylation
CPAR2_404350	orf19.3594	orf19.3594	no	no	0	---	---	1.12268	4.07e-09	2.67e-07	no/UP	not_bound	Putative adhesin-like protein
CPAR2_406930	orf19.3629	DSE1	no	no	0	---	---	1.12792	1.83e-11	1.6e-09	no/UP	not_bound	Ortholog(s) have role in cell adhesion involved in single-species biofilm formation, cell wall organization, cytokinesis, completion of separation and invasive growth in response to glucose limitation, more
CPAR2_207760	---	---	no	young	0	---	---	1.13131	0.000972326	0.0128971	no/UP	260
CPAR2_100460	---	---	no	no	0	---	---	1.13772	0.0119244	0.0859411	no/UP	604	Has domain(s) with predicted role in transmembrane transport and integral to membrane localization
CPAR2_301640	orf19.4779	orf19.4779	no	no	0	---	---	1.14093	0.000978875	0.0129446	no/UP	760	Ortholog(s) have endoplasmic reticulum localization
CPAR2_204290	orf19.8	orf19.8	no	no	0	---	---	1.14946	0.000533772	0.00816727	no/UP	not_bound
CPAR2_406250	orf19.1867	orf19.1867	no	no	0	---	---	1.16254	0.00253644	0.0267126	no/UP	not_bound	Has domain(s) with predicted role in transmembrane transport and integral to membrane localization
CPAR2_403950	---	---	no	young	0	---	---	1.17294	0.0130471	0.0923249	no/UP	not_bound	Ortholog(s) have cytoplasm localization
CPAR2_301330	---	---	no	young	0	---	---	1.19229	2.15e-05	0.000550198	no/UP	43	Ortholog(s) have role in pathogenesis and cell surface, extracellular region, fungal-type cell wall localization
CPAR2_302810	---	---	no	young	0	---	---	1.19237	0.00302131	0.0307123	no/UP	not_bound
CPAR2_700440	---	---	no	young	0	---	---	1.20258	0.0021441	0.0233811	no/UP	not_bound
CPAR2_400120	orf19.2738	SUL2	no	no	0	---	---	1.2256	0.000211417	0.00388595	no/UP	not_bound	Ortholog(s) have sulfate transmembrane transporter activity, role in sulfate transport, transmembrane transport and Golgi apparatus, plasma membrane localization
CPAR2_502810	orf19.2496	ATO2	no	no	0	---	---	1.25141	0.0132922	0.0933207	no/UP	377	Ortholog(s) have acetate transmembrane transporter activity, ammonium transmembrane transporter activity and role in acetate transport, ammonium transport, nitrogen utilization, transmembrane transport
CPAR2_401460	orf19.2693	GST2	no	no	0	---	---	1.26026	0.000338048	0.00576061	no/UP	55	Putative glutathione S transferase
CPAR2_405900	orf19.1598	ERG24	no	no	0	---	---	1.26696	1.71e-09	1.16e-07	no/UP	not_bound	Ortholog(s) have delta14-sterol reductase activity, role in cellular response to drug, ergosterol biosynthetic process, hyphal growth, pathogenesis and endoplasmic reticulum localization
CPAR2_403150	orf19.6864	orf19.6864	no	no	0	---	---	1.31077	5.32e-06	0.000164485	no/UP	25	Has domain(s) with predicted ubiquitin-protein ligase activity, role in protein ubiquitination and ubiquitin ligase complex localization
CPAR2_404770	---	---	no	young	0	---	---	1.31324	2.93e-10	2.25e-08	no/UP	not_bound	Putative adhesin
CPAR2_406440	orf19.2282	orf19.2282	no	no	0	---	---	1.31397	7.29e-08	3.94e-06	no/UP	not_bound	Has domain(s) with predicted catechol 1,2-dioxygenase activity, ferric iron binding activity and role in catechol-containing compound metabolic process, oxidation-reduction process
CPAR2_104820	orf19.5479	FGR12	no	no	0	---	---	1.3506	0.00110037	0.014043	no/UP	not_bound	Ortholog(s) have role in cellular response to biotic stimulus, cellular response to starvation, filamentous growth of a population of unicellular organisms in response to starvation
CPAR2_301000	---	---	no	young	0	---	---	1.36949	0.000665304	0.00967339	no/UP	not_bound	Has domain(s) with predicted electron carrier activity, heme binding, oxidoreductase activity, acting on paired donors and with incorporation or reduction of molecular oxygen, more
CPAR2_602930	orf19.3655	orf19.3655	no	no	0	---	---	1.44078	0.0070767	0.059175	no/UP	826
CPAR2_301320	---	---	no	young	0	---	---	1.48719	7.31e-07	3.05e-05	no/UP	403	Ortholog(s) have role in pathogenesis and cell surface, extracellular region, fungal-type cell wall localization
CPAR2_406290	---	---	no	no	0	---	---	1.49348	0.0133156	0.0933207	no/UP	not_bound	Ortholog(s) have protein serine/threonine kinase activity, role in meiotic recombination checkpoint, protein phosphorylation, regulation of linear element assembly and cytosol, linear element localization
CPAR2_802690	---	---	no	young	0	---	---	1.6051	0.000126467	0.00242361	no/UP	92	Has domain(s) with predicted role in transmembrane transport and integral to membrane localization
CPAR2_108350	---	---	no	young	0	---	---	1.6201	0.00767776	0.06248	no/UP	not_bound	Has domain(s) with predicted substrate-specific transmembrane transporter activity, role in transmembrane transport and integral to membrane localization
CPAR2_102010	---	---	no	young	0	---	---	1.65941	0.0141126	0.0977351	no/UP	not_bound
CPAR2_800070	orf19.5144	PGA28	no	no	0	---	---	1.68458	0.0131187	0.0927194	no/UP	not_bound	Protein similar to S. cerevisiae Wsc2p, which has roles in stress- and cell-wall-related processes
CPAR2_702950	---	---	no	young	0	---	---	1.70774	0.00466265	0.0426497	no/UP	not_bound
CPAR2_212510	orf19.812	orf19.812	no	no	0	---	---	1.71871	0.00973275	0.0744606	no/UP	not_bound
CPAR2_404970	orf19.7396	orf19.7396	no	no	0	---	---	1.73457	0.000470568	0.00745385	no/UP	not_bound	Hap43p-repressed gene in C. albicans
CPAR2_300200	orf19.7105	FAR1	no	no	0	---	---	1.79512	1.02e-07	5.3e-06	no/UP	not_bound	Ortholog(s) have cyclin-dependent protein kinase inhibitor activity
CPAR2_301450	orf19.113	CIP1	no	no	0	---	---	1.82666	6.6e-08	3.6e-06	no/UP	not_bound	Ortholog(s) have role in cellular response to oxidative stress
CPAR2_803020	---	---	no	no	0	---	---	1.86877	6.52e-18	1.19e-15	no/UP	not_bound	Ortholog(s) have siderophore uptake transmembrane transporter activity, role in siderophore transport, transmembrane transport and cytoplasmic membrane-bounded vesicle, endosome localization
CPAR2_406890	---	---	no	young	0	---	---	1.87992	0.0129411	0.0918278	no/UP	not_bound
CPAR2_203620	orf19.1167	orf19.1167	no	no	0	---	---	2.00791	0.0109531	0.0811912	no/UP	not_bound	Ortholog(s) have sulfonate dioxygenase activity and role in sulfur compound catabolic process
CPAR2_401850	orf19.2509	orf19.2509	no	no	0	---	---	2.15815	0.0074782	0.0612186	no/UP	not_bound
CPAR2_808330	---	---	no	young	0	---	---	2.20445	0.00482017	0.0438163	no/UP	701	Has domain(s) with predicted role in transmembrane transport and integral to membrane localization
CPAR2_209680	orf19.6956	DAL9	no	no	0	---	---	2.24467	0.00113125	0.0143431	no/UP	not_bound	Ortholog(s) have allantoate transmembrane transporter activity, dipeptide transporter activity and role in allantoate transport, dipeptide transport
CPAR2_203500	orf19.5023	DAL7	no	no	0	---	---	2.32818	8.02e-05	0.00166817	no/UP	not_bound	Has domain(s) with predicted role in transmembrane transport and integral to membrane localization
CPAR2_800520	orf19.7512	orf19.7512	no	no	0	---	---	2.33279	0.000630956	0.00933655	no/UP	534	Has domain(s) with predicted electron carrier activity, heme binding, oxidoreductase activity, acting on paired donors and with incorporation or reduction of molecular oxygen, more
CPAR2_300670	---	---	no	young	0	---	---	2.45047	5.06e-06	0.000157304	no/UP	199	Has domain(s) with predicted role in transmembrane transport and integral to membrane localization
CPAR2_602410	orf19.3443	OYE2	no	no	0	---	---	2.63703	8.23e-09	5.12e-07	no/UP	not_bound	Ortholog(s) have cytosol, nucleus localization
CPAR2_301760	orf19.5604	MDR1	no	no	0	---	---	2.75657	1.36e-07	6.83e-06	no/UP	729	Member of the MDR family of major facilitator transporter superfamily; putative drug transporter; expression increased in fluconazole and voriconazole resistant strains
CPAR2_702520	---	---	no	young	0	---	---	2.76165	0.0100015	0.0760192	no/UP	not_bound
CPAR2_201900	---	---	no	young	0	---	---	2.99337	4.31e-06	0.000136306	no/UP	427	Ortholog(s) have vitamin transporter activity, role in vitamin transport and plasma membrane localization
CPAR2_407570	---	---	no	young	0	---	---	4.10079	0.000142365	0.00270171	no/UP	465	Ortholog(s) have siderophore transmembrane transporter activity, role in siderophore transport and endoplasmic reticulum, plasma membrane localization
CPAR2_102610	orf19.6928	SAP9	no	no	0.429	0.00574	0.095941	0	---	---	UP/no	not_bound	Ortholog(s) have aspartic-type endopeptidase activity
CPAR2_700800	orf19.4867	SWE1	no	no	0.437745	0.00481	0.0850899	0	---	---	UP/no	434	Ortholog(s) have protein tyrosine kinase activity
CPAR2_109490	orf19.6068	SVF1	no	no	0.448	0.00287	0.0572698	0	---	---	UP/no	not_bound	Ortholog(s) have role in cellular response to oxidative stress and cytosol, nucleus localization
CPAR2_805280	orf19.6562	RNH35	no	no	0.451453	0.00327332	0.0632193	0	---	---	UP/no	not_bound	Ortholog(s) have ribonuclease H activity, role in DNA replication, removal of RNA primer and nucleus, ribonuclease H2 complex localization
CPAR2_503030	orf19.3071	MIH1	no	no	0.465241	0.00524207	0.0907591	0	---	---	UP/no	471	Has domain(s) with predicted protein tyrosine phosphatase activity, role in M phase of mitotic cell cycle, protein dephosphorylation and intracellular localization
CPAR2_302540	orf19.4347	orf19.4347	no	no	0.468	0.0034385	0.0653316	0	---	---	UP/no	422	Ortholog(s) have receptor signaling protein serine/threonine kinase activity
CPAR2_203380	orf19.642	orf19.642	no	no	0.473659	0.00554662	0.0935412	0	---	---	UP/no	not_bound	S. cerevisiae homolog SAP155 has protein serine/threonine phosphatase activity, has role in G1/S transition of mitotic cell cycle and localizes to cytoplasm
CPAR2_402620	orf19.4624	HRT2	no	no	0.481708	0.00457676	0.0818854	0	---	---	UP/no	not_bound	Ortholog(s) have cytosol, nucleus localization
CPAR2_402810	orf19.5664	HOF1	no	no	0.50046	0.00100777	0.0240713	0	---	---	UP/no	not_bound	Ortholog(s) have role in cortical actin cytoskeleton organization, cytokinesis and actomyosin contractile ring assembly, more
CPAR2_204690	orf19.6645	HMO1	no	no	0.516074	0.000700926	0.0173072	0	---	---	UP/no	356	Ortholog(s) have DNA binding, bending, double-stranded DNA binding, four-way junction DNA binding, sequence-specific DNA binding activity
CPAR2_104430	orf19.3152	AMO2	no	no	0.519	0.00444	0.0801171	0	---	---	UP/no	451	Ortholog(s) have role in cellular response to drug
CPAR2_208520	orf19.4423	orf19.4423	no	no	0.52	0.00308	0.0598017	0	---	---	UP/no	not_bound	Ortholog(s) have cytoplasm, plasma membrane localization
CPAR2_200640	orf19.7592	FAA4	no	no	0.535222	0.00546371	0.0926771	0	---	---	UP/no	125	Ortholog(s) have long-chain fatty acid-CoA ligase activity
CPAR2_600030	orf19.5621	orf19.5621	no	no	0.535568	0.00338392	0.0645038	0	---	---	UP/no	not_bound	Ortholog(s) have phosphatidylinositol binding activity, role in cellular response to drug and cytosol, mitochondrion, nucleus localization
CPAR2_602520	orf19.3428	orf19.3428	no	no	0.536	0.000218	0.00632469	0	---	---	UP/no	663	Has domain(s) with predicted DNA binding activity, role in transcription, DNA-dependent and nucleus localization
CPAR2_702700	---	---	no	young	0.537477	0.00104711	0.0249094	0	---	---	UP/no	218
CPAR2_304000	orf19.938	orf19.938	no	no	0.556441	0.00106	0.0250082	0	---	---	UP/no	not_bound
CPAR2_204700	orf19.6643	MCT1	no	no	0.566186	0.00453	0.0813	0	---	---	UP/no	356	Ortholog(s) have [acyl-carrier-protein] S-malonyltransferase activity, role in aerobic respiration, fatty acid metabolic process and mitochondrion localization
CPAR2_107900	orf19.446	orf19.446	no	no	0.573576	0.00314646	0.0609705	0	---	---	UP/no	348
CPAR2_400400	orf19.4669	AAT22	no	no	0.584161	3.73e-05	0.00130815	0	---	---	UP/no	188	Has domain(s) with predicted pyridoxal phosphate binding, transaminase activity and role in biosynthetic process, cellular amino acid metabolic process
CPAR2_601640	orf19.5528	MOB1	no	no	0.586	0.00329994	0.0635239	0	---	---	UP/no	not_bound	Ortholog(s) have protein kinase regulator activity and role in cellular protein localization, positive regulation of septation initiation signaling cascade, protein phosphorylation, regulation of protein kinase activity
CPAR2_601770	orf19.691	GPD2	no	no	0.599483	6.18e-05	0.00206522	0	---	---	UP/no	642	Has domain(s) with predicted NAD binding, glycerol-3-phosphate dehydrogenase [NAD+] activity, protein homodimerization activity and role in glycerol-3-phosphate catabolic process, oxidation-reduction process
CPAR2_803600	orf19.4763	orf19.4763	no	no	0.614	0.0058	0.0966243	0	---	---	UP/no	not_bound	Ortholog(s) have mitochondrial outer membrane localization
CPAR2_109160	orf19.3325	orf19.3325	no	no	0.634	0.000156	0.00463929	0	---	---	UP/no	not_bound	Has domain(s) with predicted transferase activity, transferring glycosyl groups activity
CPAR2_401480	orf19.2753	ZCF15	TF	no	0.64611	0.000157	0.00464613	0	---	---	UP/no	not_bound	Has domain(s) with predicted DNA binding, sequence-specific DNA binding RNA polymerase II transcription factor activity, zinc ion binding activity and role in regulation of transcription, DNA-dependent, transcription, DNA-dependent
CPAR2_303790	---	---	no	young	0.647	0.000194	0.00567988	0	---	---	UP/no	not_bound
CPAR2_202000	orf19.2623	ECM22	TF	no	0.661936	0.00334961	0.0640586	0	---	---	UP/no	514	Has domain(s) with predicted sequence-specific DNA binding RNA polymerase II transcription factor activity, zinc ion binding activity, role in regulation of transcription, DNA-dependent and nucleus localization
CPAR2_205820	orf19.732	orf19.732	no	no	0.679	0.00128	0.0296177	0	---	---	UP/no	not_bound	Has domain(s) with predicted nucleotide binding, oxidoreductase activity and role in oxidation-reduction process
CPAR2_600150	orf19.5763	orf19.5763	no	no	0.705	0.00398377	0.0730815	0	---	---	UP/no	not_bound	Has domain(s) with predicted nucleotide binding, oxidoreductase activity and role in oxidation-reduction process
CPAR2_204420	---	---	no	young	0.718407	0.0020638	0.0444021	0	---	---	UP/no	402	Has domain(s) with predicted flavin adenine dinucleotide binding, long-chain-alcohol oxidase activity and role in oxidation-reduction process
CPAR2_800150	orf19.2849	AQY1	no	no	0.780168	0.000199264	0.00580145	0	---	---	UP/no	not_bound	Ortholog(s) have water channel activity, role in cellular response to freezing, cellular response to osmotic stress and plasma membrane localization
CPAR2_701380	---	---	no	young	0.818952	0.00489936	0.086311	0	---	---	UP/no	not_bound
CPAR2_503880	orf19.5392	NGT1	no	no	1.04118	0.000885121	0.0214038	0	---	---	UP/no	662	Ortholog(s) have N-acetylglucosamine transmembrane transporter activity, role in N-acetylglucosamine transport and cytoplasm, plasma membrane localization
CPAR2_406690	orf19.2252	orf19.2252	no	no	1.12	0.00136	0.0311425	0	---	---	UP/no	not_bound
CPAR2_803890	orf19.4833	MLS1	no	no	1.14558	0.000223242	0.00643552	0	---	---	UP/no	876	Ortholog(s) have peroxisome localization
CPAR2_805340	---	---	no	young	1.1614	0.00413419	0.0751985	0	---	---	UP/no	83	Has domain(s) with predicted aspartic-type endopeptidase activity and role in proteolysis
CPAR2_205500	orf19.6445	ECI1	no	no	1.17417	0.000374	0.00998387	0	---	---	UP/no	not_bound	Ortholog(s) have dodecenoyl-CoA delta-isomerase activity, role in fatty acid beta-oxidation, filamentous growth and peroxisome localization
CPAR2_806840	orf19.7380	orf19.7380	no	no	1.36797	8.08e-14	1.15e-11	0	---	---	UP/no	231	Has domain(s) with predicted nucleic acid binding, nucleotide binding activity
CPAR2_109270	orf19.3338	orf19.3338	no	no	1.44	0.000247	0.00690772	0	---	---	UP/no	86
CPAR2_501380	orf19.4716	GDH3	no	no	1.53	0.00229	0.0480572	0	---	---	UP/no	31	Ortholog(s) have glutamate dehydrogenase (NADP+) activity, role in glutamate biosynthetic process and cytosol, nucleus, soluble fraction localization
CPAR2_203440	---	---	no	young	1.57606	0.00261253	0.0536439	0	---	---	UP/no	not_bound	Has domain(s) with predicted NAD binding, oxidoreductase activity, acting on the CH-OH group of donors, NAD or NADP as acceptor activity and role in oxidation-reduction process
CPAR2_104640	---	---	no	young	1.58	0.00201	0.0434907	0	---	---	UP/no	not_bound	Similar to C. albicans orf19.36.1
CPAR2_402470	orf19.4189	orf19.4189	no	no	1.64066	0.000648894	0.0162279	0	---	---	UP/no	731	Has domain(s) with predicted hydrolase activity
CPAR2_404800	orf19.7400	ALS7	no	no	2.02637	0.000224375	0.00643649	0	---	---	UP/no	292	Ortholog(s) have cell adhesion molecule binding, high molecular weight kininogen binding activity
CPAR2_100480	---	---	no	young	2.04	3.62e-05	0.0012753	0	---	---	UP/no	not_bound	Similar to S. cerevisiae Gre2p (methylglyoxal reductase); expression increased in fluconazole and voriconazole resistant strains
CPAR2_700940	orf19.4773	AOX2	no	no	2.33	0.00135658	0.0311322	0	---	---	UP/no	not_bound	Has domain(s) with predicted role in oxidation-reduction process, respiratory gaseous exchange and mitochondrial envelope localization
CPAR2_806490	orf19.220	PIR1	no	no	0.405444	0.00237395	0.0492636	0.493313	0.00070323	0.0101241	UP/UP	10	Ortholog(s) have ATPase activity, structural constituent of cell wall activity, role in cellular response to temperature stimulus, fungal-type cell wall organization and extracellular region, yeast-form cell wall localization
CPAR2_804060	orf19.7466	ACC1	no	no	0.418	0.00301	0.0593947	0.711059	1.19e-06	4.56e-05	UP/UP	not_bound	Ortholog(s) have acetyl-CoA carboxylase activity, biotin carboxylase activity and role in long-chain fatty acid biosynthetic process, protein import into nucleus, regulation of mitosis
CPAR2_212880	orf19.2028	MXR1	no	no	0.427	0.00383704	0.0712153	0.569192	0.00065193	0.00955021	UP/UP	287	Ortholog(s) have peptide-methionine-(S)-S-oxide reductase activity, role in cellular response to oxidative stress and cytosol, nucleus localization
CPAR2_405030	orf19.1623	CAP1	TF	no	0.442003	0.0053539	0.0918798	1.38113	1.89e-17	3.24e-15	UP/UP	not_bound	Ortholog(s) have sequence-specific DNA binding, sequence-specific DNA binding transcription factor activity, transcription regulatory region DNA binding activity
CPAR2_203310	orf19.557	orf19.557	no	no	0.452588	0.00184005	0.0407787	0.385433	0.0121288	0.0870164	UP/UP	73	Hap43p-repressed gene in C. albicans
CPAR2_300330	orf19.7006	orf19.7006	no	no	0.457034	0.00144905	0.0328675	0.645405	1.89e-05	0.000496372	UP/UP	not_bound
CPAR2_301800	orf19.1570	ERG7	no	no	0.46623	0.00199	0.0432187	0.901239	1.77e-08	1.05e-06	UP/UP	not_bound	Ortholog(s) have lanosterol synthase activity, role in ergosterol biosynthetic process and cytosol, lipid particle localization
CPAR2_101670	orf19.3160	HSP12	no	no	0.492	0.00142	0.0324	0.761226	2.01e-06	7.06e-05	UP/UP	26	Ortholog(s) have lipid binding activity and role in cell adhesion, cellular response to heat, cellular response to osmotic stress, cellular response to oxidative stress, plasma membrane organization
CPAR2_210310	orf19.1486	orf19.1486	no	no	0.496	0.00202	0.0436097	0.47847	0.00351643	0.0344281	UP/UP	238	Late-stage biofilm-induced gene in C. albicans
CPAR2_501140	orf19.2896	SOU1	no	no	0.501	0.00291	0.0579203	0.828154	3.36e-05	0.000807505	UP/UP	380	(S)-specific carbonyl reductase, member of the short-chain dehydrogenase/reductase family
CPAR2_401380	orf19.4675	ASK1	no	no	0.510377	0.0036742	0.0691364	0.592291	0.00300367	0.0306395	UP/UP	786	Putative subunit of the Dam1 (DASH) complex, which acts in chromosome segregation by coupling kinetochores to spindle microtubules
CPAR2_603730	orf19.118	FAD2	no	no	0.514	0.000927551	0.022246	0.499109	0.00227537	0.0245379	UP/UP	not_bound	Ortholog(s) have delta12-fatty acid dehydrogenase activity and role in unsaturated fatty acid biosynthetic process
CPAR2_407190	orf19.1754	orf19.1754	no	no	0.520088	0.000135151	0.00416265	0.516438	0.000774276	0.0108011	UP/UP	not_bound	Ortholog(s) have calmodulin-dependent protein kinase activity, role in activation of bipolar cell growth, protein phosphorylation, regulation of mitotic cell cycle and cytosol, nucleus localization
CPAR2_212810	orf19.1591	ERG10	no	no	0.52316	0.000612872	0.0154592	0.507051	0.00107067	0.0137843	UP/UP	not_bound	Ortholog(s) have acetyl-CoA C-acetyltransferase activity, role in ergosterol biosynthetic process and cytosol, soluble fraction localization
CPAR2_403270	orf19.2757	orf19.2757	no	no	0.539446	0.0044984	0.0809989	0.729273	0.000100529	0.00204735	UP/UP	not_bound	Has domain(s) with predicted role in cell redox homeostasis
CPAR2_108890	orf19.3066	ENG1	no	no	0.539724	0.000105273	0.00331215	0.77052	3.46e-07	1.57e-05	UP/UP	414	Ortholog(s) have glucan endo-1,3-beta-D-glucosidase activity, glucan exo-1,3-beta-glucosidase activity, polysaccharide binding activity and role in cytokinesis, completion of separation, primary cell septum disassembly
CPAR2_406710	orf19.2248	ARE2	no	no	0.552	0.00332	0.0636492	1.1945	1.05e-10	8.55e-09	UP/UP	not_bound	Ortholog(s) have ergosterol O-acyltransferase activity, role in ergosterol metabolic process and endoplasmic reticulum localization
CPAR2_801440	orf19.2611	MCM6	no	no	0.558219	0.00275	0.0554	0.757251	0.000311891	0.0054095	UP/UP	not_bound	Ortholog(s) have ATP-dependent 3'-5' DNA helicase activity, DNA replication origin binding, four-way junction helicase activity, single-stranded DNA-dependent ATPase activity
CPAR2_808950	orf19.6780	MET8	no	no	0.577068	0.00013989	0.00426372	0.574314	0.000655905	0.00958441	UP/UP	800	Ortholog(s) have ferrochelatase activity, precorrin-2 dehydrogenase activity, role in siroheme biosynthetic process, sulfate assimilation and cytosol, nucleus localization
CPAR2_206900	orf19.5117	OLE1	no	no	0.578	4.2e-05	0.00143771	0.76055	3.25e-07	1.5e-05	UP/UP	not_bound	Stearoyl-coenzyme A desaturase, involved in production of unsaturated fatty acids; involved in formation of lipid droplets; mutations lead to glucotoxicity and lipotoxicity
CPAR2_407990	---	---	no	no	0.582044	0.00391	0.0721681	1.53102	2.04e-12	2.02e-10	UP/UP	not_bound	Has domain(s) with predicted serine-type carboxypeptidase activity, role in proteolysis and vacuole localization
CPAR2_301500	orf19.7068	MAC1	TF	no	0.586254	0.00247	0.0510055	0.633333	0.00296331	0.0302807	UP/UP	not_bound	Ortholog(s) have sequence-specific DNA binding transcription factor activity
CPAR2_101120	orf19.3959	SSD1	no	no	0.587	0.000143	0.00432606	0.61368	0.00011286	0.00224376	UP/UP	883	Ortholog(s) have mRNA 5'-UTR binding, translation repressor activity, nucleic acid binding activity
CPAR2_601190	---	---	no	no	0.589	0.00268	0.0545175	0.572623	0.00503972	0.0452933	UP/UP	816	Ortholog(s) have role in meiotic chromosome segregation
CPAR2_701510	orf19.7296	orf19.7296	no	no	0.592813	0.000228	0.00651367	0.590151	0.00162058	0.0187571	UP/UP	56	Ortholog(s) have plasma membrane localization
CPAR2_808100	orf19.6713	orf19.6713	TF	no	0.598	0.00010675	0.00334065	0.585778	0.000355277	0.00596722	UP/UP	314	Has domain(s) with predicted nucleic acid binding, zinc ion binding activity and intracellular localization
CPAR2_806750	orf19.7388	PBS2	no	no	0.599	7.84e-06	0.000327808	0.61304	1.64e-05	0.000445745	UP/UP	158	Ortholog(s) have MAP kinase kinase activity and role in cellular hyperosmotic response, filamentous growth, fungal-type cell wall organization, protein phosphorylation, stress-activated protein kinase signaling cascade
CPAR2_211990	orf19.1522	orf19.1522	no	no	0.618364	9.69e-06	0.000393931	0.525553	0.000445519	0.00715401	UP/UP	33
CPAR2_502220	orf19.3213	orf19.3213	no	no	0.622557	0.000547618	0.013873	0.551659	0.00359135	0.0350441	UP/UP	not_bound	Hypothetical protein
CPAR2_405830	orf19.1751	SPT23	no	no	0.626586	4.47e-06	0.000202642	1.27305	4.76e-17	7.33e-15	UP/UP	not_bound	Ortholog(s) have role in cellular response to cold, chromatin silencing at silent mating-type cassette, fatty acid biosynthetic process and mRNA stabilization, more
CPAR2_208580	---	---	no	young	0.649128	5.68e-06	0.000246139	1.31718	2.88e-18	5.61e-16	UP/UP	not_bound	Ortholog(s) have NADPH dehydrogenase activity and role in apoptotic process
CPAR2_208870	orf19.2781	orf19.2781	no	no	0.65163	0.000232162	0.0065952	0.629055	0.0010102	0.01318	UP/UP	443	Has domain(s) with predicted ATP binding, protein serine/threonine kinase activity and role in protein phosphorylation
CPAR2_303740	orf19.922	ERG11	no	no	0.660054	0.0005	0.0128398	0.754188	7.1e-05	0.0015097	UP/UP	not_bound	Ortholog(s) have drug binding, sterol 14-demethylase activity and role in cell growth mode switching, budding to filamentous, cellular response to drug, ergosterol biosynthetic process, membrane raft polarization
CPAR2_807400	orf19.5949	FAS2	no	no	0.66317	9.86e-06	0.000395133	0.948605	1.06e-09	7.48e-08	UP/UP	not_bound	Alpha subunit of fatty acid synthetase; catalyzes the synthesis of long-chain saturated fatty acids; has the acyl-carrier protein domain and beta-ketoacyl reductase, beta-ketoacyl synthase and self-pantetheinylation activities
CPAR2_405010	orf19.1631	ERG6	no	no	0.663413	1.93e-06	9.57e-05	1.25959	9e-17	1.35e-14	UP/UP	not_bound	Ortholog(s) have sterol 24-C-methyltransferase activity and role in cellular response to drug, ergosterol biosynthetic process, establishment of protein localization in plasma membrane, protein insertion into membrane raft
CPAR2_302650	orf19.979	FAS1	no	no	0.664463	0.000521277	0.013321	0.93803	1.83e-06	6.55e-05	UP/UP	not_bound	Beta subunit of fatty acid synthetase which catalyzes the synthesis of long-chain saturated fatty acids; has acetyltransacylase, dehydratase, enoyl reductase, malonyl transacylase, and palmitoyl transacylase activities
CPAR2_212180	orf19.5804	HYU1	no	no	0.675055	1.42e-05	0.000554047	0.574234	0.000361475	0.00603663	UP/UP	303	Ortholog(s) have cytosol localization
CPAR2_600450	orf19.5753	HGT10	no	no	0.682298	0.00121248	0.0282687	0.921162	0.000119155	0.00231382	UP/UP	not_bound	Has domain(s) with predicted substrate-specific transmembrane transporter activity, role in transmembrane transport and integral to membrane localization
CPAR2_700580	orf19.7221	SET3	no	no	0.685742	5.03e-06	0.000221287	0.591128	0.000369192	0.00614697	UP/UP	not_bound	Ortholog(s) have methylated histone residue binding activity
CPAR2_403660	orf19.1306	orf19.1306	no	no	0.685761	1.61e-05	0.000623263	0.657611	0.000107264	0.00214712	UP/UP	not_bound	Ortholog(s) have cytosol, nucleus localization
CPAR2_301440	---	---	no	no	0.693	1.16e-06	6.02e-05	1.0511	1.41e-11	1.25e-09	UP/UP	273	Has domain(s) with predicted nucleotide binding activity
CPAR2_802640	orf19.5713	YMX6	no	no	0.706355	8.3e-06	0.000341962	0.735414	6.38e-06	0.000192287	UP/UP	294	Has domain(s) with predicted flavin adenine dinucleotide binding, oxidoreductase activity and role in oxidation-reduction process
CPAR2_602050	orf19.5576	orf19.5576	no	no	0.708	5.96e-06	0.000256243	0.960105	3.55e-09	2.39e-07	UP/UP	not_bound	Ortholog(s) have pantothenate kinase activity
CPAR2_800900	orf19.3267	orf19.3267	no	no	0.714311	0.000241	0.00682007	0.600513	0.00493303	0.0444962	UP/UP	not_bound	Ortholog(s) have palmitoyltransferase activity and role in ascospore wall assembly, cortical actin cytoskeleton organization, establishment of cell polarity, protein palmitoylation, regulation of exocytosis, vacuole fusion, non-autophagic
CPAR2_105070	orf19.4459	orf19.4459	no	no	0.721	1.23e-06	6.31e-05	0.618011	9.27e-05	0.00190528	UP/UP	223	Has domain(s) with predicted heme binding, oxygen binding activity and role in oxygen transport
CPAR2_105020	orf19.1901	MCM3	no	no	0.729	6.25e-05	0.00207961	0.982463	2.43e-06	8.05e-05	UP/UP	not_bound	Ortholog(s) have ATPase activity, DNA replication origin binding, chromatin binding activity
CPAR2_210480	orf19.406	ERG1	no	no	0.73	0.00377	0.0704098	0.697497	0.00588556	0.0507391	UP/UP	not_bound	Ortholog(s) have drug binding, squalene monooxygenase activity
CPAR2_502960	orf19.5380	LYS144	TF	no	0.730188	0.000421285	0.0110554	0.693953	0.0023866	0.0255488	UP/UP	748	Has domain(s) with predicted sequence-specific DNA binding RNA polymerase II transcription factor activity, zinc ion binding activity, role in regulation of transcription, DNA-dependent and nucleus localization
CPAR2_106970	orf19.1066	GIG1	no	no	0.731222	0.00501	0.0874351	0.714511	0.00740353	0.061121	UP/UP	not_bound	Ortholog(s) have role in N-acetylglucosamine metabolic process and cytoplasm localization
CPAR2_500850	orf19.1290	XKS1	no	no	0.740429	1.04e-06	5.41e-05	0.85173	5.27e-08	2.93e-06	UP/UP	not_bound	Ortholog(s) have xylulokinase activity, role in xylulose catabolic process and cytosol, nucleus localization
CPAR2_805790	orf19.7446	OPI3	no	no	0.757584	1.66e-05	0.000640242	0.807896	3.84e-05	0.000897629	UP/UP	685	Ortholog(s) have phosphatidyl-N-dimethylethanolamine N-methyltransferase activity, phosphatidyl-N-methylethanolamine N-methyltransferase activity and role in phosphatidylcholine biosynthetic process
CPAR2_101340	orf19.4318	MIG1	TF	no	0.75859	4.52e-06	0.000203601	1.17385	9.53e-11	7.85e-09	UP/UP	658	Ortholog(s) have RNA polymerase II core promoter proximal region sequence-specific DNA binding, more
CPAR2_803830	orf19.177	orf19.177	no	no	0.759744	6.53e-06	0.000276959	0.590193	0.00131033	0.0160901	UP/UP	197	Has domain(s) with predicted phosphatidylinositol binding activity and role in cell communication
CPAR2_211920	orf19.1510	SDF1	no	no	0.775104	1.59e-06	8.11e-05	0.526912	0.00332214	0.0330799	UP/UP	483
CPAR2_202090	orf19.513	orf19.513	TF	no	0.78589	0.00540168	0.0921593	0.798457	0.0144552	0.0994005	UP/UP	not_bound	Ortholog(s) have sequence-specific DNA binding, sequence-specific DNA binding transcription factor activity, role in meiosis, transcription, DNA-dependent and nuclear chromosome localization
CPAR2_105360	orf19.6852.1	orf19.6852.1	no	no	0.79	0.00586	0.0971604	0.993058	0.0016131	0.0187535	UP/UP	754
CPAR2_501580	orf19.2646	ZCF13	TF	no	0.831116	2.03e-07	1.21e-05	0.805747	1.98e-06	7.02e-05	UP/UP	537	Has domain(s) with predicted DNA binding, sequence-specific DNA binding RNA polymerase II transcription factor activity, zinc ion binding activity and role in regulation of transcription, DNA-dependent, transcription, DNA-dependent
CPAR2_400570	orf19.4657	orf19.4657	no	no	0.831959	5.57e-07	3.14e-05	0.83587	1.36e-06	5.05e-05	UP/UP	908	Ortholog(s) have phosphoprotein phosphatase activity and role in ascospore formation, negative regulation of phospholipid biosynthetic process, nuclear envelope organization
CPAR2_802060	orf19.2376	orf19.2376	no	no	0.84	0.00477	0.0848225	0.913056	0.00318183	0.0319001	UP/UP	not_bound	Ortholog(s) have DNA 5'-adenosine monophosphate hydrolase activity, role in response to DNA damage stimulus and cytosol, nucleus localization
CPAR2_100490	orf19.1979	GIT3	no	no	0.843388	7.88e-07	4.27e-05	0.468618	0.0144072	0.0991873	UP/UP	36	Has domain(s) with predicted transmembrane transporter activity, role in transmembrane transport and integral to membrane localization
CPAR2_800410	orf19.7502	orf19.7502	no	no	0.861885	0.00569986	0.0955747	1.19591	0.000138678	0.0026403	UP/UP	846	Hap43p-induced gene in C. albicans
CPAR2_209550	orf19.5204	orf19.5204	no	no	0.891212	2.38e-06	0.000114983	1.09919	1.79e-07	8.71e-06	UP/UP	not_bound
CPAR2_603350	orf19.6322	ARD	no	no	0.89392	2.52e-09	1.97e-07	0.508315	0.00178242	0.0202428	UP/UP	not_bound	Ortholog(s) have L-arabinitol 2-dehydrogenase activity, role in D-arabinose catabolic process, D-arabitol catabolic process to xylulose 5-phosphate and soluble fraction localization
CPAR2_501000	orf19.2883	CSO99	no	no	0.902315	1.18e-05	0.000469651	0.986761	7.73e-06	0.000229808	UP/UP	not_bound	Hap43p-repressed gene in C. albicans, protein not conserved in S. cerevisiae
CPAR2_806240	orf19.2172	ARA1	no	no	0.916	1.71e-05	0.000655803	0.668517	0.00310343	0.0313281	UP/UP	not_bound	Ortholog(s) have D-arabinose 1-dehydrogenase [NAD(P)+] activity, role in carboxylic acid metabolic process, cellular carbohydrate metabolic process and cytosol localization
CPAR2_602390	orf19.3442	orf19.3442	no	no	0.929894	2.15e-06	0.000105	0.906297	2.3e-05	0.000583204	UP/UP	not_bound	Putative oxidoreductase; expression increased in fluconazole and voriconazole resistant strains
CPAR2_208500	orf19.5069	orf19.5069	no	no	0.940245	0.000693	0.0171898	0.859659	0.00361448	0.0351922	UP/UP	495
CPAR2_403960	orf19.4883	orf19.4883	no	no	0.957	6.02e-09	4.35e-07	1.30819	5.65e-13	6e-11	UP/UP	784
CPAR2_500170	orf19.3112	ZRT1	no	no	0.963382	8.07e-10	6.75e-08	1.38075	1.68e-16	2.34e-14	UP/UP	764	Has domain(s) with predicted metal ion transmembrane transporter activity, role in metal ion transport, transmembrane transport and membrane localization
CPAR2_401300	orf19.4591	CAT2	no	no	0.977561	1.93e-05	0.000728907	1.20054	2.62e-07	1.23e-05	UP/UP	not_bound	Ortholog(s) have carnitine O-acetyltransferase activity and role in acetyl-CoA metabolic process, carnitine metabolic process, cellular respiration, fatty acid beta-oxidation, single-species biofilm formation on inanimate substrate
CPAR2_600530	orf19.5622	GLC3	no	no	0.982394	8.92e-11	9.49e-09	0.844365	1.22e-07	6.26e-06	UP/UP	not_bound	Ortholog(s) have 1,4-alpha-glucan branching enzyme activity, role in glycogen biosynthetic process and cytoplasm localization
CPAR2_202940	orf19.4979	KNS1	no	no	0.997823	0.000351006	0.00946583	0.782173	0.0128916	0.0916684	UP/UP	90	Ortholog(s) have protein serine/threonine kinase activity, protein tyrosine kinase activity and role in protein autophosphorylation
CPAR2_106130	orf19.3670	GAL1	no	no	1	0.000447	0.0116163	0.836256	0.00418417	0.0395736	UP/UP	847	Ortholog(s) have galactokinase activity, role in galactose catabolic process, galactose transport and cytosol, soluble fraction localization
CPAR2_701000	orf19.5234	RBD1	no	no	1.0121	1.86e-08	1.28e-06	0.804575	2.44e-05	0.000613059	UP/UP	869	Ortholog(s) have role in filamentous growth of a population of unicellular organisms, negative regulation of filamentous growth of a population of unicellular organisms
CPAR2_603590	orf19.4212	FET99	no	no	1.03	9.28e-06	0.00037979	1.56666	3.12e-10	2.36e-08	UP/UP	94	Ortholog(s) have ferroxidase activity, iron ion transmembrane transporter activity and role in high-affinity iron ion transport, iron assimilation by reduction and transport, response to copper ion
CPAR2_108410	orf19.2969	RAD16	no	no	1.04732	2.77e-09	2.11e-07	0.987741	4.76e-07	2.08e-05	UP/UP	not_bound	Ortholog(s) have DNA-dependent ATPase activity, damaged DNA binding, ubiquitin-protein ligase activity
CPAR2_502700	orf19.4000	GRF10	TF	no	1.06	5.94e-07	3.31e-05	0.76627	0.00117517	0.0148036	UP/UP	82	Has domain(s) with predicted sequence-specific DNA binding, sequence-specific DNA binding transcription factor activity, role in regulation of transcription, DNA-dependent and nucleus localization
CPAR2_406030	orf19.1389	orf19.1389	no	no	1.06543	6.03e-08	3.96e-06	1.57847	1.17e-12	1.2e-10	UP/UP	229	Ortholog(s) have poly(A) RNA binding activity, role in nuclear-transcribed mRNA poly(A) tail shortening and nucleus localization
CPAR2_106950	---	---	no	young	1.09	1.22e-10	1.21e-08	1.52916	2.92e-17	4.88e-15	UP/UP	599
CPAR2_702810	orf19.6481	YPS7	no	no	1.09663	4.84e-08	3.26e-06	1.02872	7.65e-07	3.17e-05	UP/UP	358	Ortholog(s) have aspartic-type endopeptidase activity and role in response to pheromone involved in conjugation with cellular fusion
CPAR2_102630	orf19.288	MET13	no	no	1.09893	4.19e-09	3.14e-07	1.10839	2.36e-08	1.36e-06	UP/UP	not_bound	Ortholog(s) have methylenetetrahydrofolate reductase (NADPH) activity, role in methionine biosynthetic process, oxidation-reduction process and cytosol, mitochondrion, nucleus localization
CPAR2_502090	orf19.6654	orf19.6654	no	no	1.09922	9.82e-06	0.000395133	1.11355	1.16e-05	0.000329524	UP/UP	not_bound	Predicted membrane transporter, member of the L-amino acid transporter-3 (LAT3) family, major facilitator superfamily (MFS)
CPAR2_805710	orf19.2170	PHM7	no	no	1.11149	5.37e-07	3.05e-05	1.12281	5.46e-06	0.000167213	UP/UP	not_bound	Ortholog(s) have Golgi apparatus, fungal-type vacuole, plasma membrane localization
CPAR2_404550	orf19.5925	orf19.5925	no	no	1.11866	1.2e-05	0.000474756	1.33484	9.03e-07	3.62e-05	UP/UP	464	Ortholog of S. cerevisiae : AIM6, C. albicans SC5314 : orf19.5925 and C. glabrata CBS138 : CAGL0C05533g
CPAR2_404850	---	---	no	young	1.12	1.42e-08	9.92e-07	2.07305	2.42e-23	6.14e-21	UP/UP	not_bound
CPAR2_701410	orf19.7311	orf19.7311	no	no	1.12334	0.00458961	0.0818854	1.84187	7.75e-06	0.000229808	UP/UP	not_bound
CPAR2_203050	orf19.2356	CRZ2	TF	no	1.12853	0.00107	0.0251855	1.35372	0.00026919	0.00478241	UP/UP	109	Has domain(s) with predicted nucleic acid binding, zinc ion binding activity and intracellular localization
CPAR2_703320	orf19.6570	NUP	no	no	1.15719	4.82e-12	6e-10	0.839342	2.09e-06	7.15e-05	UP/UP	107	Ortholog(s) have nucleoside:hydrogen symporter activity, role in nucleoside transport and endoplasmic reticulum localization
CPAR2_102020	---	---	no	young	1.16	4.46e-07	2.56e-05	0.781573	0.00176554	0.0202198	UP/UP	340
CPAR2_406040	orf19.3131	OYE32	no	no	1.16014	3.41e-16	6.04e-14	2.34634	2.07e-53	1.51e-50	UP/UP	229	Protein of unknown function; expression increased in fluconazole and voriconazole resistant strains; ortholog(s) have role in cell redox homeostasis
CPAR2_104510	---	---	no	young	1.19	4.56e-09	3.38e-07	1.10367	1.37e-06	5.08e-05	UP/UP	not_bound	Similar to C. albicans orf19.36.1
CPAR2_407560	orf19.2179	SIT1	no	no	1.22	0.000147	0.00440659	2.37783	1.02e-13	1.17e-11	UP/UP	not_bound	Ortholog(s) have ferrichrome transporter activity, siderophore transmembrane transporter activity and role in cellular response to drug, ferrichrome transport
CPAR2_500350	orf19.2769	orf19.2769	no	no	1.24339	2.16e-10	1.94e-08	1.47	6.72e-12	6.44e-10	UP/UP	not_bound	Ortholog(s) have endopeptidase inhibitor activity, role in regulation of proteolysis, vacuole fusion, non-autophagic and fungal-type vacuole localization
CPAR2_808570	orf19.6824	orf19.6824	TF	no	1.28	8.88e-08	5.59e-06	1.15085	1.49e-05	0.000414626	UP/UP	374	Has domain(s) with predicted role in regulation of transcription, DNA-dependent and nucleus localization
CPAR2_106920	---	---	no	young	1.30366	0.00503	0.0876295	1.4368	0.00176898	0.0202198	UP/UP	328	Hyr/Iff family
CPAR2_201490	---	---	no	no	1.31231	1.23e-16	2.57e-14	1.53675	1.03e-19	2.23e-17	UP/UP	460	Has domain(s) with predicted C-8 sterol isomerase activity, role in ergosterol biosynthetic process and endoplasmic reticulum localization
CPAR2_201430	orf19.4996	orf19.4996	no	no	1.34	6.73e-06	0.000283532	1.43505	2.09e-06	7.15e-05	UP/UP	not_bound
CPAR2_213080	orf19.2062	SOD4	no	no	1.35851	4.6e-06	0.000205687	1.91167	1.27e-08	7.75e-07	UP/UP	not_bound	Ortholog(s) have superoxide dismutase activity and role in cellular response to superoxide, evasion or tolerance by symbiont of host-produced reactive oxygen species, pathogenesis
CPAR2_109690	orf19.6077	orf19.6077	no	no	1.43897	2.63e-10	2.33e-08	0.924551	9.77e-05	0.00199607	UP/UP	not_bound	Ortholog(s) have plasma membrane enriched fraction localization
CPAR2_401490	---	---	no	no	1.46355	9.11e-05	0.00288104	2.24195	1.63e-09	1.12e-07	UP/UP	not_bound	GST2/URE2 family protein; expression increased in fluconazole and voriconazole resistant strains
CPAR2_205440	---	---	no	no	1.49	3.26e-16	5.95e-14	1.34897	2.56e-12	2.49e-10	UP/UP	352	Has domain(s) with predicted ATP binding, ATPase activity, coupled to transmembrane movement of substances activity, role in transmembrane transport and integral to membrane localization
CPAR2_201200	---	---	no	young	1.50858	1.48e-10	1.42e-08	1.22339	1.42e-06	5.17e-05	UP/UP	not_bound
CPAR2_202450	orf19.467	orf19.467	no	no	1.54482	4.62e-09	3.38e-07	0.917874	0.000582544	0.0087757	UP/UP	20
CPAR2_106700	---	---	no	young	1.60145	0.00163276	0.036469	1.44285	0.00362526	0.0351988	UP/UP	not_bound	Ortholog(s) have Golgi apparatus, endoplasmic reticulum localization
CPAR2_502080	orf19.2637	orf19.2637	no	no	1.6059	0.000267	0.00735759	1.54557	0.000532266	0.0081656	UP/UP	not_bound	Hypothetical protein
CPAR2_210150	---	---	no	no	1.62904	3.65e-24	1.07e-21	1.35404	7.64e-15	9.51e-13	UP/UP	not_bound	Has domain(s) with predicted substrate-specific transmembrane transporter activity, role in transmembrane transport and integral to membrane localization
CPAR2_103080	orf19.251	orf19.251	no	no	1.64537	4.01e-06	0.000188	1.79212	1.29e-06	4.87e-05	UP/UP	736	Ortholog(s) have hyphal cell wall localization
CPAR2_805410	---	---	no	no	1.70093	7.99e-05	0.00259757	1.7739	6.35e-05	0.00137028	UP/UP	not_bound	Has domain(s) with predicted catalytic activity and role in metabolic process
CPAR2_808730	orf19.6805	orf19.6805	no	no	1.83	3.47e-24	1.07e-21	2.04345	1.38e-26	3.67e-24	UP/UP	not_bound
CPAR2_210700	---	---	no	young	1.91	0.00382	0.0712011	1.9405	0.0059661	0.0512822	UP/UP	not_bound
CPAR2_602400	---	---	no	no	1.95721	1.89e-10	1.76e-08	1.82783	1.44e-08	8.69e-07	UP/UP	not_bound
CPAR2_202860	---	---	no	young	2	0.000248	0.00691801	2.04973	0.000301594	0.0052779	UP/UP	430
CPAR2_404100	orf19.346	orf19.346	no	no	2.10317	7.36e-30	3.08e-27	1.97236	3.28e-23	7.99e-21	UP/UP	278	Ortholog(s) have L-alanine:2-oxoglutarate aminotransferase activity, role in alanine biosynthetic process, alanine catabolic process, cellular response to drug and cytosol, mitochondrion, nucleus localization
CPAR2_407280	orf19.1370	orf19.1370	no	no	2.20547	1.92e-20	4.68e-18	1.5769	8.48e-10	6.12e-08	UP/UP	not_bound
CPAR2_703380	---	---	no	no	2.21322	5.59e-05	0.00189138	2.30348	3.77e-05	0.000884897	UP/UP	339
CPAR2_301940	orf19.2674	orf19.2674	TF	no	2.22	2.34e-07	1.37e-05	3.25141	2.86e-14	3.41e-12	UP/UP	not_bound	Putative transcription factor with zinc finger DNA-binding motif
CPAR2_802070	orf19.4384	HXT5	no	no	2.26	2.44e-05	0.000890626	2.05559	0.000509749	0.00792416	UP/UP	893	Has domain(s) with predicted substrate-specific transmembrane transporter activity, role in transmembrane transport and integral to membrane localization
CPAR2_801210	orf19.2833	PGA34	no	no	2.31337	1.81e-06	9.06e-05	3.22354	2.18e-11	1.88e-09	UP/UP	not_bound	Putative GPI-anchored protein
CPAR2_102230	orf19.2503	orf19.2503	no	no	2.32	0.00256	0.052695	3.15045	2.21e-05	0.000564782	UP/UP	not_bound
CPAR2_212850	orf19.2021	HGT8	no	no	2.34117	0.000155845	0.00463929	3.01458	2.64e-06	8.61e-05	UP/UP	819	Has domain(s) with predicted substrate-specific transmembrane transporter activity, role in transmembrane transport and integral to membrane localization
CPAR2_401450	orf19.4682	HGT17	no	no	2.4611	0.00481	0.0850899	2.56313	0.00364131	0.0352053	UP/UP	not_bound	Has domain(s) with predicted substrate-specific transmembrane transporter activity, role in transmembrane transport and integral to membrane localization
CPAR2_701140	orf19.6594	PLB3	no	no	2.50205	2.16e-14	3.16e-12	1.38298	3.11e-05	0.000753641	UP/UP	not_bound	Secreted phospholipase B ortholog; likely anchored to plasma membrane; expression increased in fluconazole and voriconazole resistant strains
CPAR2_200970	orf19.7336	orf19.7336	no	no	2.75051	1.09e-14	1.64e-12	1.45684	0.000149671	0.00282202	UP/UP	332	Ortholog(s) have endoplasmic reticulum localization
CPAR2_208530	orf19.4424	PHO100	no	no	2.9	1.43e-29	5.59e-27	0.786707	0.009571	0.0737284	UP/UP	not_bound	Ortholog(s) have role in pathogenesis and cell surface, cell wall-bounded periplasmic space, extracellular region localization
CPAR2_703370	---	---	no	young	3.05835	2.36e-51	2.3e-48	1.87405	3.01e-17	4.89e-15	UP/UP	462
CPAR2_102580	---	---	no	young	3.0738	1.17e-17	2.54e-15	1.78451	4.64e-06	0.000144947	UP/UP	not_bound	Secreted aspartic protease; constitutively expressed
CPAR2_600270	orf19.5615	AYR2	no	no	3.21	1.89e-10	1.76e-08	2.67119	4.51e-07	1.98e-05	UP/UP	not_bound	Has domain(s) with predicted nucleotide binding, oxidoreductase activity and role in oxidation-reduction process
CPAR2_205290	orf19.535	RBR1	no	no	3.29755	2.05e-16	3.87e-14	2.18484	1.93e-07	9.33e-06	UP/UP	not_bound	Glycosylphosphatidylinositol (GPI)-anchored cell wall protein required for filamentous growth at acidic pH
CPAR2_100710	orf19.4255	ECM331	no	no	3.34867	3.54e-26	1.22e-23	3.65367	2.25e-29	8.75e-27	UP/UP	not_bound	Ortholog(s) have cell surface, fungal-type cell wall, plasma membrane localization
CPAR2_400510	orf19.4599	PHO89	no	no	3.64557	2.01e-28	7.36e-26	4.85897	6.32e-47	4.11e-44	UP/UP	313	Ortholog(s) have sodium:inorganic phosphate symporter activity, role in phosphate ion transport, transmembrane transport and plasma membrane localization
CPAR2_402020	---	---	no	young	3.9549	2.07e-06	0.000101612	3.61663	1.52e-05	0.000419032	UP/UP	not_bound
CPAR2_102420	---	---	no	young	4.40484	6.18e-10	5.32e-08	4.22313	6.77e-09	4.35e-07	UP/UP	not_bound	Predicted aspartic-type endopeptidase
CPAR2_402010	orf19.5305	RHD3	no	no	4.47892	4.75e-32	2.32e-29	4.2029	8.42e-28	2.34e-25	UP/UP	not_bound	GPI-anchored cell wall protein
CPAR2_205450	orf19.2366	orf19.2366	no	no	4.53051	9.89e-70	1.16e-66	4.57851	1.05e-65	1.02e-62	UP/UP	not_bound
CPAR2_402000	orf19.5303	PGA30	no	no	4.58	1.07e-30	4.84e-28	4.46457	4.13e-28	1.27e-25	UP/UP	117	Ortholog(s) have cell surface, hyphal cell wall, yeast-form cell wall localization
CPAR2_102410	orf19.242	SAP8	no	no	4.72	1.59e-33	8.46e-31	3.57498	1.18e-16	1.72e-14	UP/UP	not_bound	Secreted aspartic protease; activated by autocatalytic cleavage of a pro-sequence; induced by exogenous proteins
CPAR2_702040	---	---	no	young	5.39606	5.92e-163	3.46e-159	2.78872	7.47e-41	3.97e-38	UP/UP	not_bound	Has domain(s) with predicted aspartic-type endopeptidase activity and role in proteolysis
CPAR2_102590	---	---	no	young	5.78224	4.4e-10	3.85e-08	5.92573	1.2e-10	9.54e-09	UP/UP	not_bound	Has domain(s) with predicted aspartic-type endopeptidase activity and role in proteolysis
CPAR2_803840	---	---	no	young	0.678	7.1e-05	0.0023	-4.107	1.3e-66	1.5e-63	UP/DOWN	38
CPAR2_806310	orf19.4082	DDR48	no	no	1.14	0.0029	0.058	-1.363	0.001	0.013	UP/DOWN	57	Ortholog(s) have role in cellular response to oxidative stress, hyphal growth and cell surface, hyphal cell wall localization
Genes are coloured with respect to expression patterns in concentric and smooth cells.
Cp_ID	C. parapsilosis CDS identifier
Ca_ID	C. albicans ortholog
Ca_short	C. albicans short name
Reg	putative transcription factor (TF) or not (no)
Recent	orthologs present only in C. parapsilosis, L. elongisporus and/or C. orthopsilosis (young) or not (no)
WT_C_log2FC	log2 of the fold change of efg1 deletion concentric cells relative to wild type
WT_C_pval	p-value from DESeq
WT_C_adjpval	adjusted p-value from DESeq
WT_S_log2FC	log2 of the fold change of efg1 deletion smooth cells relative to wild type
WT_S_pval	p-value from DESeq
WT_S_adjpval	adjusted p-value from DESeq
WT_C / WT_S	expression pattern in concentric/smooth efg1 cells
PeakRank	ranking of Efg1 binding, see Table S2A.
note	notes from CGD (complemented by CGOB notes)

## Sheet: TableS5_B
Table S5_B. Genes differentially expressed between concentric and smooth efg1 cells of C. parapsilosis
Cp_ID	Ca_ID	short	Reg	Recent	log2FoldChange	pval	padj	rank	note
CPAR2_200520	---	no_short	no	young	-4.86601	9.74785e-79	2.8532e-75	392	Has domain(s) with predicted NAD binding, oxidoreductase activity, acting on the CH-OH group of donors, NAD or NADP as acceptor activity and role in oxidation-reduction process
CPAR2_803840	---	no_short	no	young	-4.78478	5.35977e-85	3.13761e-81	38	Possible sequencing error at coordinate 861479, extra A added, end coordinate moved up by one base
CPAR2_110430	---	no_short	no	young	-4.42458	8.85611e-18	5.18436e-15	361	Has domain(s) with predicted ATP binding, NAD binding, oxidoreductase activity, acting on the CH-OH group of donors, NAD or NADP as acceptor activity and role in oxidation-reduction process
CPAR2_806620	orf19.1117	orf19.1117	no	no	-3.30512	1.22053e-12	4.20293e-10	569	Ortholog(s) have formate dehydrogenase (NAD+) activity, role in formate catabolic process and cytosol localization
CPAR2_807590	orf19.5933	orf19.5933	no	no	-2.86823	2.49377e-52	3.64964e-49	266	Hypothetical protein To correct a sequencing error, a single base has been inserted upstream on Chr 8 resulting in the coordinates of CPAR2_807590 being increased by 1 in CGOB
CPAR2_404800	orf19.7400	ALS7	no	no	-2.71672	3.45134e-05	0.00271496	292	Ortholog(s) have cell adhesion molecule binding, high molecular weight kininogen binding activity
CPAR2_702040	---	no_short	no	young	-2.60734	5.70789e-45	5.56899e-42	notBound	Has domain(s) with predicted aspartic-type endopeptidase activity and role in proteolysis
CPAR2_806310	orf19.4082	DDR48	no	no	-2.49818	1.93174e-08	4.1883e-06	57	Ortholog(s) have role in cellular response to oxidative stress, hyphal growth and cell surface, hyphal cell wall localization
CPAR2_403510	orf19.1327	RBT1	no	no	-2.37015	1.30599e-09	3.47513e-07	193	Transcription factor; expression regulated by Bcr1p
CPAR2_203450	orf19.638	FDH1	no	no	-2.27914	0.000431158	0.0158742	notBound	Has domain(s) with predicted ATP binding, NAD binding, oxidoreductase activity, acting on the CH-OH group of donors, NAD or NADP as acceptor activity and role in oxidation-reduction process
CPAR2_800720	orf19.2602	OPT1	no	no	-2.25305	1.13751e-10	3.50474e-08	288	Ortholog(s) have oligopeptide transmembrane transporter activity, role in cellular response to drug, conjugation with cellular fusion, nitrogen utilization, oligopeptide transmembrane transport and endoplasmic reticulum localization
CPAR2_208530	orf19.4424	PHO100	no	no	-2.11306	4.31491e-15	1.68397e-12	notBound	Ortholog(s) have role in pathogenesis and cell surface, cell wall-bounded periplasmic space, extracellular region localization
CPAR2_602990	orf19.3646	CTR1	no	no	-2.07752	0.000734386	0.0218228	156	Ortholog(s) have copper uptake transmembrane transporter activity, role in copper ion import, high-affinity iron ion transport and plasma membrane localization
CPAR2_502460	orf19.3902	orf19.3902	no	no	-1.94259	2.70514e-05	0.00219943	560	Hypothetical protein To correct a sequencing error, a single base has been deleted upstream on Chr5 resulting in the coordinates of this gene being decreased by 1 in CGOB
CPAR2_803820	orf19.1822	UME6	TF	no	-1.54982	0.00394624	0.0686906	197	Has domain(s) with predicted sequence-specific DNA binding RNA polymerase II transcription factor activity, zinc ion binding activity, role in regulation of transcription, DNA-dependent and nucleus localization
CPAR2_207860	---	no_short	no	young	-1.42239	7.06493e-07	0.000111779	730	similar to C. albicans orf19.675
CPAR2_104190	orf19.2192	GDH2	no	no	-1.40607	6.96051e-10	1.94033e-07	573	Ortholog(s) have glutamate dehydrogenase (NAD+) activity, role in nitrogen compound metabolic process and cytosol, mitochondrion localization
CPAR2_101480	orf19.3974	PUT2	no	no	-1.38874	2.88788e-16	1.30043e-13	notBound	Ortholog(s) have 1-pyrroline-5-carboxylate dehydrogenase activity, role in glutamate biosynthetic process, proline catabolic process to glutamate and cytosol, mitochondrial matrix localization
CPAR2_204330	orf19.6387	HSP104	no	no	-1.37558	2.71885e-17	1.44692e-14	77	Ortholog(s) have ADP binding, ATP binding, ATPase activity, coupled, chaperone binding, unfolded protein binding activity
CPAR2_200970	orf19.7336	orf19.7336	no	no	-1.29367	0.000463702	0.0160622	332	Ortholog(s) have endoplasmic reticulum localization
CPAR2_102580	---	no_short	no	young	-1.2893	0.000336666	0.012969	notBound	Secreted aspartic protease; constitutively expressed
CPAR2_101230	orf19.4274	PUT1	no	no	-1.28362	1.10562e-14	4.0452e-12	notBound	Ortholog(s) have proline dehydrogenase activity, role in proline catabolic process to glutamate and mitochondrion localization
CPAR2_702710	orf19.6919	orf19.6919	no	no	-1.21544	7.06306e-07	0.000111779	218
CPAR2_703370	---	no_short	no	young	-1.18431	1.4511e-09	3.69336e-07	462
CPAR2_700960	orf19.4775	CTA8	TF	no	-1.14836	1.49924e-07	2.92551e-05	102	Ortholog(s) have role in cellular response to heat, positive regulation of transcription from RNA polymerase II promoter
CPAR2_102410	orf19.242	SAP8	no	no	-1.14781	0.000243335	0.0100316	notBound	Secreted aspartic protease; activated by autocatalytic cleavage of a pro-sequence; induced by exogenous proteins
CPAR2_701140	orf19.6594	PLB3	no	no	-1.11907	0.00238308	0.0494321	notBound	Secreted phospholipase B ortholog; likely anchored to plasma membrane; expression increased in fluconazole and voriconazole resistant strains
CPAR2_205290	orf19.535	RBR1	no	no	-1.11272	0.00486223	0.0808623	notBound	Glycosylphosphatidylinositol (GPI)-anchored cell wall protein required for filamentous growth at acidic pH
CPAR2_110180	orf19.6028	HGC1	no	no	-1.08411	3.96008e-05	0.00297209	108	Putative G1 cyclin-related protein
CPAR2_211040	orf19.802	UGA1	no	no	-1.07758	6.66806e-10	1.94033e-07	notBound	Ortholog(s) have 4-aminobutyrate transaminase activity and role in gamma-aminobutyric acid catabolic process
CPAR2_102830	orf19.238	CCP1	no	no	-1.06404	5.15609e-11	1.67688e-08	7	Ortholog(s) have cytochrome-c peroxidase activity, role in cellular response to oxidative stress and cytosol, mitochondrial intermembrane space localization
CPAR2_205820	orf19.732	orf19.732	no	no	-1.0336	9.08499e-06	0.000949706	notBound	Has domain(s) with predicted nucleotide binding, oxidoreductase activity and role in oxidation-reduction process
CPAR2_101360	orf19.4316	orf19.4316	no	no	-1.03293	0.000589482	0.0191336	notBound	Ortholog(s) have trimethyllysine dioxygenase activity and role in carnitine biosynthetic process
CPAR2_204420	---	no_short	no	young	-1.01964	0.000130269	0.00702266	402	Has domain(s) with predicted flavin adenine dinucleotide binding, long-chain-alcohol oxidase activity and role in oxidation-reduction process
CPAR2_700950	orf19.4774	AOX1	no	no	-0.964568	3.15991e-06	0.000420412	8	Ortholog(s) have alternative oxidase activity, role in alternative respiration and mitochondrion localization
CPAR2_210410	orf19.4445	orf19.4445	no	no	-0.941165	1.81899e-06	0.000259717	455	Ortholog(s) have role in filamentous growth
CPAR2_806840	orf19.7380	orf19.7380	no	no	-0.933528	4.18155e-06	0.000520826	231	Has domain(s) with predicted nucleic acid binding, nucleotide binding activity
CPAR2_700380	orf19.4980	HSP70	no	no	-0.926671	3.94083e-06	0.000501514	177	Has domain(s) with predicted ATP binding activity
CPAR2_700100	orf19.2157	DAC1	no	no	-0.917443	0.00472263	0.0792157	746	Ortholog(s) have N-acetylglucosamine-6-phosphate deacetylase activity
CPAR2_603010	---	no_short	no	young	-0.900112	0.000477855	0.0161697	15	Protein of unknown function; expression increased in fluconazole and voriconazole resistant strains; ortholog(s) localize to the endoplasmic reticulum
CPAR2_405150	orf19.1785	orf19.1785	no	no	-0.856585	2.7006e-05	0.00219943	268	Hap43p-repressed gene in C. albicans
CPAR2_400400	orf19.4669	AAT22	no	no	-0.84262	1.77588e-07	3.35356e-05	188	Has domain(s) with predicted pyridoxal phosphate binding, transaminase activity and role in biosynthetic process, cellular amino acid metabolic process
CPAR2_104680	orf19.5495	orf19.5495	no	no	-0.816899	1.31381e-07	2.65209e-05	189	Has domain(s) with predicted nucleic acid binding, nucleotide binding activity
CPAR2_801850	orf19.4934	OP4	no	no	-0.814373	0.00129701	0.0324473	261	Ortholog(s) have extracellular region localization
CPAR2_207080	orf19.385	GCV2	no	no	-0.808262	0.00068799	0.0210863	notBound	Ortholog(s) have glycine dehydrogenase (decarboxylating) activity, role in glycine decarboxylation via glycine cleavage system, one-carbon metabolic process and mitochondrion localization
CPAR2_210420	orf19.1541	orf19.1541	no	no	-0.767399	0.000183308	0.00853576	notBound	Has domain(s) with predicted heme binding, oxygen binding activity and role in oxygen transport
CPAR2_809040	orf19.6763	SLK19	no	no	-0.766125	4.95995e-07	8.29587e-05	432	Ortholog(s) have role in fungal-type cell wall organization, pathogenesis and integral to plasma membrane localization
CPAR2_103260	orf19.2809	CTN3	no	no	-0.755102	0.000648397	0.020394	375	Ortholog(s) have carnitine O-acetyltransferase activity
CPAR2_603410	orf19.6329	orf19.6329	no	no	-0.753549	9.87906e-05	0.00561476	862
CPAR2_804600	orf19.1153	GAD1	no	no	-0.731599	0.00636805	0.0983603	75	Ortholog(s) have calmodulin binding activity, role in cellular response to oxidative stress, glutamate catabolic process and cytoplasm localization
CPAR2_212210	orf19.5806	ALD5	no	no	-0.717429	0.000251697	0.0103037	notBound	Putative aldehyde dehydrogenase [NAD(P)+]; role in acetate biosynthesis; expression increased in fluconazole and voriconazole resistant strains
CPAR2_205280	orf19.532	RBR2	no	no	-0.706082	0.00343497	0.0626427	notBound	Has domain(s) with predicted role in response to stress
CPAR2_106080	orf19.2977	orf19.2977	no	no	-0.68897	7.18674e-05	0.00447566	notBound	Hap43p-repressed gene in C. albicans
CPAR2_403160	---	no_short	no	young	-0.68347	3.51181e-05	0.00271496	25
CPAR2_106560	orf19.2959.1	orf19.2959.1	no	no	-0.676148	0.00608887	0.0947985	406	Ortholog(s) have role in cation transport, cellular response to cation stress, regulation of membrane potential and cytoplasm, plasma membrane localization
CPAR2_803750	orf19.7481	MDH1	no	no	-0.669613	0.000144767	0.00745369	423	Ortholog(s) have soluble fraction localization
CPAR2_400900	orf19.4651	PGA53	no	no	-0.664332	9.72905e-06	0.00099919	notBound	GPI-anchored cell surface protein of unknown function
CPAR2_213940	orf19.1996	CHA1	no	no	-0.662842	4.99659e-05	0.0035241	445	Ortholog(s) have role in filamentous growth
CPAR2_402090	orf19.789	PYC2	no	no	-0.661388	0.00309594	0.0577185	162	Ortholog(s) have pyruvate carboxylase activity, role in gluconeogenesis and cytosol localization
CPAR2_500880	orf19.742	ALD6	no	no	-0.64311	0.0053357	0.086285	609	Has domain(s) with predicted methylmalonate-semialdehyde dehydrogenase (acylating) activity and role in oxidation-reduction process
CPAR2_700090	orf19.2156	NAG1	no	no	-0.627511	0.00116139	0.0299721	746	Ortholog(s) have glucosamine-6-phosphate deaminase activity and role in N-acetylglucosamine catabolic process, filamentous growth of a population of unicellular organisms in response to biotic stimulus, hyphal growth, pathogenesis
CPAR2_107370	orf19.2494	orf19.2494	no	no	-0.623539	0.00569786	0.0907799	notBound	Ortholog(s) have glutaminyl-tRNA synthase (glutamine-hydrolyzing) activity, role in glutaminyl-tRNAGln biosynthesis via transamidation, mitochondrial translation and glutamyl-tRNA(Gln) amidotransferase complex, mitochondrion localization
CPAR2_804120	orf19.7469	ARG1	no	no	-0.618687	0.00545512	0.0879732	825	Ortholog(s) have argininosuccinate synthase activity, role in arginine biosynthetic process and cytosol localization
CPAR2_204710	orf19.2364	MIS11	no	no	-0.605701	0.00232084	0.0488712	notBound	Ortholog(s) have formate-tetrahydrofolate ligase activity, methenyltetrahydrofolate cyclohydrolase activity and methionyl-tRNA formyltransferase activity, more
CPAR2_100820	orf19.3934	CAR1	no	no	-0.595892	0.000186415	0.00859269	notBound	Ortholog(s) have arginase activity, manganese ion binding, ornithine carbamoyltransferase inhibitor activity, zinc ion binding activity and role in arginine catabolic process to ornithine, regulation of ornithine metabolic process
CPAR2_101350	orf19.4317	GRE3	no	no	-0.593047	0.00191354	0.0432504	533	Ortholog(s) have D-xylose:NADP reductase activity, glucose 1-dehydrogenase (NADP+) activity, mRNA binding activity
CPAR2_402700	orf19.5641	CAR2	no	no	-0.590059	0.000163559	0.00804602	notBound	Ortholog(s) have ornithine-oxo-acid transaminase activity, role in arginine catabolic process, cellular response to drug, ornithine metabolic process and cytosol, nucleus localization
CPAR2_701500	orf19.7297	orf19.7297	no	no	-0.573355	0.000213629	0.00940287	80	Ortholog(s) have cytoplasm, nucleus localization
CPAR2_403600	orf19.1313	CDR3	no	no	-0.565757	0.000728146	0.0218228	390	Has domain(s) with predicted ATP binding, ATPase activity, coupled to transmembrane movement of substances activity, role in transport and integral to membrane localization
CPAR2_704020	orf19.6705	orf19.6705	no	no	-0.551608	0.00629609	0.0977647	notBound	Ortholog(s) have role in filamentous growth
CPAR2_302540	orf19.4347	orf19.4347	no	no	-0.54645	0.00228517	0.0487414	422	Ortholog(s) have receptor signaling protein serine/threonine kinase activity
CPAR2_701670	orf19.597	orf19.597	no	no	-0.516201	0.00240733	0.0494321	notBound	Has domain(s) with predicted pyridoxal phosphate binding, transferase activity, transferring nitrogenous groups activity and role in biosynthetic process
CPAR2_703640	orf19.1342	SHM1	no	no	-0.492606	0.00162571	0.0382206	notBound	Ortholog(s) have glycine hydroxymethyltransferase activity, role in one-carbon metabolic process, serine family amino acid biosynthetic process and mitochondrion localization
CPAR2_403110	orf19.1291	ABZ1	no	no	-0.47165	0.00511874	0.0832364	243	Ortholog(s) have 4-amino-4-deoxychorismate synthase activity, role in para-aminobenzoic acid biosynthetic process and cytosol, nucleus localization
CPAR2_601420	orf19.3475	orf19.3475	no	no	-0.458669	0.00286708	0.0555758	21	Gag-related protein
CPAR2_601260	orf19.5749	SBA1	no	no	-0.439755	0.00590439	0.0934458	notBound	Ortholog(s) have chaperone binding activity, role in positive regulation of telomere maintenance via telomerase, protein folding, regulation of mitotic cell cycle, regulation of telomerase activity and cytosol, nucleus localization
CPAR2_300810	orf19.7153	orf19.7153	no	no	0.428964	0.00495926	0.0820099	notBound	Ortholog(s) have Ran GTPase binding activity, role in tRNA re-export from nucleus, tRNA splicing, via endonucleolytic cleavage and ligation and cytosol, mitochondrion, nuclear envelope, nuclear matrix localization
CPAR2_301800	orf19.1570	ERG7	no	no	0.435009	0.0057067	0.0907799	notBound	Ortholog(s) have lanosterol synthase activity, role in ergosterol biosynthetic process and cytosol, lipid particle localization
CPAR2_407800	orf19.5356	orf19.5356	no	no	0.438431	0.0054749	0.0880496	notBound	Ortholog(s) have role in fungal-type cell wall organization and cytosol, nucleus localization
CPAR2_404390	orf19.6944	PHB1	no	no	0.451584	0.00470805	0.079198	836	Ortholog(s) have role in inner mitochondrial membrane organization, mitochondrion inheritance, mitochondrion morphogenesis, negative regulation of proteolysis, protein folding, replicative cell aging
CPAR2_404160	orf19.5321	orf19.5321	no	no	0.454297	0.00330318	0.0608075	notBound	Ortholog(s) have methylenetetrahydrofolate reductase (NADPH) activity and role in methionine biosynthetic process, oxidation-reduction process
CPAR2_301790	orf19.6273	orf19.6273	no	no	0.459461	0.00376683	0.0664187	notBound
CPAR2_407520	orf19.2183	KRE30	no	no	0.459699	0.00228847	0.0487414	notBound	Ortholog(s) have ATPase activity, uncoupled activity, role in cellular response to drug, ribosomal small subunit export from nucleus and cytosol, nucleus, ribosome localization
CPAR2_404270	orf19.7328	orf19.7328	no	no	0.459728	0.00296824	0.0562333	notBound	Has domain(s) with predicted hydrolase activity, acting on ester bonds, nucleic acid binding activity, role in gene silencing by RNA and RNA-induced silencing complex localization
CPAR2_405620	orf19.5971	orf19.5971	no	no	0.460537	0.00560397	0.0896329	notBound	Ortholog of S. cerevisiae : MTC6, C. albicans SC5314 : orf19.5971 and C. glabrata CBS138 : CAGL0I01892g
CPAR2_301280	orf19.6512	EXO70	no	no	0.460883	0.00559712	0.0896329	notBound	Ortholog(s) have phosphatidylinositol-4,5-bisphosphate binding activity, role in exocytosis and exocyst, hyphal tip, mating projection tip localization
CPAR2_405020	orf19.1622	YCG1	no	no	0.461599	0.00445499	0.0758125	notBound	Ortholog(s) have role in meiotic chromosome condensation, rDNA condensation, tRNA gene clustering and cytosol, nuclear condensin complex localization
CPAR2_300300	orf19.7011	orf19.7011	no	no	0.462821	0.00254946	0.051212	notBound	Ortholog(s) have 90S preribosome, nucleus, spindle pole body localization
CPAR2_405560	orf19.5964	ARF2	no	no	0.463452	0.00301796	0.0566255	notBound	Ortholog(s) have GTPase activity, role in ER to Golgi vesicle-mediated transport, Golgi to plasma membrane transport, cellular response to drug, macroautophagy and Golgi apparatus localization
CPAR2_406920	orf19.3628	RSP5	no	no	0.463463	0.00349413	0.063327	notBound	Ortholog(s) have phosphatidylinositol binding, ubiquitin binding, ubiquitin-protein ligase activity
CPAR2_405240	orf19.6948	CCC1	no	no	0.464267	0.00143196	0.0347431	758	Ortholog(s) have ferrous iron transmembrane transporter activity, manganese ion transmembrane transporter activity
CPAR2_405630	orf19.5973	PHB2	no	no	0.47031	0.00311774	0.0579405	notBound	Ortholog(s) have role in mitochondrion inheritance, negative regulation of proteolysis, protein folding, replicative cell aging and mitochondrial inner membrane, plasma membrane localization
CPAR2_404050	orf19.5370	orf19.5370	no	no	0.472363	0.00185674	0.0426249	notBound	Ortholog(s) have cytosol localization
CPAR2_300070	orf19.7119	RAD3	no	no	0.473111	0.00293411	0.0562333	notBound	Ortholog(s) have ATP-dependent 5'-3' DNA helicase activity, damaged DNA binding activity
CPAR2_404130	orf19.5864	URK1	no	no	0.473461	0.00280735	0.0545988	notBound	Ortholog(s) have uridine kinase activity, role in pyrimidine-containing compound salvage and cell division site, cytosol, nucleus, spindle pole body localization
CPAR2_407430	orf19.1772	orf19.1772	no	no	0.476838	0.00593813	0.0934458	notBound
CPAR2_301040	orf19.7064	GLN4	no	no	0.47949	0.00225859	0.0487414	notBound	Ortholog(s) have glutamine-tRNA ligase activity, role in glutaminyl-tRNA aminoacylation and cytosol, mitochondrion localization
CPAR2_300970	orf19.6568	SMC6	no	no	0.479678	0.0041432	0.0712102	notBound	Ortholog(s) have damaged DNA binding, protein heterodimerization activity and role in double-strand break repair via homologous recombination, rDNA separation, resolution of recombination intermediates
CPAR2_405690	orf19.6977	GPI1	no	no	0.485326	0.00593092	0.0934458	notBound	Ortholog(s) have role in GPI anchor biosynthetic process, cell cycle cytokinesis and endoplasmic reticulum localization
CPAR2_404020	orf19.4874	MNN3	no	no	0.48805	0.0032029	0.0591476	notBound	Ortholog(s) have role in cellular response to drug
CPAR2_405090	orf19.1630	orf19.1630	no	no	0.490595	0.00188215	0.042872	notBound	Has domain(s) with predicted nucleic acid binding, nucleotide binding activity
CPAR2_300180	orf19.7107	orf19.7107	no	no	0.493104	0.00504718	0.0827624	385	Ortholog(s) have role in ribosomal large subunit biogenesis and cytoplasm, nucleus, ribosome localization
CPAR2_300390	orf19.6902	DBP7	no	no	0.494593	0.00485951	0.0808623	notBound	Ortholog(s) have role in maturation of LSU-rRNA from tricistronic rRNA transcript (SSU-rRNA, 5.8S rRNA, LSU-rRNA) and nucleolus localization
CPAR2_404040	orf19.5369	orf19.5369	no	no	0.495031	0.00255448	0.051212	notBound	Ortholog(s) have uroporphyrinogen decarboxylase activity, role in heme biosynthetic process and cytosol, nucleus localization
CPAR2_406270	orf19.1872	orf19.1872	no	no	0.498738	0.00333821	0.0610684	notBound	Ortholog(s) have plasma membrane localization
CPAR2_405700	orf19.6979	orf19.6979	no	no	0.500254	0.00365021	0.0653465	notBound	Ortholog(s) have role in cellular manganese ion homeostasis, mitochondrion organization and fungal-type vacuole membrane localization
CPAR2_301360	orf19.7089	PMR1	no	no	0.500365	0.00178247	0.0414072	notBound	Ortholog(s) have calcium ion binding, calcium-transporting ATPase activity, manganese-transporting ATPase activity
CPAR2_406050	orf19.1390	PMI1	no	no	0.500715	0.00096112	0.026142	581	Ortholog(s) have mannose-6-phosphate isomerase activity, role in GDP-mannose biosynthetic process, cell wall mannoprotein biosynthetic process, fungal-type cell wall organization, protein glycosylation and cytosol, nucleus localization
CPAR2_405070	orf19.1625	orf19.1625	no	no	0.501701	0.0029524	0.0562333	notBound	Ortholog(s) have plasma membrane localization
CPAR2_406340	orf19.1883	YCS4	no	no	0.505489	0.00372043	0.0663192	notBound	Ortholog(s) have role in chromatin silencing at silent mating-type cassette, maintenance of rDNA, meiotic chromosome condensation, mitotic chromosome condensation, tRNA gene clustering
CPAR2_404360	orf19.3593	RPT6	no	no	0.50553	0.0013075	0.0325708	notBound	Ortholog(s) have protein domain specific binding activity
CPAR2_406380	orf19.2289	ARP3	no	no	0.506752	0.00143405	0.0347431	notBound	Ortholog(s) have ATP binding activity
CPAR2_407040	orf19.4096	orf19.4096	no	no	0.507031	0.00149667	0.0357612	notBound	Ortholog(s) have 1-acylglycerophosphocholine O-acyltransferase activity
CPAR2_404640	orf19.7428	APN1	no	no	0.50716	0.00502447	0.0826215	notBound	Ortholog(s) have 3'-tyrosyl-DNA phosphodiesterase activity, DNA-(apurinic or apyrimidinic site) lyase activity, double-stranded DNA specific 3'-5' exodeoxyribonuclease activity and role in base-excision repair
CPAR2_300480	orf19.6912	orf19.6912	no	no	0.508448	0.00261134	0.0517788	19	Has domain(s) with predicted phosphotransferase activity, alcohol group as acceptor activity
CPAR2_405760	orf19.6984	orf19.6984	no	no	0.509018	0.00267988	0.0524682	63
CPAR2_404810	orf19.7421	CYP5	no	no	0.509481	0.00231942	0.0488712	notBound	Ortholog(s) have endoplasmic reticulum, extracellular region localization
CPAR2_301740	orf19.4753	PFK26	no	no	0.511725	0.00134249	0.0333005	166	Ortholog(s) have 6-phosphofructo-2-kinase activity
CPAR2_300710	orf19.7101	orf19.7101	no	no	0.512302	0.00469822	0.079198	notBound	Ortholog(s) have telomeric DNA binding activity
CPAR2_406260	orf19.1871	orf19.1871	no	no	0.512467	0.00141411	0.0346369	notBound	Ortholog(s) have structural molecule activity, role in histone exchange and Swr1 complex localization
CPAR2_406460	orf19.2280	ZCF10	TF	no	0.513849	0.00296573	0.0562333	notBound	Has domain(s) with predicted DNA binding, sequence-specific DNA binding RNA polymerase II transcription factor activity, zinc ion binding activity and role in regulation of transcription, DNA-dependent, transcription, DNA-dependent
CPAR2_404710	orf19.199	orf19.199	no	no	0.515608	0.000639872	0.0203577	notBound
CPAR2_300440	orf19.6907	orf19.6907	no	no	0.515795	0.00250257	0.0505174	notBound	Ortholog(s) have DNA binding activity and cytoplasm, nuclear chromatin localization
CPAR2_300830	orf19.6563.1	orf19.6563.1	no	no	0.515989	0.00361573	0.0649279	notBound	Ortholog(s) have role in mitochondrial respiratory chain complex IV assembly, negative regulation of mitochondrial translation and integral to mitochondrial inner membrane localization
CPAR2_405600	orf19.5968	RDI1	no	no	0.516236	0.00239341	0.0494321	notBound	Ortholog(s) have Rho GDP-dissociation inhibitor activity
CPAR2_301200	orf19.6499	orf19.6499	no	no	0.518033	0.00241723	0.0494321	notBound	Has domain(s) with predicted DNA binding, DNA-directed RNA polymerase activity and role in transcription, DNA-dependent
CPAR2_300170	orf19.7108	orf19.7108	no	no	0.5183	0.00210975	0.0461067	notBound	Ortholog(s) have ribulose-phosphate 3-epimerase activity, role in pentose-phosphate shunt and cytosol, nucleus localization
CPAR2_406330	orf19.1881	orf19.1881	no	no	0.518932	0.0010108	0.0269689	notBound	Ortholog(s) have 1-acylglycerol-3-phosphate O-acyltransferase activity, 1-acylglycerophosphocholine O-acyltransferase activity, role in glycerophospholipid biosynthetic process and endoplasmic reticulum, microsome, ribosome localization
CPAR2_406900	orf19.3626	orf19.3626	no	no	0.520709	0.00592331	0.0934458	notBound	Ortholog(s) have cytosol, nucleus localization
CPAR2_405380	orf19.5989	orf19.5989	no	no	0.521409	0.00168064	0.0393538	notBound	Ortholog(s) have mRNA binding activity, role in mRNA cleavage, mRNA polyadenylation and cytoplasmic stress granule, mRNA cleavage factor complex localization
CPAR2_404700	orf19.200	orf19.200	no	no	0.522205	0.00190666	0.0432504	notBound	Ortholog(s) have RNA binding, chromatin binding, double-stranded DNA binding activity, role in poly(A)+ mRNA export from nucleus, ribonucleoprotein complex assembly, transcription, DNA-dependent and nucleus localization
CPAR2_404180	orf19.5318	RAD1	no	no	0.522377	0.00182402	0.0422047	notBound	Ortholog(s) have protein heterodimerization activity, single-stranded DNA binding, single-stranded DNA specific endodeoxyribonuclease activity
CPAR2_301720	orf19.4751.1	orf19.4751.1	no	no	0.522871	0.00345968	0.0628973	notBound	Has domain(s) with predicted NADH dehydrogenase (ubiquinone) activity and mitochondrion localization
CPAR2_301100	orf19.7058	orf19.7058	no	no	0.52662	0.00391645	0.0684384	notBound	Ortholog(s) have nucleus localization
CPAR2_406110	orf19.1396	orf19.1396	no	no	0.530752	0.00452859	0.0768416	502	Has domain(s) with predicted ARF GTPase activator activity, sequence-specific DNA binding, sequence-specific DNA binding transcription factor activity, zinc ion binding activity
CPAR2_405790	orf19.1659	ALG8	no	no	0.530821	0.00162024	0.0382206	notBound	Ortholog(s) have dolichyl pyrophosphate Glc1Man9GlcNAc2 alpha-1,3-glucosyltransferase activity, role in oligosaccharide-lipid intermediate biosynthetic process and endoplasmic reticulum membrane localization
CPAR2_301670	orf19.4815	YTM1	no	no	0.532075	0.00128867	0.0323772	notBound	Ortholog(s) have role in cellular response to biotic stimulus, cellular response to starvation and chromosome organization, more
CPAR2_301380	orf19.7086	orf19.7086	no	no	0.532088	0.000769403	0.0225204	notBound	Ortholog(s) have protein transporter activity, role in transcription factor import into nucleus and cytosol, nuclear envelope localization
CPAR2_202420	orf19.473	TPO4	no	no	0.533303	0.00403886	0.0697448	812	Ortholog(s) have spermidine transmembrane transporter activity, spermine transmembrane transporter activity, role in spermidine transport, spermine transport and fungal-type vacuole membrane, plasma membrane localization
CPAR2_407090	orf19.4089	SGT1	no	no	0.536919	0.00206004	0.0455579	notBound	Ortholog(s) have chaperone binding, protein binding, bridging activity, role in cAMP-mediated signaling, cellular response to drug, kinetochore assembly and ubiquitin ligase complex localization
CPAR2_404870	orf19.7424	NSA2	no	no	0.540845	0.00148494	0.0356264	notBound	Ortholog(s) have role in maturation of 5.8S rRNA from tricistronic rRNA transcript (SSU-rRNA, 5.8S rRNA, LSU-rRNA), maturation of LSU-rRNA from tricistronic rRNA transcript (SSU-rRNA, 5.8S rRNA, LSU-rRNA)
CPAR2_407650	orf19.25	orf19.25	no	no	0.541455	0.00241797	0.0494321	notBound	Ortholog(s) have tRNA (guanine) methyltransferase activity, role in tRNA methylation and cytoplasm, nucleolus localization
CPAR2_300880	orf19.7036	orf19.7036	no	no	0.542251	0.0037272	0.0663192	notBound	Ortholog(s) have phosphatase activator activity, role in actin filament organization, endocytosis, mitochondrion degradation, regulation of growth, response to heat, response to salt stress and cytosol, nucleus localization
CPAR2_406540	orf19.2268	RCK2	no	no	0.543103	0.000914266	0.0253655	74	Ortholog(s) have protein serine/threonine kinase activity
CPAR2_301820	orf19.1542	HEX3	no	no	0.543793	0.00227091	0.0487414	notBound	Has domain(s) with predicted zinc ion binding activity
CPAR2_405300	orf19.5999	DYN1	no	no	0.544191	0.000459241	0.0160622	notBound	Ortholog(s) have microtubule motor activity
CPAR2_406080	orf19.1394	orf19.1394	no	no	0.54499	0.00295906	0.0562333	notBound	Ortholog(s) have cytosol, nucleus localization
CPAR2_404950	orf19.7393	orf19.7393	no	no	0.545182	0.00217274	0.04728	notBound	Ortholog(s) have NAD+ kinase activity, NADH kinase activity, role in NADP biosynthetic process, cellular iron ion homeostasis and cytosol, nucleus localization
CPAR2_407530	orf19.2182	BLM3	no	no	0.545398	0.000734284	0.0218228	notBound	Ortholog(s) have peptidase activator activity, proteasome binding activity, role in proteasome assembly, regulation of proteasomal protein catabolic process and nucleus, proteasome core complex localization
CPAR2_300090	orf19.7116	orf19.7116	no	no	0.546333	0.00138529	0.0340735	notBound	Ortholog(s) have RNA binding, RNA polymerase II transcription factor binding transcription factor activity
CPAR2_405730	orf19.6982	orf19.6982	no	no	0.547336	0.00246418	0.0499146	865	Ortholog(s) have ribosome binding activity and mitochondrion localization
CPAR2_405420	orf19.5995	MCA1	no	no	0.548936	0.00109066	0.0286311	notBound	Ortholog(s) have cysteine-type peptidase activity, role in apoptotic process, cellular response to stress, misfolded or incompletely synthesized protein catabolic process and cytosol, nucleus localization
CPAR2_404980	orf19.7397	orf19.7397	TF	no	0.548981	0.00206388	0.0455579	notBound	Ortholog(s) have sequence-specific DNA binding activity and cytoplasm, nucleus localization
CPAR2_403980	orf19.4879.2	NTF2	no	no	0.550249	0.000476283	0.0161697	notBound	Ortholog(s) have Ran GTPase binding activity, role in protein import into nucleus and cytosol, nuclear envelope localization
CPAR2_406350	orf19.1885	TAF4	no	no	0.550492	0.00135921	0.033573	notBound	Ortholog(s) have RNA polymerase II activating transcription factor binding, chromatin binding activity, role in cellular response to drug, transcription from RNA polymerase II promoter and transcription factor TFIID complex localization
CPAR2_301140	orf19.6488	orf19.6488	no	no	0.550577	0.00237358	0.0494321	notBound
CPAR2_300260	orf19.7016	PHM5	no	no	0.551784	0.00188126	0.042872	95	Ortholog(s) have endopolyphosphatase activity, exopolyphosphatase activity, role in polyphosphate catabolic process and fungal-type vacuole membrane, nucleus localization
CPAR2_407180	orf19.1755	SET2	no	no	0.55281	0.000696428	0.0212338	notBound	Ortholog(s) have histone methyltransferase activity (H3-K36 specific) activity
CPAR2_405910	orf19.1597	ABG1	no	no	0.554504	0.00228969	0.0487414	notBound	Ortholog(s) have role in cytokinetic cell separation, endocytosis, fungal-type cell wall organization, hyphal growth, vacuole organization and endocytic vesicle, hyphal tip, vacuolar membrane localization
CPAR2_200660	orf19.7586	CHT3	no	no	0.554803	0.000800287	0.0227421	notBound	Ortholog(s) have endochitinase activity, role in cytokinesis, completion of separation and cellular bud neck, endoplasmic reticulum, extracellular region, fungal-type cell wall, nuclear envelope localization
CPAR2_405590	orf19.5967	FGR44	no	no	0.555076	0.000924575	0.0254106	notBound	Ortholog(s) have role in filamentous growth
CPAR2_300990	orf19.6565	orf19.6565	no	no	0.55595	0.00040739	0.0151902	notBound	Ortholog(s) have membrane insertase activity, mitochondrial ribosome binding activity
CPAR2_300900	orf19.7034	orf19.7034	no	no	0.556445	0.000449947	0.0160622	notBound
CPAR2_405890	orf19.1753	PUS7	no	no	0.556691	0.000729063	0.0218228	notBound	Ortholog(s) have pseudouridine synthase activity, role in enzyme-directed rRNA pseudouridine synthesis, snRNA pseudouridine synthesis, tRNA pseudouridine synthesis and nucleus localization
CPAR2_406310	orf19.1878	orf19.1878	no	no	0.56043	0.00646333	0.0995693	notBound	Has domain(s) with predicted RNA polymerase II transcription cofactor activity, role in regulation of transcription from RNA polymerase II promoter and mediator complex localization
CPAR2_404690	orf19.7405	orf19.7405	no	no	0.560563	0.00635957	0.0983603	notBound
CPAR2_405680	orf19.6975	YST1	no	no	0.56118	0.000230453	0.0097356	notBound	Ortholog(s) have structural constituent of ribosome activity
CPAR2_405130	orf19.1618.1	orf19.1618.1	no	no	0.561953	0.00260254	0.0517788	notBound	Ortholog(s) have cytosol localization
CPAR2_407940	orf19.5328	GCN1	no	no	0.563158	0.000195947	0.00875627	notBound	Ortholog(s) have role in regulation of translational elongation and cytosolic ribosome, mitochondrion localization
CPAR2_405800	orf19.7389	REV3	no	no	0.564051	0.00332705	0.0610549	notBound	Ortholog(s) have DNA-directed DNA polymerase activity, role in error-free translesion synthesis, error-prone translesion synthesis and cytosol, mitochondrion, nuclear chromatin, nucleus, zeta DNA polymerase complex localization
CPAR2_405120	orf19.1619	orf19.1619	no	no	0.566453	0.00111651	0.0291789	notBound	Ortholog(s) have RNA polymerase II carboxy-terminal domain kinase activity, cyclin-dependent protein kinase activity
CPAR2_405000	orf19.1632	orf19.1632	no	no	0.56759	0.00160103	0.0379451	notBound	Ortholog(s) have cytosol, nucleus localization
CPAR2_300230	orf19.7019	YML6	no	no	0.567895	0.000518059	0.0173165	notBound	Ortholog(s) have structural constituent of ribosome activity and mitochondrial large ribosomal subunit localization
CPAR2_405540	orf19.5963	orf19.5963	no	no	0.570393	0.00379893	0.0667836	notBound	Ortholog(s) have role in protein glycosylation and endoplasmic reticulum, lipid particle, nuclear envelope localization
CPAR2_405270	---	no_short	TF	young	0.570888	0.00270083	0.0527023	371	Has domain(s) with predicted DNA binding, sequence-specific DNA binding RNA polymerase II transcription factor activity, zinc ion binding activity and role in regulation of transcription, DNA-dependent, transcription, DNA-dependent
CPAR2_406370	orf19.2290	TOR1	no	no	0.571112	0.000149087	0.00752376	notBound	Ortholog(s) have protein serine/threonine kinase activity
CPAR2_406500	orf19.2275	orf19.2275	no	no	0.571922	0.000777003	0.0226297	notBound	Ortholog(s) have role in aerobic respiration and mitochondrial nucleoid localization
CPAR2_404140	orf19.5865	orf19.5865	no	no	0.57755	0.000919515	0.0253908	notBound	Ortholog(s) have RNA-dependent ATPase activity, role in generation of catalytic spliceosome for first transesterification step and U2-type catalytic step 1 spliceosome localization
CPAR2_300410	orf19.6900	orf19.6900	no	no	0.578173	0.00375068	0.0664174	notBound	Ortholog(s) have role in mitochondrial genome maintenance, mitochondrion inheritance, phospholipid transport, protein import into mitochondrial outer membrane and ERMES complex, cytosol, nucleus localization
CPAR2_407170	orf19.1756	GPD1	no	no	0.579258	0.00143815	0.0347431	355	Ortholog(s) have glycerol-3-phosphate dehydrogenase [NAD+] activity, role in NADH oxidation, glycerol biosynthetic process and cytosol, mitochondrion, nucleus localization
CPAR2_407740	orf19.5346	orf19.5346	no	no	0.579628	0.00241584	0.0494321	notBound	S. cerevisiae homolog TAF8 has general RNA polymerase II transcription factor activity, has role in general transcription from RNA polymerase II promoter and localizes to transcription factor TFIID complex
CPAR2_406760	orf19.3616	ERG9	no	no	0.580639	0.000111913	0.0062994	notBound	Ortholog(s) have farnesyl-diphosphate farnesyltransferase activity, squalene synthase activity and role in ergosterol biosynthetic process
CPAR2_406020	orf19.1388	orf19.1388	no	no	0.580859	0.00242347	0.0494321	notBound	Ortholog(s) have role in ribosomal large subunit biogenesis and nucleolus, preribosome, large subunit precursor localization
CPAR2_407820	orf19.5358	orf19.5358	no	no	0.582707	0.000790533	0.0227348	notBound	Ortholog(s) have DNA replication origin binding, chromatin binding activity
CPAR2_300910	orf19.7035	RFC2	no	no	0.584797	0.00114851	0.0298818	791	Ortholog(s) have DNA clamp loader activity and role in DNA-dependent DNA replication initiation, leading strand elongation, mitotic cell cycle DNA replication checkpoint, sister chromatid cohesion
CPAR2_404250	orf19.3591	APE3	no	no	0.586007	0.000336741	0.012969	notBound	Ortholog(s) have aminopeptidase activity, role in vacuolar protein catabolic process and fungal-type vacuole localization
CPAR2_405080	orf19.1626	orf19.1626	no	no	0.586382	0.000461246	0.0160622	620	Ortholog(s) have transferase activity, transferring alkyl or aryl (other than methyl) groups activity, role in peptidyl-lysine modification to hypusine and cytosol, nucleus localization
CPAR2_300140	orf19.7111	orf19.7111	no	no	0.586482	0.00266378	0.052328	notBound	Ortholog(s) have role in chronological cell aging, mitochondrial fission, peroxisome fission and mitochondrial outer membrane, peroxisome localization
CPAR2_407770	orf19.5351	TIF11	no	no	0.586837	0.000474594	0.0161697	notBound	Ortholog(s) have RNA strand annealing activity, role in cellular response to drug and cytosol, nucleus localization
CPAR2_407500	orf19.1770	CYC1	no	no	0.587099	0.000275241	0.011036	772	Ortholog(s) have electron carrier activity, role in mitochondrial electron transport, cytochrome c to oxygen, mitochondrial electron transport, ubiquinol to cytochrome c and cytosol, mitochondrial intermembrane space, nucleus localization
CPAR2_407380	orf19.1762	OCA1	no	no	0.58795	0.00205125	0.0455579	notBound	Ortholog(s) have role in cellular response to oxidative stress and cytoplasm localization
CPAR2_404990	orf19.1633	UTP4	no	no	0.587983	0.0002653	0.0107108	notBound	Ortholog(s) have role in maturation of SSU-rRNA from tricistronic rRNA transcript (SSU-rRNA, 5.8S rRNA, LSU-rRNA), positive regulation of transcription from RNA polymerase I promoter
CPAR2_401350	orf19.4688	DAG7	no	no	0.589137	0.00415968	0.0712102	notBound	Protein of unknown function; expression increased in fluconazole and voriconazole resistant strains
CPAR2_404890	orf19.1635	RPL12	no	no	0.589266	0.000189549	0.00863529	notBound	Ortholog(s) have role in ribosomal large subunit assembly and cytosol, nucleolus localization
CPAR2_407890	orf19.5341	RPS4A	no	no	0.59093	0.000183722	0.00853576	notBound	Ortholog(s) have structural constituent of ribosome activity and 90S preribosome, cytosolic small ribosomal subunit localization
CPAR2_700810	orf19.4869	SFU1	TF	no	0.592096	0.000657375	0.020408	434	Ortholog(s) have sequence-specific DNA binding transcription factor activity, transcription regulatory region DNA binding activity
CPAR2_406190	orf19.1864	orf19.1864	no	no	0.592951	0.000494111	0.0166237	notBound	Ortholog(s) have cytoplasm localization
CPAR2_405010	orf19.1631	ERG6	no	no	0.596175	9.02046e-05	0.00538834	notBound	Ortholog(s) have sterol 24-C-methyltransferase activity and role in cellular response to drug, ergosterol biosynthetic process, establishment of protein localization in plasma membrane, protein insertion into membrane raft
CPAR2_301510	orf19.7067	orf19.7067	no	no	0.597085	0.000160592	0.00803508	notBound	Ortholog(s) have RNA polymerase II core binding, RNA polymerase II transcription factor binding transcription factor activity, triplex DNA binding activity
CPAR2_404540	orf19.5926	ARG11	no	no	0.598329	0.00289869	0.0558189	notBound	Ortholog(s) have L-ornithine transmembrane transporter activity, role in arginine biosynthetic process, mitochondrial ornithine transport and mitochondrial envelope localization
CPAR2_300870	orf19.7037	YAE1	no	no	0.600215	0.00231611	0.0488712	notBound	Ortholog(s) have cytoplasm, nucleus localization
CPAR2_407320	orf19.1368	orf19.1368	no	no	0.601617	0.000637661	0.0203577	509	Biofilm-induced gene in C. albicans
CPAR2_405230	orf19.3611	orf19.3611	no	no	0.602464	0.000277763	0.0110614	notBound	Hap43p-repressed gene in C. albicans
CPAR2_407710	---	no_short	no	young	0.602694	0.00509881	0.0831432	notBound
CPAR2_406580	orf19.2265	orf19.2265	no	no	0.603589	0.000372257	0.0142431	notBound	Ortholog(s) have role in positive regulation of transcription from RNA polymerase II promoter in response to amino acid starvation and SWI/SNF complex localization
CPAR2_407680	orf19.1434	orf19.1434	no	no	0.605569	0.000378995	0.0144067	notBound	Ortholog(s) have protein kinase activator activity
CPAR2_405970	orf19.1378	SUP35	no	no	0.605793	0.00016906	0.00824232	notBound	Ortholog(s) have protein heterodimerization activity, translation release factor activity and role in nuclear-transcribed mRNA catabolic process, deadenylation-dependent decay, translational termination
CPAR2_405410	orf19.5994	RHB1	no	no	0.606064	0.00261813	0.0517788	50	Ortholog(s) have GDP binding, GTP binding, GTPase activity
CPAR2_404730	orf19.2643	RPO26	no	no	0.606174	0.000146461	0.00745552	notBound	Ortholog(s) have DNA-directed RNA polymerase activity, RNA-directed RNA polymerase activity and role in response to drug, tRNA transcription from RNA polymerase III promoter, transcription from RNA polymerase II promoter
CPAR2_300650	orf19.7097	orf19.7097	no	no	0.606579	0.00264109	0.0520571	notBound	Ortholog(s) have role in response to drug
CPAR2_406640	orf19.2259	orf19.2259	no	no	0.608684	0.000142477	0.00745369	notBound
CPAR2_300720	orf19.2128	orf19.2128	no	no	0.613799	0.000446759	0.0160622	notBound	Ortholog(s) have mitochondrion localization
CPAR2_405200	orf19.4078	orf19.4078	no	no	0.617294	0.000638188	0.0203577	notBound	Ortholog(s) have role in U1 snRNA 3'-end processing, U4 snRNA 3'-end processing and U5 snRNA 3'-end processing, more
CPAR2_405670	orf19.6972	SMI1B	no	no	0.618741	0.000580885	0.0189972	notBound	Ortholog(s) have role in regulation of fungal-type cell wall biogenesis, regulation of mitotic cell cycle and cellular bud neck, incipient cellular bud site, mating projection tip localization
CPAR2_301010	orf19.7103	orf19.7103	no	no	0.619034	0.000223158	0.00953551	notBound	Has domain(s) with predicted nucleic acid binding activity
CPAR2_303270	orf19.1926	SEF2	TF	no	0.619638	0.000740654	0.0218979	493	Ortholog(s) have role in cellular response to copper ion
CPAR2_301410	orf19.7023	orf19.7023	no	no	0.620137	0.000395922	0.0149531	notBound
CPAR2_300190	orf19.7106	VPS70	no	no	0.62049	0.000591592	0.0191336	385	Ortholog(s) have role in protein targeting to vacuole and endoplasmic reticulum localization
CPAR2_301090	orf19.7059	orf19.7059	no	no	0.620874	0.000461219	0.0160622	notBound	Ortholog(s) have endoribonuclease activity, role in nuclear mRNA surveillance of mRNP export, transcription, DNA-dependent and cytoplasm, nucleus localization
CPAR2_301770	orf19.4754	ZWF1	no	no	0.620907	0.00356781	0.0644629	notBound	Ortholog(s) have glucose-6-phosphate dehydrogenase activity, role in pentose-phosphate shunt, oxidative branch, response to hydrogen peroxide and cytosol, peroxisome, soluble fraction localization
CPAR2_300240	orf19.7018	RPS18	no	no	0.622034	9.23155e-05	0.00540951	notBound	Ortholog(s) have role in endonucleolytic cleavage in ITS1 to separate SSU-rRNA from 5.8S rRNA and LSU-rRNA from tricistronic rRNA transcript (SSU-rRNA, 5.8S rRNA, LSU-rRNA), rRNA export from nucleus
CPAR2_407120	orf19.1361	TIM23	no	no	0.622046	0.000533251	0.0175374	notBound	Ortholog(s) have mitochondrion targeting sequence binding, protein channel activity, role in protein import into mitochondrial matrix and mitochondrial inner membrane presequence translocase complex, plasma membrane localization
CPAR2_406400	orf19.2287	RPA12	no	no	0.623695	0.00171191	0.0399264	notBound	Ortholog(s) have DNA-directed RNA polymerase activity and role in termination of RNA polymerase I transcription, transcription of nuclear large rRNA transcript from RNA polymerase I promoter
CPAR2_407550	orf19.2179.2	RPS10	no	no	0.624548	0.000115882	0.00646069	notBound	Ortholog(s) have role in rRNA export from nucleus and cell surface, cytosol localization
CPAR2_301060	orf19.7062	RPA135	no	no	0.624577	5.82734e-05	0.00392106	notBound	Ortholog(s) have DNA-directed RNA polymerase activity, role in transcription of nuclear large rRNA transcript from RNA polymerase I promoter and DNA-directed RNA polymerase I complex localization
CPAR2_405710	orf19.6980	orf19.6980	no	no	0.625007	0.000813922	0.0230179	notBound	Has domain(s) with predicted ATP binding, protein serine/threonine kinase activity and role in protein phosphorylation
CPAR2_407330	orf19.1367.1	orf19.1367.1	no	no	0.625396	0.000300855	0.0118202	notBound
CPAR2_404600	orf19.7401	ISW2	TF	no	0.626877	0.00116223	0.0299721	notBound	Ortholog(s) have DNA translocase activity, single-stranded DNA binding activity
CPAR2_405350	orf19.5985	orf19.5985	no	no	0.627356	0.000528805	0.0174894	notBound	Ortholog(s) have tubulin binding activity, role in tubulin complex assembly and nucleus, polysome, prefoldin complex localization
CPAR2_300530	orf19.6918	orf19.6918	no	no	0.627508	0.00123889	0.031809	notBound	Hap43p-induced gene in C. albicans
CPAR2_404510	orf19.352	orf19.352	no	no	0.63283	0.000648564	0.020394	notBound
CPAR2_301490	orf19.7069	orf19.7069	no	no	0.638813	0.00100832	0.0269689	notBound	Ortholog(s) have N-terminal protein N-methyltransferase activity, role in N-terminal peptidyl-proline dimethylation, cytoplasmic translation, single-species biofilm formation on inanimate substrate and cytosol, nucleus localization
CPAR2_407630	orf19.35	orf19.35	no	no	0.639536	0.00154449	0.0367538	575	Has domain(s) with predicted ATP binding, protein serine/threonine kinase activity and role in protein phosphorylation
CPAR2_300160	orf19.7109	orf19.7109	no	no	0.639844	0.00102093	0.0270431	notBound	Ortholog(s) have role in meiosis and cytosol, nucleus localization
CPAR2_405490	---	no_short	no	young	0.639979	0.000144761	0.00745369	575	Ortholog(s) have histidine phosphotransfer kinase activity, osmosensor activity, protein histidine kinase activity
CPAR2_406600	orf19.2267	RFA2	no	no	0.641142	0.000193711	0.00872294	notBound	Ortholog(s) have double-stranded DNA binding, sequence-specific DNA binding, single-stranded DNA binding activity
CPAR2_406710	orf19.2248	ARE2	no	no	0.642775	0.00017459	0.00824232	notBound	Ortholog(s) have ergosterol O-acyltransferase activity, role in ergosterol metabolic process and endoplasmic reticulum localization
CPAR2_300660	orf19.7098	orf19.7098	TF	no	0.643502	0.00385372	0.0675439	199	Ortholog(s) have mitochondrion localization
CPAR2_301780	orf19.6275	orf19.6275	no	no	0.645907	0.000796143	0.0227348	notBound	Ortholog(s) have cytosol localization
CPAR2_405830	orf19.1751	SPT23	no	no	0.646467	3.52472e-05	0.00271496	notBound	Ortholog(s) have role in cellular response to cold, chromatin silencing at silent mating-type cassette, fatty acid biosynthetic process and mRNA stabilization, more
CPAR2_407540	orf19.2180	orf19.2180	no	no	0.647233	0.000964585	0.026142	notBound	Has domain(s) with predicted calcium ion binding activity
CPAR2_404220	orf19.7438	UBA1	no	no	0.647324	1.73728e-05	0.00159629	notBound	Ortholog(s) have ubiquitin activating enzyme activity, role in mRNA export from nucleus, protein ubiquitination and cytosol, nucleus localization
CPAR2_407880	orf19.5342.1	MTR2	no	no	0.649464	0.000658886	0.020408	416	Ortholog(s) have role in poly(A)+ mRNA export from nucleus, ribosomal large subunit export from nucleus and nuclear RNA export factor complex, nuclear pore localization
CPAR2_405050	orf19.1624	orf19.1624	no	no	0.649483	6.22173e-05	0.00406036	777	Ortholog(s) have peptide alpha-N-acetyltransferase activity, role in N-terminal protein amino acid acetylation and NatC complex localization
CPAR2_405180	---	no_short	no	young	0.649726	0.000713658	0.0216464	notBound	Ortholog(s) have endoplasmic reticulum, mitochondrial outer membrane localization
CPAR2_404960	orf19.7394	GDA1	no	no	0.652716	6.31181e-05	0.00406036	notBound	Ortholog(s) have guanosine-diphosphatase activity, nucleotide diphosphatase activity, uridine-diphosphatase activity
CPAR2_300360	orf19.6898.1	orf19.6898.1	no	no	0.6542	0.000208606	0.00925138	notBound
CPAR2_406990	orf19.1352	TIM22	no	no	0.65656	0.000171444	0.00824232	notBound	Ortholog(s) have mitochondrion targeting sequence binding, protein channel activity, role in protein import into mitochondrial inner membrane and mitochondrial inner membrane protein insertion complex, plasma membrane localization
CPAR2_405110	orf19.1620	orf19.1620	no	no	0.658029	0.00319035	0.0591022	notBound
CPAR2_301710	orf19.4751	orf19.4751	no	no	0.65843	4.05978e-05	0.00300835	notBound	Ortholog(s) have structural constituent of ribosome activity and mitochondrial small ribosomal subunit localization
CPAR2_407660	orf19.26	orf19.26	no	no	0.660135	0.000405645	0.0151902	notBound	Ortholog(s) have peptide-N4-(N-acetyl-beta-glucosaminyl)asparagine amidase activity, role in misfolded or incompletely synthesized protein catabolic process, protein deglycosylation and cytosol, mitochondrion, nuclear envelope localization
CPAR2_407410	orf19.1779	MP65	no	no	0.662429	3.85613e-05	0.00293166	220	Ortholog(s) have role in cell adhesion involved in single-species biofilm formation, cell-abiotic substrate adhesion and conjugation with cellular fusion, more
CPAR2_407070	orf19.563	RRP15	no	no	0.66281	0.00013076	0.00702266	375	Ortholog(s) have role in maturation of 5.8S rRNA from tricistronic rRNA transcript (SSU-rRNA, 5.8S rRNA, LSU-rRNA), maturation of LSU-rRNA from tricistronic rRNA transcript (SSU-rRNA, 5.8S rRNA, LSU-rRNA)
CPAR2_300050	orf19.7123	orf19.7123	no	no	0.664276	0.00460634	0.0779349	notBound
CPAR2_301600	orf19.7084	DFI1	no	no	0.664312	9.31113e-05	0.00540951	81	Cell-surface associated glycoprotein
CPAR2_301810	orf19.1569	UTP22	no	no	0.665173	2.66065e-05	0.00219943	notBound	Ortholog(s) have role in rRNA processing, response to drug and CURI complex, UTP-C complex, small-subunit processome localization
CPAR2_208580	---	no_short	no	young	0.668048	5.72698e-06	0.000684198	notBound	Ortholog(s) have NADPH dehydrogenase activity and role in apoptotic process
CPAR2_808120	orf19.1930	CFL5	no	no	0.670339	0.000141359	0.00745369	209	Ortholog(s) have ferric-chelate reductase activity, role in copper ion import, siderophore transport and plasma membrane localization
CPAR2_300060	orf19.7121	orf19.7121	no	no	0.671755	0.00307302	0.0574742	notBound
CPAR2_301160	orf19.6492	orf19.6492	no	no	0.671832	0.000462571	0.0160622	179	Has domain(s) with predicted ATP binding, protein serine/threonine kinase activity and role in protein phosphorylation
CPAR2_300820	orf19.7154	UTP18	no	no	0.672741	0.00601601	0.0941651	notBound	Ortholog(s) have role in endonucleolytic cleavage in 5'-ETS of tricistronic rRNA transcript (SSU-rRNA, 5.8S rRNA and LSU-rRNA), more
CPAR2_404230	orf19.7440	HST6	no	no	0.675801	0.00184107	0.0424316	notBound	Ortholog(s) have peptide-transporting ATPase activity and role in mating pheromone secretion involved in conjugation with cellular fusion, peptide pheromone export
CPAR2_405040	---	no_short	no	no	0.676893	0.00126456	0.0321994	notBound	Has domain(s) with predicted role in ubiquitin-dependent protein catabolic process
CPAR2_302555	orf19.4342	orf19.4342	TF	no	0.678957	0.00237168	0.0494321	219	Has domain(s) with predicted sequence-specific DNA binding RNA polymerase II transcription factor activity, zinc ion binding activity, role in regulation of transcription, DNA-dependent and nucleus localization
CPAR2_404610	orf19.7425	orf19.7425	no	no	0.680881	0.00361222	0.0649279	notBound	Ortholog(s) have uracil DNA N-glycosylase activity, role in DNA repair and mitochondrion, nucleus localization
CPAR2_301550	orf19.6532	orf19.6532	no	no	0.681322	0.00508143	0.0830913	notBound	Ortholog(s) have FAD transmembrane transporter activity, role in FAD transport and mitochondrion localization
CPAR2_407840	orf19.5362	PSO2	no	no	0.682986	8.38928e-05	0.00506297	notBound	Putative DNA cross-link repair protein
CPAR2_405920	orf19.4090.1	orf19.4090.1	no	no	0.683275	0.00144219	0.0347431	notBound	Ortholog(s) have role in vacuolar proton-transporting V-type ATPase complex assembly and endoplasmic reticulum membrane localization
CPAR2_406280	orf19.1873	orf19.1873	no	no	0.684359	8.1811e-05	0.00498877	notBound	Hap43p-repressed gene in C. albicans
CPAR2_207330	orf19.4910	FGR41	no	no	0.688177	9.33311e-05	0.00540951	notBound	Ortholog(s) have role in cellular response to biotic stimulus, cellular response to starvation, filamentous growth of a population of unicellular organisms in response to starvation and extracellular region localization
CPAR2_301370	orf19.7088	orf19.7088	no	no	0.691191	0.00052062	0.0173165	notBound	Ortholog(s) have single-stranded telomeric DNA binding activity, role in regulation of translational fidelity, telomere maintenance, threonylcarbamoyladenosine metabolic process and cytosol, nucleus localization
CPAR2_406170	orf19.1866	VMA10	no	no	0.692165	0.000163241	0.00804602	notBound	Ortholog(s) have cytosol, nucleus, soluble fraction, vacuolar proton-transporting V-type ATPase, V1 domain localization
CPAR2_300380	orf19.6903	orf19.6903	no	no	0.695478	0.000127927	0.0069989	notBound	Ortholog(s) have DNA-directed RNA polymerase activity, role in tRNA transcription from RNA polymerase III promoter and DNA-directed RNA polymerase III complex, cytosol localization
CPAR2_406550	orf19.2262	orf19.2262	no	no	0.695602	0.000286586	0.0113356	notBound	Ortholog(s) have 2-alkenal reductase [NAD(P)] activity, AU-rich element binding, NADPH:quinone reductase activity, role in cellular response to oxidative stress and cytosol, nucleus localization
CPAR2_406590	orf19.2266	orf19.2266	no	no	0.700594	6.11421e-05	0.00406036	notBound	Ortholog(s) have role in chromatin silencing and nucleus localization
CPAR2_403970	orf19.4882	orf19.4882	no	no	0.703445	7.41372e-05	0.00456841	notBound	Ortholog(s) have RNA polymerase II core binding, TFIIH-class transcription factor binding, single-stranded DNA binding activity and role in protein heterotetramerization, transcription from RNA polymerase II promoter
CPAR2_407440	orf19.1776	orf19.1776	no	no	0.704235	0.000452135	0.0160622	notBound	Ortholog(s) have role in coenzyme A biosynthetic process and cytosol, nucleus localization
CPAR2_404380	orf19.354	orf19.354	no	no	0.705584	6.50795e-06	0.000761951	notBound	Ortholog(s) have aminopeptidase activity, role in protein processing, protein stabilization and extrinsic to mitochondrial inner membrane, nucleus localization
CPAR2_405900	orf19.1598	ERG24	no	no	0.709177	0.000427741	0.0158481	notBound	Ortholog(s) have delta14-sterol reductase activity, role in cellular response to drug, ergosterol biosynthetic process, hyphal growth, pathogenesis and endoplasmic reticulum localization
CPAR2_404470	orf19.7409.1	orf19.7409.1	no	no	0.710912	0.00301066	0.0566255	notBound	Ortholog(s) have structural constituent of ribosome activity and mitochondrial large ribosomal subunit localization
CPAR2_405660	orf19.6971	DIE2	no	no	0.713828	0.0020701	0.0455579	notBound	Ortholog(s) have dolichyl-phosphate-glucose-glycolipid alpha-glucosyltransferase activity, role in protein N-linked glycosylation and endoplasmic reticulum membrane localization
CPAR2_404370	orf19.353	ULP1	no	no	0.717438	0.000794265	0.0227348	notBound	Ortholog(s) have SUMO-specific isopeptidase activity and role in protein desumoylation
CPAR2_300940	orf19.6461	orf19.6461	no	no	0.71955	0.000940478	0.0257269	notBound	Ortholog(s) have unfolded protein binding activity, role in aerobic respiration, mitochondrial respiratory chain complex IV assembly, protein processing and mitochondrial inner membrane localization
CPAR2_106530	orf19.2962	orf19.2962	no	no	0.719631	0.000215727	0.00940972	97
CPAR2_300470	orf19.6910	PSF1	no	no	0.71984	0.00023283	0.0097356	19	Ortholog(s) have role in DNA-dependent DNA replication initiation, double-strand break repair via break-induced replication, establishment of protein localization to chromatin
CPAR2_404000	orf19.154	orf19.154	no	no	0.724416	0.000782576	0.0226792	notBound	Ortholog(s) have role in ribosomal small subunit biogenesis and 90S preribosome, nucleolus localization
CPAR2_406420	orf19.7095	orf19.7095	no	no	0.724568	0.000745765	0.0219382	notBound	Ortholog(s) have endoplasmic reticulum localization
CPAR2_404060	orf19.5861	KRE9	no	no	0.724857	6.39796e-05	0.00407105	notBound	Ortholog(s) have role in (1->6)-beta-D-glucan biosynthetic process, fungal-type cell wall organization, hyphal growth and extracellular region localization
CPAR2_404760	orf19.7413	MMS21	TF	no	0.727712	0.000440683	0.0160622	373	Ortholog(s) have SUMO ligase activity, role in DNA repair and Smc5-Smc6 complex, cytoplasm, nuclear envelope localization
CPAR2_300690	orf19.7100	orf19.7100	no	no	0.727821	4.83831e-05	0.00347969	notBound	Ortholog(s) have L-glutamine transmembrane transporter activity, L-isoleucine transmembrane transporter activity, L-tyrosine transmembrane transporter activity and role in amino acid transport, vacuolar transport
CPAR2_405430	---	no_short	no	no	0.731065	0.000173473	0.00824232	notBound	Has domain(s) with predicted hydrolase activity
CPAR2_301230	orf19.6503	orf19.6503	no	no	0.731143	4.87419e-05	0.00347969	notBound
CPAR2_405820	orf19.1744	HEM4	no	no	0.733792	0.000174247	0.00824232	notBound	Ortholog(s) have uroporphyrinogen-III synthase activity, role in heme biosynthetic process and cytosol, nucleus localization
CPAR2_301520	orf19.7065	PSF3	no	no	0.736614	0.00375541	0.0664174	590	Ortholog(s) have role in DNA replication preinitiation complex assembly, DNA-dependent DNA replication initiation, GINS complex assembly, double-strand break repair via break-induced replication
CPAR2_406940	orf19.3630	RRP8	no	no	0.737529	3.38779e-05	0.00271496	notBound	Ortholog(s) have methyltransferase activity, role in rRNA processing and nucleolus localization
CPAR2_404030	orf19.5368	orf19.5368	no	no	0.738481	2.03343e-05	0.00180359	notBound	Ortholog(s) have role in ER-associated protein catabolic process, mitochondria-associated protein catabolic process and cytosol, endoplasmic reticulum membrane, mitochondrion localization
CPAR2_300980	orf19.6566	orf19.6566	no	no	0.738726	1.74517e-05	0.00159629	notBound
CPAR2_404930	orf19.7391	OCH1	no	no	0.742429	0.000220256	0.00948074	notBound	Ortholog(s) have alpha-1,6-mannosyltransferase activity
CPAR2_406670	orf19.2256	orf19.2256	no	no	0.748426	0.000216999	0.00940972	notBound	Ortholog(s) have cytosol, nucleus localization
CPAR2_407720	orf19.5343	ASH1	TF	no	0.751277	1.55009e-05	0.00151237	notBound	Ortholog(s) have sequence-specific DNA binding transcription factor activity
CPAR2_405570	orf19.5964.2	RPL35	no	no	0.756468	0.00421336	0.0719097	689	Ortholog(s) have role in maturation of LSU-rRNA from tricistronic rRNA transcript (SSU-rRNA, 5.8S rRNA, LSU-rRNA) and cytosol, nucleolus, preribosome, large subunit precursor localization
CPAR2_406440	orf19.2282	orf19.2282	no	no	0.761117	0.00128181	0.0323437	notBound	Has domain(s) with predicted catechol 1,2-dioxygenase activity, ferric iron binding activity and role in catechol-containing compound metabolic process, oxidation-reduction process
CPAR2_407620	orf19.1735	orf19.1735	no	no	0.762723	0.000970539	0.0261822	notBound	Has domain(s) with predicted peptidyl-prolyl cis-trans isomerase activity and role in protein folding
CPAR2_405370	orf19.5987	orf19.5987	no	no	0.765386	0.00605692	0.0945526	notBound	Ortholog(s) have tRNA (guanine-N2-)-methyltransferase activity, role in tRNA methylation and cytosol, nucleus, tRNA (m2G10) methyltransferase complex localization
CPAR2_301050	orf19.7063	orf19.7063	no	no	0.77505	0.00101352	0.0269689	notBound	Ortholog(s) have tRNA guanylyltransferase activity, role in tRNA modification and cytosol, nucleus localization
CPAR2_406660	orf19.2257	orf19.2257	no	no	0.777935	2.52498e-06	0.000351935	notBound	Ortholog(s) have endoplasmic reticulum localization
CPAR2_406410	orf19.2286	orf19.2286	no	no	0.778828	7.61679e-06	0.000841296	notBound	Ortholog(s) have deoxyhypusine monooxygenase activity
CPAR2_406100	orf19.1395	orf19.1395	no	no	0.780146	0.00288202	0.0556811	notBound	Ortholog(s) have inorganic phosphate transmembrane transporter activity, role in phosphate ion transport, transmembrane transport and mitochondrion localization
CPAR2_405220	orf19.4080	orf19.4080	no	no	0.781329	0.00032259	0.0125896	notBound	Has domain(s) with predicted nucleus localization
CPAR2_405860	---	no_short	no	young	0.782126	0.00126791	0.0321994	notBound	pseudogene
CPAR2_301250	orf19.6508	orf19.6508	no	no	0.787038	0.000190289	0.00863529	notBound	Ortholog(s) have protein transporter activity, role in Golgi to plasma membrane transport, intracellular protein transport and cytosol, nucleus, vesicle coat localization
CPAR2_407270	orf19.1369	orf19.1369	no	no	0.787747	0.00395434	0.0686906	notBound	Has domain(s) with predicted hydrolase activity, acting on carbon-nitrogen (but not peptide) bonds, in linear amidines activity and role in metabolic process
CPAR2_404670	orf19.201	orf19.201	no	no	0.791833	5.07633e-05	0.00353772	notBound	Ortholog(s) have ATP binding, ATP-dependent 3'-5' DNA helicase activity, DNA replication origin binding, chromatin binding, four-way junction helicase activity and single-stranded DNA binding, more
CPAR2_407700	orf19.5367	RDH54	no	no	0.79301	6.27685e-05	0.00406036	notBound	Ortholog(s) have DNA translocase activity and role in DNA geometric change, heteroduplex formation, meiotic sister chromatid segregation, reciprocal meiotic recombination
CPAR2_105710	---	no_short	no	young	0.793396	0.000472053	0.0161697	notBound	Has domain(s) with predicted hydrolase activity
CPAR2_404120	---	no_short	no	young	0.796902	0.00301409	0.0566255	369	Hyr/Iff family
CPAR2_404860	orf19.7422	orf19.7422	no	no	0.798368	0.00218066	0.04728	notBound	Ortholog(s) have RNA binding activity and nucleus localization
CPAR2_406930	orf19.3629	DSE1	no	no	0.802864	1.0559e-06	0.000158493	notBound	Ortholog(s) have role in cell adhesion involved in single-species biofilm formation, cell wall organization, cytokinesis, completion of separation and invasive growth in response to glucose limitation, more
CPAR2_407250	---	no_short	no	young	0.805058	0.00211079	0.0461067	notBound	Has domain(s) with predicted transporter activity, role in transmembrane transport and integral to membrane localization
CPAR2_404520	orf19.351	orf19.351	no	no	0.808727	0.000254313	0.0103385	notBound	Ortholog of S. cerevisiae : YPR153W, C. albicans SC5314 : orf19.351 and C. glabrata CBS138 : CAGL0L08382g
CPAR2_301210	orf19.6500	ECM42	no	no	0.809496	0.0012706	0.0321994	notBound	Ortholog(s) have acetyl-CoA:L-glutamate N-acetyltransferase activity, glutamate N-acetyltransferase activity, role in fungal-type cell wall organization, ornithine biosynthetic process and mitochondrial matrix localization
CPAR2_406630	orf19.2260	orf19.2260	TF	no	0.810483	1.69432e-05	0.00159629	notBound	Ortholog(s) have role in snoRNA metabolic process and cytoplasm, nucleus localization
CPAR2_406650	orf19.2258	orf19.2258	no	no	0.816614	5.64996e-05	0.00384591	notBound
CPAR2_404300	orf19.5322	orf19.5322	no	no	0.822082	1.82603e-05	0.00164455	notBound	Ortholog(s) have phosphatidylinositol-3-phosphate binding activity and role in CVT pathway, autophagic vacuole assembly, peroxisome degradation, protein localization to pre-autophagosomal structure, vesicle organization
CPAR2_404580	orf19.1742	HEM3	no	no	0.82303	1.04726e-05	0.00105701	623	Ortholog(s) have hydroxymethylbilane synthase activity, role in heme biosynthetic process, pathogenesis and cytoplasm, nucleus localization
CPAR2_407850	orf19.5363	orf19.5363	no	no	0.828766	0.00201879	0.0452796	notBound	Ortholog(s) have N-acetylglucosaminyldiphosphodolichol N-acetylglucosaminyltransferase activity, protein anchor activity and role in dolichol-linked oligosaccharide biosynthetic process
CPAR2_301700	orf19.4750	orf19.4750	no	no	0.83943	4.82541e-05	0.00347969	notBound
CPAR2_406560	orf19.2263	orf19.2263	no	no	0.849027	3.64945e-06	0.000474753	notBound
CPAR2_301450	orf19.113	CIP1	no	no	0.865181	0.00495162	0.0820099	notBound	Ortholog(s) have role in cellular response to oxidative stress
CPAR2_300110	---	no_short	no	young	0.879385	0.000820317	0.0230872	notBound	Putative membrane protein, member of the CFEM family
CPAR2_404350	orf19.3594	orf19.3594	no	no	0.88036	7.58087e-06	0.000841296	notBound	Putative adhesin-like protein
CPAR2_300150	orf19.7110	orf19.7110	no	no	0.884609	6.7393e-05	0.00424214	notBound	Ortholog(s) have tRNA-specific adenosine-37 deaminase activity, role in tRNA modification and cytosol, nucleus localization
CPAR2_407140	orf19.1363	orf19.1363	no	no	0.891492	0.000239152	0.00992905	195	Putative protein of unknown function
CPAR2_407970	orf19.5337	UBC15	no	no	0.898225	2.25006e-05	0.00196595	887	Has domain(s) with predicted acid-amino acid ligase activity and role in post-translational protein modification
CPAR2_602820	orf19.4195.1	FCA1	no	no	0.90035	0.000232325	0.0097356	notBound	Ortholog(s) have cytosine deaminase activity, role in cytidine metabolic process, cytosine metabolic process, pyrimidine-containing compound salvage and cytosol, nucleus localization
CPAR2_301330	---	no_short	no	young	0.90662	0.00192603	0.0433653	43	Ortholog(s) have role in pathogenesis and cell surface, extracellular region, fungal-type cell wall localization
CPAR2_301320	---	no_short	no	young	0.911047	0.000651466	0.020394	403	Ortholog(s) have role in pathogenesis and cell surface, extracellular region, fungal-type cell wall localization
CPAR2_406510	orf19.2272	AFT2	TF	no	0.914411	0.000145152	0.00745369	notBound	Ortholog(s) have role in filamentous growth of a population of unicellular organisms in response to biotic stimulus and filamentous growth of a population of unicellular organisms in response to starvation, more
CPAR2_407300	---	no_short	no	young	0.920739	5.51877e-05	0.00380081	notBound	Has domain(s) with predicted transporter activity, role in transmembrane transport and integral to membrane localization
CPAR2_301650	orf19.4817	RAM2	no	no	0.925621	7.78518e-06	0.000843972	notBound	Ortholog(s) have CAAX-protein geranylgeranyltransferase activity, protein farnesyltransferase activity, protein geranylgeranyltransferase activity
CPAR2_405030	orf19.1623	CAP1	TF	no	0.939127	3.28348e-09	7.68859e-07	notBound	Ortholog(s) have sequence-specific DNA binding, sequence-specific DNA binding transcription factor activity, transcription regulatory region DNA binding activity
CPAR2_407990	---	no_short	no	no	0.948976	1.66202e-05	0.00159499	notBound	Has domain(s) with predicted serine-type carboxypeptidase activity, role in proteolysis and vacuole localization
CPAR2_404850	---	no_short	no	young	0.94947	1.71733e-06	0.000251331	notBound
CPAR2_301690	orf19.4749	orf19.4749	no	no	0.951702	2.81957e-06	0.000383855	notBound	Hap43p-induced gene in C. albicans
CPAR2_406450	orf19.2281	orf19.2281	no	no	0.971497	0.00480212	0.0803188	notBound	Has domain(s) with predicted CoA-transferase activity and role in ketone body catabolic process
CPAR2_400880	---	no_short	no	young	0.987495	0.00416021	0.0712102	727	Ortholog(s) have Golgi apparatus, endoplasmic reticulum localization
CPAR2_404010	orf19.4875	orf19.4875	no	no	0.988925	0.000668812	0.0206064	notBound
CPAR2_407830	orf19.5360	RPC11	no	no	1.01852	0.000126064	0.00696209	notBound	Ortholog(s) have DNA-directed RNA polymerase activity and role in tRNA 3'-trailer cleavage, tRNA transcription from RNA polymerase III promoter, termination of RNA polymerase III transcription
CPAR2_406700	orf19.2247	orf19.2247	no	no	1.01955	0.00499972	0.0824461	686
CPAR2_208110	orf19.4780	orf19.4780	no	no	1.03168	2.65816e-05	0.00219943	504	Has domain(s) with predicted role in transmembrane transport and integral to membrane localization
CPAR2_301940	orf19.2674	orf19.2674	TF	no	1.03288	0.00516905	0.0838216	notBound	Putative transcription factor with zinc finger DNA-binding motif
CPAR2_210100	orf19.4802	FTH1	no	no	1.0396	0.000460684	0.0160622	notBound	Has domain(s) with predicted role in transmembrane transport and membrane localization
CPAR2_404770	---	no_short	no	young	1.08058	1.89051e-07	3.45845e-05	notBound	Putative adhesin
CPAR2_404790	orf19.7414	ALS6	no	no	1.08333	0.000867902	0.0241938	512	Ortholog(s) have role in adhesion to host, cellular response to temperature stimulus, hyphal growth and extracellular region, yeast-form cell wall localization
CPAR2_402920	orf19.5636	RBT5	no	no	1.1143	0.00086086	0.0241123	notBound	Putative membrane protein, member of the CFEM family
CPAR2_407560	orf19.2179	SIT1	no	no	1.15859	9.8266e-05	0.00561476	notBound	Ortholog(s) have ferrichrome transporter activity, siderophore transmembrane transporter activity and role in cellular response to drug, ferrichrome transport
CPAR2_406040	orf19.3131	OYE32	no	no	1.1862	1.05216e-15	4.39955e-13	229	Protein of unknown function; expression increased in fluconazole and voriconazole resistant strains; ortholog(s) have role in cell redox homeostasis
CPAR2_406820	orf19.3612	PST2	no	no	1.18719	9.0426e-07	0.000139304	notBound	Ortholog(s) have hyphal cell wall localization
CPAR2_407030	---	no_short	no	young	1.20103	1.23904e-08	2.78975e-06	notBound
CPAR2_400510	orf19.4599	PHO89	no	no	1.21339	7.93761e-06	0.00084485	313	Ortholog(s) have sodium:inorganic phosphate symporter activity, role in phosphate ion transport, transmembrane transport and plasma membrane localization
CPAR2_302810	---	no_short	no	young	1.218	0.00258612	0.0516695	notBound
CPAR2_400230	---	no_short	no	young	1.30538	0.00598446	0.0939223	notBound	Has domain(s) with predicted role in transmembrane transport and integral to membrane localization
CPAR2_404110	---	no_short	no	young	1.30673	0.00203096	0.0453789	278	Hyr/Iff family
CPAR2_405440	orf19.5978	orf19.5978	no	no	1.32239	2.66485e-05	0.00219943	notBound	Has domain(s) with predicted nucleotide binding, oxidoreductase activity, zinc ion binding activity and role in oxidation-reduction process
CPAR2_802250	orf19.2396	IFR2	no	no	1.43829	2.51811e-08	5.26464e-06	6	Ortholog(s) have role in response to copper ion and mitochondrion, nucleus localization
CPAR2_804310	orf19.4737	TPO3	no	no	1.47191	3.69808e-07	6.36722e-05	118	Ortholog(s) have spermine transmembrane transporter activity, role in cellular response to drug, spermine transport and fungal-type vacuole membrane, plasma membrane localization
CPAR2_301020	orf19.7053	GAC1	no	no	1.48666	3.0494e-07	5.40946e-05	253	Ortholog(s) have heat shock protein binding activity, role in glycogen metabolic process, meiosis, mitotic cell cycle spindle assembly checkpoint, response to heat and protein phosphatase type 1 complex localization
CPAR2_300200	orf19.7105	FAR1	no	no	1.55853	5.35427e-06	0.000652998	notBound	Ortholog(s) have cyclin-dependent protein kinase inhibitor activity
CPAR2_301760	orf19.5604	MDR1	no	no	1.58629	0.00243305	0.0494551	729	Member of the MDR family of major facilitator transporter superfamily; putative drug transporter; expression increased in fluconazole and voriconazole resistant strains
CPAR2_301310	---	no_short	no	young	1.6017	7.25514e-06	0.000832776	486	Ortholog(s) have role in pathogenesis and cell surface, extracellular region, fungal-type cell wall localization
CPAR2_300570	---	no_short	no	no	1.60196	0.00397359	0.0688208	528
CPAR2_201900	---	no_short	no	young	1.94	0.00105822	0.0279047	427	Ortholog(s) have vitamin transporter activity, role in vitamin transport and plasma membrane localization
CPAR2_602410	orf19.3443	OYE2	no	no	2.02531	1.07963e-05	0.00107121	notBound	Ortholog(s) have cytosol, nucleus localization
CPAR2_803020	---	no_short	no	no	2.34221	1.70639e-23	1.24865e-20	notBound	Ortholog(s) have siderophore uptake transmembrane transporter activity, role in siderophore transport, transmembrane transport and cytoplasmic membrane-bounded vesicle, endosome localization
CPAR2_404190	orf19.7436	AAF1	TF	no	2.46102	1.00906e-35	8.43864e-33	140	Possible regulatory protein
CPAR2_402880	orf19.5634	FRP1	no	no	2.67222	1.02087e-19	6.64018e-17	343	Ortholog(s) have ferric-chelate reductase activity, role in high-affinity iron ion transport, iron assimilation by reduction and transport and endoplasmic reticulum localization
CPAR2_402900	orf19.5635	PGA7	no	no	3.12917	2.67026e-16	1.30043e-13	notBound	Putative membrane protein, member of the CFEM family; ortholog of C. albicans SC5314 orf19.5635/PGA7
CPAR2_402910	---	no_short	no	young	3.14146	1.49941e-46	1.75551e-43	notBound	Ortholog(s) have heme binding activity, role in cellular iron ion homeostasis, hemoglobin import, single-species biofilm formation on inanimate substrate and extracellular region, plasma membrane, yeast-form cell wall localization
CPAR2_300130	orf19.7112	FRP2	no	no	3.27541	2.91398e-09	7.10768e-07	notBound	Ortholog(s) have role in iron assimilation by reduction and transport, iron ion transmembrane transport and endoplasmic reticulum localization
CPAR2_300120	orf19.7114	CSA1	no	no	4.24339	3.72526e-58	7.26922e-55	notBound	Ortholog(s) have heme binding activity, role in cellular iron ion homeostasis, single-species biofilm formation on inanimate substrate and anchored to plasma membrane, cell surface, cellular bud, hyphal cell wall localization
Cp_ID	C. parapsilosis CDS identifier
Ca_ID	C. albicans ortholog
short	C. albicans short name
Reg	putative transcription factor (TF) or not (no)
Recent	orthologs present only in C. parapsilosis, L. elongisporus and/or C. orthopsilosis (young) or not (no)
log2FoldChange	log2 of the fold change of efg1 concentric cells relative to efg1 deletion cells
pval	p-value from DESeq
padj	adjusted p-value from DESeq
rank	ranking of Efg1 binding, see Table S2A.
note	notes from CGD (complemented by CGOB notes)

## Sheet: TableS5_C
Table S5C. Enrichment of GO terms from genes in Tables S4A and S4B.
Legend	GOID	Gene Ontology function/process identifier
	GO_term	Gene Ontology function/process name
	Cluster frequency	percentage of genes associated to this function/process in for the tested group
	Background frequency	percentage of genes associated to this function/process in the whole genome
	Corrected P-value	Probability of seeing a similar frequency of genes associated to this term by chance, given the background frequency
	FDR	False Discovery Rate
	Gene(s) annotated to the term	gene identifiers for the target species, for all genes directly or indirectly associated to this GO term
	Cp_ID	gene identifiers for C. parapsilosis
Enriched processes for downregulated genes in wild type versus efg1 concentric cells (Table S4_A)
GOID	GO_term	Cluster frequency	Background frequency	Corrected P-value	FDR	Cp_ID
33215	iron assimilation by reduction and transport	3 out of 167 genes, 1.8%	3 out of 5977 background genes, 0.1%	0.01037	0	CPAR2_300130:FRP1:FTR1
43335	protein unfolding	3 out of 167 genes, 1.8%	3 out of 5977 background genes, 0.1%	0.01037	0	CPAR2_105050:CPAR2_204330:CPAR2_211560
6116	NADH oxidation	3 out of 167 genes, 1.8%	3 out of 5977 background genes, 0.1%	0.01037	0	CPAR2_102780:CPAR2_407170:CPAR2_501330
44264	cellular polysaccharide metabolic process	8 out of 167 genes, 4.8%	46 out of 5977 background genes, 0.8%	0.01603	0	CPAR2_106400:KRE1:CPAR2_301020:CPAR2_301400:CPAR2_405140:CPAR2_601540:CPAR2_807030:CPAR2_807190
34755	iron ion transmembrane transport	4 out of 167 genes, 2.4%	8 out of 5977 background genes, 0.1%	0.01825	0.004	CPAR2_210100:CPAR2_300130:FRP1:FTR1
6826	iron ion transport	5 out of 167 genes, 3.0%	15 out of 5977 background genes, 0.3%	0.01857	0.0033	CPAR2_210100:CPAR2_300130:FRP1:SMF12:FTR1
5976	polysaccharide metabolic process	8 out of 167 genes, 4.8%	50 out of 5977 background genes, 0.8%	0.03	0.0029	CPAR2_106400:KRE1:CPAR2_301020:CPAR2_301400:CPAR2_405140:CPAR2_601540:CPAR2_807030:CPAR2_807190
55114	oxidation-reduction process	27 out of 167 genes, 16.2%	441 out of 5977 background genes, 7.4%	0.03698	0.0025	CPAR2_101350:CPAR2_102780:CPAR2_102830:CPR-C1:CPAR2_206810:CPAR2_207780:CPAR2_211610:CPAR2_300130:CPAR2_301020:CPAR2_301400:CPAR2_303820:CPAR2_400880:FRP1:CPAR2_404090:CPAR2_407170:CPAR2_407500:SOU2:CPAR2_501330:CPAR2_700950:CPAR2_704260:CPAR2_801860:CPAR2_802250:CPAR2_802940:CPAR2_804740:CPAR2_805510:CPAR2_806910:CPAR2_808200
6812	cation transport	13 out of 167 genes, 7.8%	134 out of 5977 background genes, 2.2%	0.0402	0.0067	CPAR2_101860:CPAR2_101870:CPAR2_106560:CPAR2_107280:CPAR2_210100:CPAR2_300130:CPAR2_302960:FRP1:SMF12:FTR1:TPO3:CPAR2_804630:CPAR2_806720
6734	NADH metabolic process	3 out of 167 genes, 1.8%	4 out of 5977 background genes, 0.1%	0.04063	0.006	CPAR2_102780:CPAR2_407170:CPAR2_501330
9628	response to abiotic stimulus	18 out of 167 genes, 10.8%	235 out of 5977 background genes, 3.9%	0.04169	0.0055	CPAR2_101860:CPAR2_103260:CPAR2_104290:CPAR2_106560:CPAR2_108380:CPAR2_204330:CPAR2_204630:CPAR2_205070:CPAR2_211560:CPAR2_301020:CPAR2_406540:CPAR2_407170:CPAR2_601920:CPAR2_700420:CPAR2_700960:CPAR2_701620:CPAR2_803820:CPAR2_804730
44262	cellular carbohydrate metabolic process	11 out of 167 genes, 6.6%	99 out of 5977 background genes, 1.7%	0.04228	0.005	CPAR2_106400:KRE1:CPAR2_204330:CPAR2_301020:CPAR2_301400:CPAR2_405140:CPAR2_407170:CPAR2_501330:CPAR2_601540:CPAR2_807030:CPAR2_807190
5975	carbohydrate metabolic process	18 out of 167 genes, 10.8%	245 out of 5977 background genes, 4.1%	0.07117	0.0092	CPAR2_101350:CPAR2_102780:CPAR2_106400:CPAR2_106620:KRE1:CPAR2_204330:CPAR2_207000:CPAR2_301020:CPAR2_301400:CPAR2_400130:CPAR2_405140:CPAR2_407170:CPAR2_501330:CPAR2_502140:CPAR2_601540:CPAR2_804740:CPAR2_807030:CPAR2_807190
Enriched functions for downregulated genes in wild type versus efg1 concentric cells (Table S4_A)
GOID	GO_term	Cluster frequency	Background frequency	Corrected P-value	FDR	Cp_ID
48037	cofactor binding	14 out of 167 genes, 8.4%	185 out of 5977 background genes, 3.1%	0.0779	0.26	CPAR2_102780:CPAR2_105990:CPAR2_206810:CPAR2_211610:CPAR2_300130:CPAR2_300320:CPAR2_301400:FRP1:CPAR2_405780:CPAR2_407170:CPAR2_802940:GAD1:CPAR2_805510:CPAR2_806890
16614	oxidoreductase activity, acting on CH-OH group of donors	8 out of 167 genes, 4.8%	71 out of 5977 background genes, 1.2%	0.0948	0.15	CPAR2_101350:CPR-C1:CPAR2_211610:CPAR2_407170:SOU2:CPAR2_501330:CPAR2_802940:CPAR2_805510
Enriched processes for upregulated genes in wild type versus efg1 concentric cells (Table S4_A)
GOID	GO_term	Cluster frequency	Background frequency	Corrected P-value	FDR	Cp_ID
55114	oxidation-reduction process	32 out of 186 genes, 17.2%	441 out of 5977 background genes, 7.4%	0.00215	0	CPAR2_102630:CPAR2_104430:CPAR2_109160:CPAR2_203440:CPAR2_204420:CPAR2_204700:CPAR2_205500:CPAR2_205820:OLE1:CPAR2_208580:CPAR2_210480:CPAR2_212880:CPAR2_213080:FAS1:CPAR2_303740:CPAR2_401300:CPAR2_403660:OYE32:SCR2:GDH3:CPAR2_600150:CPAR2_600270:CPAR2_600530:CPAR2_601770:CPAR2_602390:CPAR2_603350:CPAR2_603590:CPAR2_603730:AOX2:CPAR2_802640:CPAR2_806240:FAS2
16128	phytosteroid metabolic process	7 out of 186 genes, 3.8%	28 out of 5977 background genes, 0.5%	0.00851	0	CPAR2_201490:CPAR2_210480:CPAR2_212810:CPAR2_301800:CPAR2_303740:CPAR2_405010:CPAR2_406710
8204	ergosterol metabolic process	7 out of 186 genes, 3.8%	28 out of 5977 background genes, 0.5%	0.00851	0	CPAR2_201490:CPAR2_210480:CPAR2_212810:CPAR2_301800:CPAR2_303740:CPAR2_405010:CPAR2_406710
44107	cellular alcohol metabolic process	7 out of 186 genes, 3.8%	31 out of 5977 background genes, 0.5%	0.01747	0.01	CPAR2_201490:CPAR2_210480:CPAR2_212810:CPAR2_301800:CPAR2_303740:CPAR2_405010:CPAR2_406710
32787	monocarboxylic acid metabolic process	13 out of 186 genes, 7.0%	116 out of 5977 background genes, 1.9%	0.02777	0.012	CPAR2_102630:CPAR2_200640:CPAR2_204700:CPAR2_205500:OLE1:FAS1:CPAR2_401300:CPAR2_404100:CPAR2_405830:CPAR2_603730:MLS1:CPAR2_804060:FAS2
6631	fatty acid metabolic process	11 out of 186 genes, 5.9%	85 out of 5977 background genes, 1.4%	0.02798	0.01	CPAR2_102630:CPAR2_200640:CPAR2_204700:CPAR2_205500:OLE1:FAS1:CPAR2_401300:CPAR2_405830:CPAR2_603730:CPAR2_804060:FAS2
16129	phytosteroid biosynthetic process	6 out of 186 genes, 3.2%	26 out of 5977 background genes, 0.4%	0.05689	0.0114	CPAR2_201490:CPAR2_210480:CPAR2_212810:CPAR2_301800:CPAR2_303740:CPAR2_405010
44108	cellular alcohol biosynthetic process	6 out of 186 genes, 3.2%	26 out of 5977 background genes, 0.4%	0.05689	0.01	CPAR2_201490:CPAR2_210480:CPAR2_212810:CPAR2_301800:CPAR2_303740:CPAR2_405010
6696	ergosterol biosynthetic process	6 out of 186 genes, 3.2%	26 out of 5977 background genes, 0.4%	0.05689	0.0089	CPAR2_201490:CPAR2_210480:CPAR2_212810:CPAR2_301800:CPAR2_303740:CPAR2_405010
16125	sterol metabolic process	7 out of 186 genes, 3.8%	37 out of 5977 background genes, 0.6%	0.05839	0.01	CPAR2_201490:CPAR2_210480:CPAR2_212810:CPAR2_301800:CPAR2_303740:CPAR2_405010:CPAR2_406710
8202	steroid metabolic process	7 out of 186 genes, 3.8%	37 out of 5977 background genes, 0.6%	0.05839	0.0091	CPAR2_201490:CPAR2_210480:CPAR2_212810:CPAR2_301800:CPAR2_303740:CPAR2_405010:CPAR2_406710
Enriched functions for upregulated genes in wild type versus efg1 concentric cells (Table S4_A)
GOID	GO_term	Cluster frequency	Background frequency	Corrected P-value	FDR	Cp_ID
4190	aspartic-type endopeptidase activity	8 out of 187 genes, 4.3%	24 out of 5977 background genes, 0.4%	5.79e-05	0	SAPP1:SAPP3:SAPP2:CPAR2_102590:CPAR2_102610:CPAR2_702040:CPAR2_702810:CPAR2_805340
70001	aspartic-type peptidase activity	8 out of 187 genes, 4.3%	24 out of 5977 background genes, 0.4%	5.79e-05	0	SAPP1:SAPP3:SAPP2:CPAR2_102590:CPAR2_102610:CPAR2_702040:CPAR2_702810:CPAR2_805340
16491	oxidoreductase activity	28 out of 187 genes, 15.0%	411 out of 5977 background genes, 6.9%	0.01	0	CPAR2_102630:CPAR2_104430:CPAR2_203440:CPAR2_204420:CPAR2_205820:OLE1:CPAR2_208580:CPAR2_210480:CPAR2_212880:CPAR2_213080:FAS1:CPAR2_303740:CPAR2_403660:OYE32:SCR2:GDH3:CPAR2_600150:CPAR2_600270:CPAR2_601770:CPAR2_602390:CPAR2_603350:CPAR2_603590:CPAR2_603730:AOX2:CPAR2_802640:CPAR2_806240:FAS2:CPAR2_808950
4175	endopeptidase activity	10 out of 187 genes, 5.3%	84 out of 5977 background genes, 1.4%	0.03991	0.02	SAPP1:SAPP3:SAPP2:CPAR2_102590:CPAR2_102610:CPAR2_500350:CPAR2_701000:CPAR2_702040:CPAR2_702810:CPAR2_805340
4312	fatty acid synthase activity	3 out of 187 genes, 1.6%	6 out of 5977 background genes, 0.1%	0.08602	0.044	CPAR2_204700:FAS1:FAS2
Enriched processes for downregulated genes in efg1 concentric versus efg1 smooth cells (Table S4_B)
GOID	GO_term	Cluster frequency	Background frequency	Corrected P-value	FDR	Cp_ID
19752	carboxylic acid metabolic process	21 out of 76 genes, 27.6%	309 out of 5977 background genes, 5.2%	2.7e-08	0	CPAR2_100820:CPAR2_101230:CPAR2_101360:CPAR2_101480:CPAR2_103260:CPAR2_104190:CPAR2_107370:CPAR2_203450:CPAR2_204710:GCV2:CPAR2_211040:ALD5:CHA1:CPAR2_400400:CPAR2_402700:CPAR2_403110:CPAR2_701500:CPAR2_703640:CPAR2_803750:ARG1:GAD1
43436	oxoacid metabolic process	21 out of 76 genes, 27.6%	318 out of 5977 background genes, 5.3%	4.64e-08	0	CPAR2_100820:CPAR2_101230:CPAR2_101360:CPAR2_101480:CPAR2_103260:CPAR2_104190:CPAR2_107370:CPAR2_203450:CPAR2_204710:GCV2:CPAR2_211040:ALD5:CHA1:CPAR2_400400:CPAR2_402700:CPAR2_403110:CPAR2_701500:CPAR2_703640:CPAR2_803750:ARG1:GAD1
6082	organic acid metabolic process	21 out of 76 genes, 27.6%	319 out of 5977 background genes, 5.3%	4.92e-08	0	CPAR2_100820:CPAR2_101230:CPAR2_101360:CPAR2_101480:CPAR2_103260:CPAR2_104190:CPAR2_107370:CPAR2_203450:CPAR2_204710:GCV2:CPAR2_211040:ALD5:CHA1:CPAR2_400400:CPAR2_402700:CPAR2_403110:CPAR2_701500:CPAR2_703640:CPAR2_803750:ARG1:GAD1
9065	glutamine family amino acid catabolic process	6 out of 76 genes, 7.9%	11 out of 5977 background genes, 0.2%	3.84e-07	0	CPAR2_100820:CPAR2_101230:CPAR2_101480:CPAR2_104190:CPAR2_402700:GAD1
6520	cellular amino acid metabolic process	16 out of 76 genes, 21.1%	217 out of 5977 background genes, 3.6%	2.08e-06	0	CPAR2_100820:CPAR2_101230:CPAR2_101480:CPAR2_104190:CPAR2_107370:CPAR2_204710:GCV2:CPAR2_211040:CHA1:CPAR2_400400:CPAR2_402700:CPAR2_403110:CPAR2_701500:CPAR2_703640:ARG1:GAD1
16054	organic acid catabolic process	9 out of 76 genes, 11.8%	50 out of 5977 background genes, 0.8%	2.23e-06	0	CPAR2_100820:CPAR2_101230:CPAR2_101480:CPAR2_104190:CPAR2_203450:GCV2:CPAR2_211040:CPAR2_402700:GAD1
46395	carboxylic acid catabolic process	9 out of 76 genes, 11.8%	50 out of 5977 background genes, 0.8%	2.23e-06	0	CPAR2_100820:CPAR2_101230:CPAR2_101480:CPAR2_104190:CPAR2_203450:GCV2:CPAR2_211040:CPAR2_402700:GAD1
9063	cellular amino acid catabolic process	8 out of 76 genes, 10.5%	36 out of 5977 background genes, 0.6%	2.69e-06	0	CPAR2_100820:CPAR2_101230:CPAR2_101480:CPAR2_104190:GCV2:CPAR2_211040:CPAR2_402700:GAD1
1901606	alpha-amino acid catabolic process	7 out of 76 genes, 9.2%	25 out of 5977 background genes, 0.4%	4.1e-06	0	CPAR2_100820:CPAR2_101230:CPAR2_101480:CPAR2_104190:GCV2:CPAR2_402700:GAD1
44282	small molecule catabolic process	9 out of 76 genes, 11.8%	63 out of 5977 background genes, 1.1%	1.84e-05	0	CPAR2_100820:CPAR2_101230:CPAR2_101480:CPAR2_104190:CPAR2_203450:GCV2:CPAR2_211040:CPAR2_402700:GAD1
44712	single-organism catabolic process	9 out of 76 genes, 11.8%	63 out of 5977 background genes, 1.1%	1.84e-05	0	CPAR2_100820:CPAR2_101230:CPAR2_101480:CPAR2_104190:CPAR2_203450:GCV2:CPAR2_211040:CPAR2_402700:GAD1
9064	glutamine family amino acid metabolic process	7 out of 76 genes, 9.2%	31 out of 5977 background genes, 0.5%	2.11e-05	0	CPAR2_100820:CPAR2_101230:CPAR2_101480:CPAR2_104190:CPAR2_402700:ARG1:GAD1
43648	dicarboxylic acid metabolic process	6 out of 76 genes, 7.9%	26 out of 5977 background genes, 0.4%	0.00016	0	CPAR2_101230:CPAR2_101480:CPAR2_104190:CPAR2_204710:CPAR2_803750:GAD1
44710	single-organism metabolic process	31 out of 76 genes, 40.8%	1033 out of 5977 background genes, 17.3%	0.00025	0	CPAR2_100820:CPAR2_101230:CPAR2_101350:CPAR2_101360:CPAR2_101480:CPAR2_102830:CPAR2_103260:CPAR2_104190:CPAR2_107370:CPAR2_110430:CPAR2_200520:CPAR2_203450:CPAR2_204420:CPAR2_204710:CPAR2_205820:GCV2:CPAR2_211040:ALD5:CHA1:CPAR2_400400:CPAR2_402700:CPAR2_403110:CPAR2_500880:CPAR2_700950:PLB3:CPAR2_701500:CPAR2_703640:CPAR2_803750:ARG1:GAD1:CPAR2_806620
55114	oxidation-reduction process	18 out of 76 genes, 23.7%	441 out of 5977 background genes, 7.4%	0.0017	0	CPAR2_101230:CPAR2_101350:CPAR2_101360:CPAR2_101480:CPAR2_102830:CPAR2_104190:CPAR2_110430:CPAR2_200520:CPAR2_203450:CPAR2_204420:CPAR2_204710:CPAR2_205820:GCV2:ALD5:CPAR2_500880:CPAR2_700950:CPAR2_803750:CPAR2_806620
44281	small molecule metabolic process	21 out of 76 genes, 27.6%	595 out of 5977 background genes, 10.0%	0.00243	0	CPAR2_100820:CPAR2_101230:CPAR2_101360:CPAR2_101480:CPAR2_103260:CPAR2_104190:CPAR2_107370:CPAR2_203450:CPAR2_204710:GCV2:CPAR2_211040:ALD5:CHA1:CPAR2_400400:CPAR2_402700:CPAR2_403110:CPAR2_701500:CPAR2_703640:CPAR2_803750:ARG1:GAD1
6536	glutamate metabolic process	4 out of 76 genes, 5.3%	12 out of 5977 background genes, 0.2%	0.00279	0	CPAR2_101230:CPAR2_101480:CPAR2_104190:GAD1
1901565	organonitrogen compound catabolic process	8 out of 76 genes, 10.5%	86 out of 5977 background genes, 1.4%	0.00284	0	CPAR2_100820:CPAR2_101230:CPAR2_101480:CPAR2_104190:GCV2:CPAR2_211040:CPAR2_402700:GAD1
1901605	alpha-amino acid metabolic process	9 out of 76 genes, 11.8%	117 out of 5977 background genes, 2.0%	0.00371	0	CPAR2_100820:CPAR2_101230:CPAR2_101480:CPAR2_104190:GCV2:CPAR2_402700:CPAR2_703640:ARG1:GAD1
10133	proline catabolic process to glutamate	2 out of 76 genes, 2.6%	2 out of 5977 background genes, 0.0%	0.04037	0.008	CPAR2_101230:CPAR2_101480
6527	arginine catabolic process	2 out of 76 genes, 2.6%	2 out of 5977 background genes, 0.0%	0.04037	0.0076	CPAR2_100820:CPAR2_402700
6730	one-carbon metabolic process	3 out of 76 genes, 3.9%	10 out of 5977 background genes, 0.2%	0.05626	0.0082	CPAR2_204710:GCV2:CPAR2_703640
1901564	organonitrogen compound metabolic process	16 out of 76 genes, 21.1%	473 out of 5977 background genes, 7.9%	0.05853	0.0078	CPAR2_100820:CPAR2_101230:CPAR2_101480:CPAR2_104190:CPAR2_107370:CPAR2_204710:GCV2:CPAR2_211040:CHA1:CPAR2_400400:CPAR2_402700:CPAR2_403110:CPAR2_701500:CPAR2_703640:ARG1:GAD1
43650	dicarboxylic acid biosynthetic process	3 out of 76 genes, 3.9%	11 out of 5977 background genes, 0.2%	0.07665	0.0083	CPAR2_101230:CPAR2_101480:CPAR2_204710
Enriched functions for downregulated genes in efg1 concentric versus efg1 smooth cells (Table S4_B)
GOID	GO_term	Cluster frequency	Background frequency	Corrected P-value	FDR	Cp_ID
30170	pyridoxal phosphate binding	9 out of 76 genes, 11.8%	45 out of 5977 background genes, 0.8%	2.42e-07	0	GCV2:CPAR2_211040:CHA1:CPAR2_400400:CPAR2_402700:CPAR2_701500:CPAR2_701670:CPAR2_703640:GAD1
48037	cofactor binding	14 out of 76 genes, 18.4%	185 out of 5977 background genes, 3.1%	4.29e-06	0	CPAR2_110430:CPAR2_200520:CPAR2_203450:CPAR2_204420:GCV2:CPAR2_211040:CHA1:CPAR2_400400:CPAR2_402700:CPAR2_701500:CPAR2_701670:CPAR2_703640:GAD1:CPAR2_806620
16491	oxidoreductase activity	18 out of 76 genes, 23.7%	411 out of 5977 background genes, 6.9%	0.00018	0	CPAR2_101230:CPAR2_101350:CPAR2_101360:CPAR2_101480:CPAR2_102830:CPAR2_104190:CPAR2_110430:CPAR2_200520:CPAR2_203450:CPAR2_204420:CPAR2_204710:CPAR2_205820:GCV2:ALD5:CPAR2_500880:CPAR2_700950:CPAR2_803750:CPAR2_806620
16769	transferase activity, transferring nitrogenous groups	5 out of 76 genes, 6.6%	23 out of 5977 background genes, 0.4%	0.0006	0	CPAR2_211040:CPAR2_400400:CPAR2_402700:CPAR2_403110:CPAR2_701670
16614	oxidoreductase activity, acting on CH-OH group of donors	7 out of 76 genes, 9.2%	71 out of 5977 background genes, 1.2%	0.00208	0	CPAR2_101350:CPAR2_110430:CPAR2_200520:CPAR2_203450:CPAR2_204420:CPAR2_803750:CPAR2_806620
16620	oxidoreductase activity, acting on the aldehyde or oxo group of donors, NAD or NADP as acceptor	4 out of 76 genes, 5.3%	17 out of 5977 background genes, 0.3%	0.00375	0	CPAR2_101480:CPAR2_203450:ALD5:CPAR2_500880
43168	anion binding	21 out of 76 genes, 27.6%	672 out of 5977 background genes, 11.2%	0.00454	0	CPAR2_101360:CPAR2_110430:CPAR2_203450:CPAR2_204330:CPAR2_204420:CPAR2_204710:GCV2:CPAR2_211040:CHA1:CPAR2_302540:CPAR2_400400:CPAR2_402090:CPAR2_402700:CPAR2_403600:CPAR2_700380:CPAR2_701500:CPAR2_701670:CPAR2_703640:ARG1:GAD1:CPAR2_806620
8483	transaminase activity	4 out of 76 genes, 5.3%	19 out of 5977 background genes, 0.3%	0.00599	0.005	CPAR2_211040:CPAR2_400400:CPAR2_402700:CPAR2_403110
16616	oxidoreductase activity, acting on the CH-OH group of donors, NAD or NADP as acceptor	6 out of 76 genes, 7.9%	66 out of 5977 background genes, 1.1%	0.01271	0.0089	CPAR2_101350:CPAR2_110430:CPAR2_200520:CPAR2_203450:CPAR2_803750:CPAR2_806620
16903	oxidoreductase activity, acting on the aldehyde or oxo group of donors	4 out of 76 genes, 5.3%	23 out of 5977 background genes, 0.4%	0.01317	0.008	CPAR2_101480:CPAR2_203450:ALD5:CPAR2_500880
51287	NAD binding	4 out of 76 genes, 5.3%	29 out of 5977 background genes, 0.5%	0.03334	0.0073	CPAR2_110430:CPAR2_200520:CPAR2_203450:CPAR2_806620
16645	oxidoreductase activity, acting on the CH-NH group of donors	3 out of 76 genes, 3.9%	15 out of 5977 background genes, 0.3%	0.0596	0.02	CPAR2_101230:CPAR2_101480:CPAR2_204710
Enriched processes for upregulated genes in efg1 concentric versus efg1 smooth cells (Table S4_B)
GOID	GO_term	Cluster frequency	Background frequency	Corrected P-value	FDR	Cp_ID
6879	cellular iron ion homeostasis	11 out of 304 genes, 3.6%	37 out of 5977 background genes, 0.6%	0.00113	0	CPAR2_300120:CPAR2_300130:FRP1:CPAR2_402920:CPAR2_404950:CPAR2_405240:CPAR2_406510:CPAR2_407560:CPAR2_700810:CPAR2_803020:CFL5
55072	iron ion homeostasis	11 out of 304 genes, 3.6%	38 out of 5977 background genes, 0.6%	0.00152	0	CPAR2_300120:CPAR2_300130:FRP1:CPAR2_402920:CPAR2_404950:CPAR2_405240:CPAR2_406510:CPAR2_407560:CPAR2_700810:CPAR2_803020:CFL5
6875	cellular metal ion homeostasis	12 out of 304 genes, 3.9%	58 out of 5977 background genes, 1.0%	0.02302	0.0133	CPAR2_300120:CPAR2_300130:CPAR2_301360:FRP1:CPAR2_402920:CPAR2_404950:CPAR2_405240:CPAR2_406510:CPAR2_407560:CPAR2_700810:CPAR2_803020:CFL5
55065	metal ion homeostasis	12 out of 304 genes, 3.9%	61 out of 5977 background genes, 1.0%	0.0392	0.015	CPAR2_300120:CPAR2_300130:CPAR2_301360:FRP1:CPAR2_402920:CPAR2_404950:CPAR2_405240:CPAR2_406510:CPAR2_407560:CPAR2_700810:CPAR2_803020:CFL5
Enriched functions for upregulated genes in efg1 concentric versus efg1 smooth cells (Table S4_B)
GOID	GO_term	Cluster frequency	Background frequency	Corrected P-value	FDR	Cp_ID
none

## Sheet: TableS5_D
Table S5_D: Genes differentially regulated in efg1 deletion of C. parapsilosis and in C. albicans (Doedt et al. 2004).
old_Ca_ID	CGD_Ca_ID	Cp_ID	non_log2FC	hyphal_log2FC	yeast/hyphal	Cp_C/Cp_S
IPF3937	ADAEC	CPAR2_211420	-0.66	-0.62	DOWN/DOWN	DOWN/DOWN
IPF6342	orf19.1106	CPAR2_303000	-0.59	-0.35	DOWN/DOWN	no/UP
IPF8321	orf19.3325	CPAR2_109160	-0.41	-0.49	DOWN/DOWN	UP/no
HSP12	HSP12	CPAR2_101670	-0.56	-0.38	DOWN/DOWN	UP/UP
IPF2283	orf19.6660	CPAR2_101770	-0.65	0	DOWN/no	DOWN/DOWN
IPF1548	orf19.951	CPAR2_304110	-0.59	0	DOWN/no	DOWN/DOWN
IPF20161	PGA62	CPAR2_403180	-0.59	0	DOWN/no	DOWN/DOWN
GPD1	GPD1	CPAR2_407170	-0.55	0	DOWN/no	DOWN/no
GPH1	GPH1	CPAR2_301400	-0.35	0	DOWN/no	DOWN/no
IPF11759	TPO3	CPAR2_804310	-0.6	0	DOWN/no	DOWN/no
SSA4	HSP70	CPAR2_700380	-0.55	0	DOWN/no	no/DOWN
IPF14864	orf19.1804	CPAR2_203920	-0.56	0	DOWN/no	no/DOWN
IPF19983	orf19.2335	CPAR2_210590	-0.6	0	DOWN/no	no/DOWN
IPF11688	orf19.2844	CPAR2_800190	-0.46	0	DOWN/no	no/DOWN
IPF7333	orf19.3722	CPAR2_801370	-0.59	0	DOWN/no	no/DOWN
IPF14545	orf19.1381	CPAR2_405980	-0.46	0	DOWN/no	no/UP
IPF9160	orf19.1878	CPAR2_406310	-0.6	0	DOWN/no	no/UP
URK1	URK1	CPAR2_404130	-0.59	0	DOWN/no	no/UP
GPD2	GPD2	CPAR2_601770	-0.38	0	DOWN/no	UP/no
STL1	HGT10	CPAR2_600450	-0.66	0	DOWN/no	UP/UP
CMK1	CMK1	CPAR2_805990	-0.61	1.5	DOWN/UP	no
EFG1	EFG1	CPAR2_701620	0	-0.53	no/DOWN	DOWN/DOWN
GAD1	GAD1	CPAR2_804600	0	-0.65	no/DOWN	DOWN/DOWN
IPF9167	orf19.2737	CPAR2_400130	0	-0.64	no/DOWN	DOWN/DOWN
IPF1634	orf19.6578	CPAR2_301470	0	-0.65	no/DOWN	DOWN/DOWN
IPF9057	orf19.1189	CPAR2_603450	0	-0.62	no/DOWN	DOWN/no
ADH5	ADH5	CPAR2_800970	0	-0.45	no/DOWN	no/DOWN
GDH2	GDH2	CPAR2_104190	0	-0.53	no/DOWN	no/DOWN
IPF18853	orf19.1054	CPAR2_107070	0	-0.65	no/DOWN	no/DOWN
PUT1	PUT1	CPAR2_101230	0	-0.65	no/DOWN	no/DOWN
UNG1	orf19.7425	CPAR2_404610	0	-0.59	no/DOWN	no/UP
RBT5	RBT5	CPAR2_402920	0	-0.43	no/DOWN	no/UP
DDR48	DDR48	CPAR2_806310	0	-0.63	no/DOWN	UP/DOWN
NEM1	orf19.4657	CPAR2_400570	0	-0.58	no/DOWN	UP/UP
GSL21	GSC1	CPAR2_106400	0	1.5	no/UP	DOWN/DOWN
PHO87	PHO87	CPAR2_107280	0	1.5	no/UP	DOWN/DOWN
ADE2	ADE2	CPAR2_805940	0	1.7	no/UP	no/DOWN
AIP2	AIP2	CPAR2_102540	0	1.8	no/UP	no/DOWN
NAG2	DAC1	CPAR2_700100	0	1.6	no/UP	no/DOWN
SSE1	MSI3	CPAR2_103750	0	1.6	no/UP	no/DOWN
IPF11045	orf19.4798	CPAR2_207560	0	1.8	no/UP	no/DOWN
IPF8796	PGA4	CPAR2_100110	0	1.8	no/UP	no/DOWN
SBA1	SBA1	CPAR2_601260	0	1.9	no/UP	no/DOWN
SSA1	SSA2	CPAR2_106940	0	2.6	no/UP	no/DOWN
IPF8746	MNN1	CPAR2_101260	0	1.7	no/UP	no/UP
ECM2	orf19.5364	CPAR2_407860	0	1.8	no/UP	no/UP
HPR5	orf19.5970	CPAR2_405610	0	1.7	no/UP	no/UP
IPF1660	orf19.6566	CPAR2_300980	0	1.8	no/UP	no/UP
IPF3616	orf19.6709	CPAR2_808070	0	1.6	no/UP	no/UP
RNR21	RNR21	CPAR2_212160	0	2.7	no/UP	no/UP
MXR1	MXR1	CPAR2_212880	0	1.7	no/UP	UP/UP
IPF17186	orf19.251	CPAR2_103080	0	3.5	no/UP	UP/UP
IPF276	orf19.3267	CPAR2_800900	0	2.7	no/UP	UP/UP
IPF1218	SOD4	CPAR2_213080	0	2.6	no/UP	UP/UP
FUM12.5F	FUM12	CPAR2_808200	2.1	0	UP/no	DOWN/DOWN
PHO87.5EOC	PHO87	CPAR2_107280	1.6	0	UP/no	DOWN/DOWN
SSC1	SSC1	CPAR2_105050	1.9	0	UP/no	DOWN/DOWN
CDR3.5EOC	CDR3	CPAR2_403600	1.5	0	UP/no	no/DOWN
FDH12	FDH1	CPAR2_203450	2.1	0	UP/no	no/DOWN
IPF13319	HAP41	CPAR2_500870	1.8	0	UP/no	no/DOWN
IPF6003	MSB2	CPAR2_210290	1.5	0	UP/no	no/DOWN
SDH12	SDH12	CPAR2_501180	1.5	0	UP/no	no/DOWN
IPF2795	SLK19	CPAR2_809040	1.5	0	UP/no	no/DOWN
ACH1	ACH1	CPAR2_101620	2.3	0	UP/no	no/UP
IPF1292	AHR1	CPAR2_806830	1.9	0	UP/no	no/UP
IPF2441	NSA2	CPAR2_404870	1.6	0	UP/no	no/UP
IPF7141	orf19.1562	CPAR2_210880	1.9	0	UP/no	no/UP
IPF66	PIN3	CPAR2_405640	2	0	UP/no	no/UP
RDH54	RDH54	CPAR2_407700	2	0	UP/no	no/UP
AMD1	AQY1	CPAR2_800150	1.5	0	UP/no	UP/no
GDH3	GDH3	CPAR2_501380	2.5	0	UP/no	UP/no
IPF7377	orf19.3428	CPAR2_602520	1.5	0	UP/no	UP/no
ACC1	ACC1	CPAR2_804060	1.5	0	UP/no	UP/UP
CAP1	CAP1	CPAR2_405030	1.9	0	UP/no	UP/UP
FAS2.3F	FAS2	CPAR2_807400	1.8	0	UP/no	UP/UP
IPF12316	orf19.5069	CPAR2_208500	1.7	0	UP/no	UP/UP
IPF10153	PHM7	CPAR2_805710	1.5	0	UP/no	UP/UP
FTR1	FTR1	CPAR2_700570	1.8	2	UP/UP	DOWN/DOWN
CHA12	CHA1	CPAR2_213940	1.7	2.6	UP/UP	no/DOWN
YST1.EXON2	YST1	CPAR2_405680	1.6	2.1	UP/UP	no/UP
IPF9401	orf19.938	CPAR2_304000	1.6	1.5	UP/UP	UP/no
