# Supplementary material for: The APSES transcription factor Efg1 is a global regulator that controls morphogenesis and biofilm formation in Candida parapsilosis
Source: Mol Microbiol. 2013 Aug 15;90(1):36–53. doi: 10.1111/mmi.12345 (PMC3912905; doi:10.1111/mmi.12345)
Supplement: Supplementary file 5 [file mmi0090-0036-sd5.xls]

## Sheet: Table S6_A
Table S6_A Intergenic regions bound by Efg1 in both C. albicans (Nobile et al 2012) and C. parapsilosis.
Ca_ID	alt_ID	Cp_ID	note
orf19.7502	orf19.7502	CPAR2_800410	Hap43p-induced gene; greater mRNA abundance observed in a cyr1 homozygous null mutant than in wild type
orf19.7436	AAF1	CPAR2_404190	Possible regulatory protein; putative adhesin-like protein; Glu-rich domain; production in S. cerevisiae increases endothelial cell adherence and flocculence; detected in yeast and hyphal cells; biofilm, alkaline or caspofungin upregulated
orf19.6734	TCC1	CPAR2_808280	Protein involved in regulation of filamentous growth and virulence; interacts with Tup1p; acts in transcriptional regulation of hypha-specific genes; contains 4 tetratricopeptide repeat (TPR) motifs; flucytosine repressed; Tbp1p-activated
orf19.7592	FAA4	CPAR2_200640	Predicted acyl CoA synthase
orf19.6736	orf19.6736	CPAR2_808290	Ortholog(s) have role in maturation of SSU-rRNA and mitochondrial inner membrane localization
orf19.2823	RFG1	CPAR2_801100	Transcriptional regulator of filamentous growth and hyphal genes; acts in Tup1p-dependent and -independent pathways; binds DNA; has HMG domain; not transcriptionally regulated by oxygen or serum; not responsible for hypoxic repression
orf19.2822	orf19.2822	CPAR2_800980	Ortholog(s) have role in CVT pathway, ER to Golgi vesicle-mediated transport, macroautophagy, peroxisome degradation, retrograde transport, vesicle recycling within Golgi
orf19.610	EFG1	CPAR2_701620	bHLH transcriptional regulator required for white-phase cell type; hyphal growth, metabolism, cell-wall gene regulator; roles in adhesion, virulence; Cph1p and Efg1p have role in host cytokine response; binds E-box; T206 phosphorylated
orf19.2023	HGT7	CPAR2_212860	Putative glucose transporter, major facilitator superfamily; glucose-, fluconazole-, Snf3p-induced, expressed at high glucose; upregulated in biofilm; C. albicans glucose transporter family comprises 20 members; 12 TM regions predicted
orf19.3127	CZF1	CPAR2_501290	Transcriptional regulator of white-opaque switching frequency; hyphal growth regulator; expression in S. cerevisiae causes dominant-negative inhibition of pheromone response; required for yeast cell adherence to silicone substrate
orf19.5994	RHB1	CPAR2_405410	Putative small G protein from the Ras superfamily involved in cell wall integrity and control of filamentous growth under nitrogen starvation
orf19.2356	CRZ2	CPAR2_203050	Zinc finger transcription factor; crz1 not crz2 null mutation suppresses fluconazole resistance of homozygous cka2 null (CK2 kinase defective); Rim101p-downregulated at pH 8; required for yeast cell adherence to silicone substrate
orf19.867	orf19.867	CPAR2_211430	Ortholog(s) have ribosome localization
orf19.868	ADAEC	CPAR2_211420	Protein of unknown function; transcription is specific to white cell type
orf19.4960	orf19.4960	CPAR2_202700	Ortholog(s) have spermine synthase activity, role in pantothenate biosynthetic process, spermine biosynthetic process and cytoplasm localization
orf19.4961	STP2	CPAR2_202710	Amino-acid-regulated transcription factor, activates transcription of amino acid permease genes; activated by amino-acid-induced proteolytic processing (Ssy1p, Csh3p dependent); required for alkalinization of growth medium
orf19.5908	TEC1	CPAR2_805930	TEA/ATTS transcription factor; involved in white cell pheromone response, regulates hypha-specific genes, wild-type biofilm formation; regulates BCR1; transcription regulated by Cph2p in some conditions; alkaline-, and biofilm-induced
orf19.5992	WOR2	CPAR2_405400	Transcriptional regulator of white-opaque switching; required for maintenance of opaque state; Hap43p-induced gene
orf19.3869	orf19.3869	CPAR2_204970	Predicted ORF in Assemblies 19, 20 and 21; regulated by Tsa1p, Tsa1Bp in minimal media at 37 deg; shows colony morphology-related gene regulation by Ssn6p
orf19.3369	MOH1	CPAR2_403470	Protein similar to S. cerevisiae Moh1p; transcription is induced in response to alpha pheromone in SpiderM medium; transcriptionally activated by Mnl1p under weak acid stress; possibly essential gene (UAU1 method); biofilm-induced
orf19.740	HAP41	CPAR2_500870	Hap43p-repressed gene; not required for response to low iron; transcriptionally activated by Mnl1p under weak acid stress
orf19.6713	orf19.6713	CPAR2_808100	Has domain(s) with predicted nucleic acid binding, zinc ion binding activity and intracellular localization
orf19.3264	CCE1	CPAR2_800960	Putative Holliday junction resolving enzyme; similar to S. cerevisiae Cce1p
orf19.4936.1	orf19.4936.1	CPAR2_801790	Putative adhesin-like protein
orf19.5991	orf19.5991	CPAR2_405390	Ortholog(s) have role in maturation of 5.8S rRNA from tricistronic rRNA transcript (SSU-rRNA, 5.8S rRNA, LSU-rRNA), maturation of LSU-rRNA from tricistronic rRNA transcript (SSU-rRNA, 5.8S rRNA, LSU-rRNA)
orf19.6548	ISU1	CPAR2_702510	Protein with similarity to NifU; possible role in iron-sulfur cluster biogenesis; transcriptionally regulated by iron; expression greater in low iron; transcription is upregulated in both intermediate and mature biofilms
orf19.4210	orf19.4210	CPAR2_603610	Ortholog(s) have phospholipase A2 activity, role in cardiolipin acyl-chain remodeling and mitochondrion localization
orf19.4211	FET3	CPAR2_603600	Multicopper oxidase; required for growth in low-iron; required for prostaglandin E2 production; functional homolog of S. cerevisiae Fet3p; ketoconazole, caspofungin, amphotericin B repressed; regulated by Sef1p, Sfu1p, and Hap43p
orf19.7053	GAC1	CPAR2_301020	Putative regulatory subunit of serine/threonine phosphoprotein phosphatase 1; fluconazole-induced; biofilm-induced; caspofungin repressed; transcriptionally activated by Mnl1p under weak acid stress; regulated by Nrg1p, Tup1p
orf19.7336	orf19.7336	CPAR2_200970	Predicted membrane transporter, member of the drug:proton antiporter (14 spanner) (DHA2) family, major facilitator superfamily (MFS)
orf19.1961	orf19.1961	CPAR2_303830	Planktonic growth-induced gene
orf19.4166	ZCF21	CPAR2_401180	Predicted Zn2-Cys6 zinc-finger protein; mutants display increased colonization of mouse kidneys
orf19.4167	orf19.4167	CPAR2_401190	Ortholog of C. parapsilosis CDC317 : CPAR2_401190, Candida tenuis NRRL Y-1498 : CANTEDRAFT_102983, Debaryomyces hansenii CBS767 : DEHA2G21780g and Candida dubliniensis CD36 : CD36_40800
orf19.7150	NRG1	CPAR2_300790	Transcriptional repressor; regulates chlamydospore development, hyphal gene induction, virulence genes, and genes involved in rescue/stress responses; effects both Tup1p-dependent (major) and -independent (minor) regulation; biofilm-induced
orf19.2724	orf19.2724	CPAR2_400250	Hap43p-repressed gene; late-stage biofilm-induced
orf19.7539	INO2	CPAR2_800440	Transcriptional activator that forms a heterodimer with Ino4p; likely regulates genes involved in phosphatidylcholine and phosphatidylinositol biosynthesis, fatty acid beta-oxidation, and peroxisome biogenesis
orf19.5626	orf19.5626	CPAR2_600930	Biofilm-induced gene; Plc1p-regulated; transcriptionally activated by Mnl1p under weak acid stress
orf19.4459	orf19.4459	CPAR2_105070	Protein similar to S. cerevisiae Ynl234wp, which is a putative heme-binding stress-related protein; transposon mutation affects filamentous growth
orf19.7380	orf19.7380	CPAR2_806840	Has domain(s) with predicted nucleic acid binding, nucleotide binding activity
orf19.90	orf19.90	CPAR2_603130	Ortholog(s) have cytoplasm localization
orf19.2765	PGA62	CPAR2_403180	Adhesin-like cell wall protein; putative GPI-anchor; fluconazole-induced; regulated by iron; expression greater in high iron; induced during cell wall regeneration; Cyr1p or Ras1p downregulated; positively regulated by Tbf1p
orf19.6514	CUP9	CPAR2_301340	Genecupregulated in clinical isolates from HIV+ patients with oral candidiasis; transcription reduced upon yeast-hyphal switch; ketoconazole-induced; Plc1p-regulated; shows colony morphology-related Ssn6p regulation; biofilm-induced gene
orf19.5728	orf19.5728	CPAR2_600870	Has domain(s) with predicted electron carrier activity, heme binding, oxidoreductase activity, acting on paired donors and with incorporation or reduction of molecular oxygen, more
orf19.1105.2	PGA56	CPAR2_302990	Regulator of sorbose utilization; putative GPI-anchor; predicted helix-loop helix domain; hyphal induced; induced during cell wall regeneration; colony morphology-related gene regulation by Ssn6p; transcription activated by Tbf1p, Hap43p
orf19.4884	WOR1	CPAR2_805000	Transcriptional regulator ("master switch") of white-opaque phenotypic switching; required to establish and maintain the opaque state; opaque-specific, nuclear; regulates its own expression; suggested role in regulation of adhesion factors
orf19.4527	HGT1	CPAR2_108370	High-affinity glucose transporter, member of major facilitator superfamily; transcription induced by progesterone and by drugs including chloramphenicol and benomyl; likely essential for growth, based on an insertional mutagenesis strategy
orf19.467	orf19.467	CPAR2_202450	Ortholog of C. parapsilosis CDC317 : CPAR2_202450, Debaryomyces hansenii CBS767 : DEHA2F14476g, Candida dubliniensis CD36 : CD36_29160 and Pichia stipitis Pignal : PICST_68514
orf19.4752	MSN4	CPAR2_301730	Zinc finger transcription factor; similar to S. cerevisiae Msn4p, but not a significant stress response regulator in C. albicans; partly complements STRE-activation defect of S. cerevisiae msn2 msn4 double mutant; biofilm-induced gene
orf19.4753	PFK26	CPAR2_301740	Putative 6-phosphofructo-2-kinase; protein repressed during the mating process; planktonic growth-induced gene
orf19.3740	PGA23	CPAR2_801300	Putative GPI-anchored protein of unknown function; transcription is negatively regulated by Rim101p; regulated by Cyr1p; shows colony morphology-related gene regulation by Ssn6p
orf19.3742	orf19.3742	CPAR2_801310	Predicted ORF in Assemblies 19, 20 and 21; expression regulated during planktonic growth; greater mRNA abundance observed in a cyr1 homozygous null mutant than in wild type
orf19.1277	orf19.1277	CPAR2_500610	Hap43p-repressed gene; repressed by Rgt1p; late-stage biofilm-induced gene
orf19.3414	SUR7	CPAR2_602600	Protein required for normal cell wall, plasma membrane, cytoskeletal organization, endocytosis; localizes to eisosome subdomains of plasma membrane; four transmembrane motifs; mutant shows ectopic, chitin-rich cell wall; fluconazole-induced
orf19.7152	orf19.7152	CPAR2_300800	Protein similar to Aspergillus CYSK O-acetylserine sulfhydrylase, suggesting that C. albicans uses an O-acetyl-serine (OAS) pathway of sulfur assimilation; upregulated in biofilm; protein level decreases in stationary phase cultures
orf19.2199	PHO86	CPAR2_104950	Putative endoplasmic reticulum protein; possibly adherence-induced
orf19.1362	SMM1	CPAR2_407130	Putative dihydrouridine synthase; Hap43p-induced gene; transcription is upregulated in both intermediate and mature biofilms
orf19.1363	orf19.1363	CPAR2_407140	Putative protein of unknown function; late-stage biofilm-induced gene; Plc1p-regulated; transcriptionally activated by Mnl1p under weak acid stress
orf19.7400	ALS7	CPAR2_404800	ALS family protein; hypermutable contingency gene; growth-regulated, downregulated in biofilm; two variable repeat regions; expression in S. cerevisiae does not confer adhesiveness; ALS family includes adhesins, cell-surface glycoproteins
orf19.723	BCR1	CPAR2_205990	C2H2 zinc finger transcription factor; master regulator of biofilm formation; mutation affects filamentous growth, adherence; regulates cell-surface-associated genes; filament induced; Tup1p-, Tec1p-, Mnl1p-regulated; mRNA binds to She3p
orf19.255	ZCF1	CPAR2_102000	Predicted zinc-cluster protein; possibly transcriptionally regulated upon hyphal formation; late-stage biofilm-induced; intron in 5'-UTR; mutants display decreased colonization of mouse kidneys
orf19.2892	orf19.2892	CPAR2_501110	Ortholog of C. parapsilosis CDC317 : CPAR2_501110, Candida tenuis NRRL Y-1498 : CANTEDRAFT_119393, Debaryomyces hansenii CBS767 : DEHA2E08976g and Candida dubliniensis CD36 : CD36_45910
orf19.4056	BRG1	CPAR2_107940	DNA-binding transcription factor involved in control of biofilm formation; recruits Hda1p to promoters of hypha-specific genes; transposon mutation affects filamentous growth; Hap43p-repressed gene; late-stage biofilm-induced
orf19.4531	orf19.4531	CPAR2_108270	Putative PDR-subfamily ABC transporter
orf19.1285	orf19.1285	CPAR2_502260	Plasma membrane-localized protein of unknown function; Hap43p-repressed gene
orf19.3190	HAL9	CPAR2_303520	Protein with Zn(2)-Cys(6) binuclear cluster; gene in zinc cluster region of Chr. 5; transcriptionally activated by Mnl1p in weak acid; similar to S. cerevisiae Hal9p, which is a putative transcription factor involved in salt tolerance
orf19.7561	DEF1	CPAR2_200930	Regulator of RNA polymerase II; required for filamentous growth and epithelial cell escape, dissemination in RHE model; induced by fluconazole, high cell density; Efg1p/hyphally regulated; role in adhesion and hyphal growth on solid surface
orf19.4318	MIG1	CPAR2_101340	Transcriptional repressor; regulates genes for carbon source utilization; Tup1p-dependent, -independent functions; upregulated in biofilm and planktonic cultures; hyphal downregulated; Hap43p and caspofungin repressed
orf19.6127	LPD1	CPAR2_205940	Putative dihydrolipoamide dehydrogenase; soluble in hyphae; antigenic in human oral infection and murine systemic infection; macrophage-induced protein; protein present in exponential and stationary phase yeast cultures; Hap43p-repressed
orf19.4866	CPP1	CPAR2_804460	VH1 family MAPK phosphatase; regulates Cst20p-Hst7p-Cek1p-Cph1p hyphal growth pathway; represses yeast to hyphal switch; required for virulence in mouse systemic infection; more mRNA in yeast than hyphae; pheromone-induced
orf19.1106	orf19.1106	CPAR2_303000	Protein with Mob2p-dependent hyphal regulation; fluconazole-induced
orf19.7247	RIM101	CPAR2_700450	Transcription factor involved in alkaline pH response; required for alkaline-induced hyphal growth; role in virulence in mouse systemic infection; activated by C-terminal proteolytic cleavage; mediates both positive and negative regulation
orf19.4952	orf19.4952	CPAR2_202620	Late-stage biofilm-induced gene
orf19.1189	orf19.1189	CPAR2_603450	Late-stage biofilm-induced gene; transcription regulated upon yeast-hyphal switch; transcriptionally activated by Mnl1p under weak acid stress; contains a 5' UTR intron
orf19.4867	SWE1	CPAR2_700800	Putative protein kinase with a role in control of growth and morphogenesis, required for full virulence; mutant cells are small, rounded, and sometimes binucleate; not required for filamentous growth; mutant is hypersensitive to caspofungin
orf19.4869	SFU1	CPAR2_700810	Transcriptional regulator of iron-responsive genes; represses iron utilization genes if iron is present; Hap43p-repressed; promotes gastrointestinal commensalism in mice
orf19.3669	SHA3	CPAR2_106120	Putative serine/threonine kinase involved in glucose transport; transposon mutation affects filamentous growth; fluconazole-induced; ketoconazole-repressed; induced in by alpha pheromone; possibly essential (UAU1 method); biofilm-induced
orf19.5032	SIM1	CPAR2_202950	Putative adhesin-like protein involved in cell wall maintenance, redundant with Sun41p; possibly secreted; macrophage-downregulated gene; transcription is negatively regulated by Rim101p, Cyr1p, Ras1p
orf19.3674	GAL102	CPAR2_106160	UDP-glucose 4,6-dehydratase with role in mannosylation of cell wall proteins; mutation confers hypersensitivity to toxic ergosterol analog; overlaps orf19.3673
orf19.3675	GAL7	CPAR2_106170	Putative galactose-1-phoshphate uridyl transferase; downregulated by hypoxia, upregulated by ketoconazole; macrophage/pseudohyphal-repressed
orf19.6202	RBT4	CPAR2_208800	Protein similar to plant pathogenesis-related proteins; required for virulence in mouse systemic and rabbit corneal infections; not required for filamentation; mRNA binds to She3p and is localized to hyphal tips; Hap43p-induced gene
orf19.454	SFL1	CPAR2_205120	Transcription factor involved in negative regulation of flocculation and filamentous growth; induced in core caspofungin response
orf19.3969	SFL2	CPAR2_101060	Probable transcription factor required for filamentous growth; required for virulence in an RHE model but not in mouse systemic infection; upregulated upon RHE infection but C. dubliniensis ortholog is not upregulated
orf19.7381	AHR1	CPAR2_806830	Zinc-finger transcription factor involved in regulation of adhesion genes; involved in white-opaque switch; forms complex with Mcm1p; null mutant displays sensitivity to 5-fluorocytosine and to lithium chloride
orf19.2767	PGA59	CPAR2_603340	Adhesin-like cell wall protein; putative GPI-anchor; shows colony morphology-related gene regulation by Ssn6p; Hap43p-induced gene
orf19.4792	orf19.4792	CPAR2_207590	Predicted ORF in Assemblies 19, 20 and 21; Plc1p-regulated
orf19.1815	orf19.1815	CPAR2_204310	Ortholog(s) have ribosomal large subunit binding activity
orf19.6817	FCR1	CPAR2_808620	Zinc cluster transcription factor; negative regulator of fluconazole, ketoconazole, brefeldin A resistance; transposon mutation increases filamentous growth; partially suppresses S. cerevisiae pdr1 pdr3 mutant fluconazole sensitivity
orf19.6818	orf19.6818	CPAR2_808610	Ortholog(s) have cytosol, mitochondrion localization
orf19.7239	orf19.7239	CPAR2_700500	Ortholog(s) have role in pheromone-dependent signal transduction involved in conjugation with cellular fusion and membrane raft, plasma membrane localization
orf19.1960	CLN3	CPAR2_303840	G1 cyclin; depletion abolishes budding and causes hyphal growth defects; farnesol regulated, upregulated in biofilm; functional in S. cerevisiae; possibly essential gene, disruptants not obtained by UAU1 method
orf19.451	SOK1	CPAR2_205110	Putative protein kinase: mutants are sensitive to growth on hydrogen peroxide medium; transcription is induced in response to alpha pheromone in SpiderM medium
orf19.3302	orf19.3302	CPAR2_109800	Putative type-1 protein phosphatase targeting subunit; late-stage biofilm-induced gene; transcription downregulated upon yeast-hyphal switch; transcriptionally activated by Mnl1p under weak acid stress
orf19.857	FMO2	CPAR2_207090	Predicted ORF in Assemblies 19, 20 and 21; expression regulated during planktonic growth
orf19.6874	orf19.6874	CPAR2_209750	Putative helix-loop-helix (HLH) transcription factor with a role in filamentous growth
orf19.6984	orf19.6984	CPAR2_405760	Ortholog of C. parapsilosis CDC317 : CPAR2_405760, Candida tenuis NRRL Y-1498 : CANTEDRAFT_116052, Debaryomyces hansenii CBS767 : DEHA2D16940g and Candida dubliniensis CD36 : CD36_85460
orf19.3358	LSC1	CPAR2_109420	Putative succinate-CoA ligase subunit; transcriptionally regulated by iron; expression greater in high iron; fluconazole-induced; f protein present in exponential and stationary growth phase yeast cultures
orf19.3359	ARP8	CPAR2_109410	Putative chromatin-remodeling enzyme complex protein; mutation confers hypersensitivity to toxic ergosterol analog, and to amphotericin B
orf19.2178.1	orf19.2178.1	CPAR2_407590	Ortholog of C. parapsilosis CDC317 : CPAR2_407590, Candida tenuis NRRL Y-1498 : CANTEDRAFT_116308, Debaryomyces hansenii CBS767 : DEHA2C09768g and Candida orthopsilosis Co 90-125 : CORT0C06930
orf19.5933	orf19.5933	CPAR2_807590	Predicted ORF in Assemblies 19, 20 and 21; increased transcription is observed upon benomyl treatment
orf19.1907	EMC9	CPAR2_213650	Protein not essential for viability, induced during the mating process
orf19.2119	NDT80	CPAR2_213640	Activator of CDR1 induction by antifungal drugs; required for wild-type drug resistance; transcriptionally induced upon antifungal drug treatment; similar to S. cerevisiae Ndt80p, which is a meiosis-specific transcriptional regulator
orf19.3707	YHB1	CPAR2_101680	Nitric oxide dioxygenase, acts in nitric oxide scavenging/detoxification; role in virulence in mouse; transcription activated by NO, macrophage interaction; hyphal downregulated; mRNA binds to She3p; Hap43p-repressed
orf19.3010.1	ECM33	CPAR2_108560	GPI-anchored cell wall protein; mutants show cell-wall defects and reduced adhesion, host cell damage, and endocytosis; mutant infection is immunoprotective in murine model; fluconazole-induced; caspofungin repressed
orf19.4921.1	orf19.4921.1	CPAR2_801610	Ortholog of C. parapsilosis CDC317 : CPAR2_801610, Candida tenuis NRRL Y-1498 : CANTEDRAFT_102954, Debaryomyces hansenii CBS767 : DEHA2E14300g and Candida orthopsilosis Co 90-125 : CORT0A01680
orf19.3001	TEM1	CPAR2_110280	Protein similar to S. cerevisiae Tem1p, which is a GTPase involved in termination of the M phase of the cell cycle; induced under Cdc5p depletion
orf19.3002	RPS1	CPAR2_110290	Putative ribosomal protein 10 of the 40S subunit, elicits a host antibody response during infection; transcription is induced during active growth
orf19.3338	orf19.3338	CPAR2_109270	Ortholog of C. parapsilosis CDC317 : CPAR2_109270, Candida tenuis NRRL Y-1498 : CANTEDRAFT_93810, Debaryomyces hansenii CBS767 : DEHA2A09504g and Candida dubliniensis CD36 : CD36_01380
orf19.6408	orf19.6408	CPAR2_206000	Hap43p-repressed gene; induced during planktonic growth
orf19.4000	GRF10	CPAR2_502700	Putative homeodomain transcription factor; null mutant exhibits adenine auxotrophy
orf19.6852	orf19.6852	CPAR2_105370	Biofilm-induced gene; ortholog of S. cerevisiae RMD6
orf19.3334	RPS21	CPAR2_109250	Predicted ribosomal protein; genes encoding cytoplasmic ribosomal subunits, translation factors, and tRNA synthetases are downregulated upon phagocytosis by murine macrophage; transcription is positively regulated by Tbf1p
orf19.3335	orf19.3335	CPAR2_109260	Plasma membrane protein; shows colony morphology-related gene regulation by Ssn6p; repressed by nitric oxide
orf19.828	orf19.828	CPAR2_211380	Putative ribosomal protein, large subunit, mitochondrial precursor; decreased expression in response to prostaglandins
orf19.829	SCH9	CPAR2_211370	Protein kinase involved in growth control, normal cell size, resistance to rapamycin and cations, chlamydospore formation, filamentous growth under some conditions, and virulence; prevents hypha formation under hypoxia at high CO2 levels
orf19.1093	FLO8	CPAR2_601080	Transcription factor; required for hyphal formation and CO2 induced white-opaque switching; regulates hyphal gene expression; required for virulence in mouse systemic infection; binds Efg1p; binds Mss11p via LisH motif; has LUFS domain
orf19.6983	orf19.6983	CPAR2_405750	Hap43p-repressed gene; repressed by nitric oxide
orf19.6873	RPS8A	CPAR2_209730	Small 40S ribosomal subunit protein; gene is induced by ciclopirox olamine; genes encoding cytoplasmic ribosomal subunits are downregulated upon phagocytosis by murine macrophage; intron in 5'-UTR; Hap43p-induced gene
orf19.6873.1	orf19.6873.1	CPAR2_209740	Ortholog(s) have electron carrier activity, iron ion binding, zinc ion binding activity, role in peptidyl-diphthamide biosynthetic process from peptidyl-histidine, tRNA wobble uridine modification and cytosol, nucleus localization
orf19.3554	AAT1	CPAR2_206490	Aspartate aminotransferase; soluble protein in hyphae; macrophage-induced protein; alkaline upregulated; amphotericin B repressed; gene used for strain identification by multilocus sequence typing; farnesol-, Hap43p-induced; GlcNAc-induced
orf19.3555	BUD14	CPAR2_206480	Putative SH3-domain-containing protein
orf19.5267	orf19.5267	CPAR2_805160	Putative cell wall adhesin-like protein; downregulated in core caspofungin response; transcription repressed by alpha pheromone in SpiderM medium; transcription repressed in ace2 null mutant; biofilm- and planktonic growth-induced
orf19.7313	SSU1	CPAR2_701220	Protein similar to S. cerevisiae Ssu1p sulfite transport protein; transposon mutation affects filamentous growth; regulated by Gcn2p and Gcn4p; induced by nitric oxide; Hap43p-repressed; biofilm-induced
orf19.7314	CDG1	CPAR2_701230	Putative cysteine dioxygenases; expression is regulated upon white-opaque switching; transcription is upregulated in both intermediate and mature biofilms
orf19.1486	orf19.1486	CPAR2_210310	Late-stage biofilm-induced gene; regulated by Sef1p-, Sfu1p-, and Hap43p
orf19.177	orf19.177	CPAR2_803830	Has domain(s) with predicted phosphatidylinositol binding activity and role in cell communication
orf19.2929	GSC1	CPAR2_106400	Subunit of beta-1,3-glucan synthase; essential; gsc1 allele determines resistance/sensitivity to echinocandin antifungals; 16 predicted membrane-spanning regions; mRNA abundance declines after yeast-to-hyphal transition; fungal-specific
orf19.2457	orf19.2457	CPAR2_107300	Ortholog of C. parapsilosis CDC317 : CPAR2_107300, Candida tenuis NRRL Y-1498 : CANTEDRAFT_136821, Candida dubliniensis CD36 : CD36_05580 and Pichia stipitis Pignal : PICST_28353
orf19.4670	CAS5	CPAR2_400410	Zinc finger transcription factor, cell wall damage response; required for adherence, response/resistance to caspofungin; repressed in core stress response; mutants have reduced CFU in mice and hyphal defect during C. elegans infection
orf19.6556	orf19.6556	CPAR2_702570	Late-stage biofilm-induced gene
orf19.395	ENO1	CPAR2_207210	Enolase, enzyme of glycolysis and gluconeogenesis; major cell-surface antigen; binds host plasmin/plasminogen; immunoprotective; phagocytosis, biofilm and planktonic growth-induced; farnesol-downregulated; possibly essential; Hap43p-induced
orf19.396	EAF6	CPAR2_207200	Subunit of the NuA4 histone acetyltransferase complex; Hap43p-repressed gene
orf19.6586	orf19.6586	CPAR2_702640	Late-stage biofilm-induced gene; increased transcription observed upon benomyl treatment or in an azole-resistant strain that overexpresses MDR1; shows colony morphology-related regulation by Ssn6p; induced by nitric oxide; Hap43p-repressed
orf19.1727	PMC1	CPAR2_503860	Vacuolar calcium P-type ATPase; transcription is regulated by calcineurin and fluconazole; mutant shows increased resistance to fluconazole or lithium, and increased sensitivity to calcium
orf19.1224	FRP3	CPAR2_104450	Putative ammonium transporter; upregulated in the presence of human neutrophils; fluconazole-downregulated; repressed by nitric oxide
orf19.6783	orf19.6783	CPAR2_808940	Putative geranylgeranyltransferase regulatory component
orf19.3670	GAL1	CPAR2_106130	Galactokinase; transcription regulated by galactose, Mig1p, Tup1p, Hap43p; virulenct in mice; farnesol- and hypoxia-downregulated in biofilm; fluconazole- and ketoconazole-induced; stationary phase enriched protein; GlcNAc-induced protein
orf19.3672	GAL10	CPAR2_106140	UDP-glucose 4-epimerase required for galactose utilization; mutant has cell wall defects and increased filamentation; fluconazole- and ketoconazole-induced; stationary phase enriched protein; late-stage biofilm-induced gene; GlcNAc-induced
orf19.2021	HGT8	CPAR2_212850	High-affinity glucose transporter of the major facilitator superfamily; 20 members in the C. albicans glucose transporter family; 12 probable membrane-spanning segments; gene has intron; expressed in rich medium; biofilm-induced
orf19.7296	orf19.7296	CPAR2_701510	Putative cation conductance protein; similar to stomatin mechanoreception protein; plasma-membrane localized; induced by Rgt1p
orf19.1996	CHA1	CPAR2_213940	Similar to catabolic serine/threonine dehydratases; negatively regulated by Rim101p; expression greater in low iron; regulated on white-opaque switching; filament induced; transposon mutation affects filamentous growth; biofilm-induced
orf19.1690	TOS1	CPAR2_503650	Protein similar to alpha agglutinin anchor subunit; secreted; exogenously expressed protein is a substrate for Kex2p processing in vitro; fluconazole-induced; induced by alpha pheromone in SpiderM medium; Hap43p-induced
orf19.1779	MP65	CPAR2_407410	Cell surface mannoprotein; cell-wall glucan metabolism, biofilm, adhesion; adhesin motif; O-glycosylation; induced by heat, germ tube formation, wall regeneration; mycelial antigen; diagnostic marker; fluconazole-repressed
orf19.1777	orf19.1777	CPAR2_407450	Ortholog(s) have ubiquitin-specific protease activity, role in endocytosis, protein deubiquitination, regulation of protein kinase activity and cell division site, cytosol, nucleus, transport vesicle localization
orf19.656	DPP1	CPAR2_207800	Putative diacylglycerol pyrophosphate phosphatase of diacylglycerol production for phospholipid biosynthesis; downregulation correlates with clinical development of fluconazole resistance
orf19.4890	CLA4	CPAR2_804640	Ste20p family Ser/Thr kinase required for wild-type filamentous growth, organ colonization and virulence in mouse systemic infection; role in chlamydospore formation; functional homolog of S. cerevisiae Cla4p; mutant caspofungin sensitive
orf19.5114	orf19.5114	CPAR2_206920	Ortholog(s) have phosphatidylinositol-3-phosphate binding activity, role in late endosome to Golgi transport, protein localization and cytosol, endosome, nucleus localization
orf19.2398	orf19.2398	CPAR2_802270	Hap43p-repressed gene; possible increased transcription in an azole-resistant strain that overexpresses CDR1 and CDR2; possibly transcriptionally regulated by Tac1p; induced by Mnl1p under weak acid stress; biofilm-induced
orf19.6937	PTR2	CPAR2_503540	Putative oligopeptide transporter; regulated by Stp2p and Stp3p; transcriptionally induced upon phagocytosis by macrophage; downregulated by Rim101p at pH 8; biofilm-induced
orf19.7512	orf19.7512	CPAR2_800520	Has domain(s) with predicted electron carrier activity, heme binding, oxidoreductase activity, acting on paired donors and with incorporation or reduction of molecular oxygen, more
orf19.2501	FLC1	CPAR2_102220	Protein involved in heme uptake; putative FAD transporter, similar to S. cerevisiae Flc1p; regulated by iron; macrophage-induced gene; mutant shows defect in filamentous growth
orf19.3278	GSY1	CPAR2_206270	Putative UDP glucose/starch glucosyltransferase; transcript repressed by yeast-hyphal switch, Efg1p-regulated; strong oxidative stress induced; colony morphology-related regulation by Ssn6p; stationary phase enriched; biofilm-induced
orf19.4390	orf19.4390	CPAR2_801990	Predicted ORF in Assemblies 19, 20 and 21; transcription is repressed in response to alpha pheromone in SpiderM medium; transcriptionally activated by Mnl1p under weak acid stress
orf19.4972	orf19.4972	CPAR2_202930	Putative transcription factor with zinc finger DNA-binding motif
orf19.5203	orf19.5203	CPAR2_105150	Hap43p-induced gene
orf19.1756	GPD1	CPAR2_407170	Protein similar to S. cerevisiae glycerol-3-phosphate dehydrogenase (enzyme of glycerol biosynthesis); biofilm-induced expression; regulated by Efg1p; regulated by Tsa1p, Tsa1Bp under H2O2 stress conditions
orf19.3618	YWP1	CPAR2_806670	Secreted yeast cell wall protein; possible role in dispersal in host; mutation causes increased adhesion and biofilm formation; stable propeptide; regulated by growth phase, phosphate, Ssk1p, Ssn6p, Efg1p, Efh1p, Hap43p; mRNA binds to She3p
orf19.1822	UME6	CPAR2_803820	Zinc cluster DNA-binding transcription factor required for wild-type hyphal extension, virulence, adherence to plastic; filament induced; regulated by Nrg1p, Tup1p, Rfg1p, alkaline conditions; expression promotes highly filamentous biofilms
orf19.3474	IPL1	CPAR2_601410	Putative Aurora kinase; Hap43p-induced gene; induced during planktonic growth; possibly an essential gene, disruptants not obtained by UAU1 method
orf19.3475	orf19.3475	CPAR2_601420	Described as a Gag-related protein; hyphal induced; downregulation correlates with clinical development of fluconazole resistance; repressed by nitric oxide, 17-beta-estradiol, ethynyl estradiol
orf19.1311	SPO75	CPAR2_403610	Ortholog(s) have role in ascospore wall assembly
orf19.2726	orf19.2726	CPAR2_400240	Putative plasma membrane protein; Plc1p-regulated
orf19.1313	CDR3	CPAR2_403600	Transporter of the Pdrp/Cdrp family of the ATP-binding cassette (ABC) superfamily; transports phospholipids in an out-to-in direction; expressed in opaque-phase cells; induced by macrophage interaction; fluconazole-downregulated
orf19.6798	SSN6	CPAR2_808810	Functional homolog of S. cerevisiae Cyc8p/Ssn6p; Ssn6p and Tup1p regulate distinct sets of genes; hyphal growth regulator; overexpression or mutation causes avirulence in mouse IV infection; TPR motifs; repressed during hyphal growth
orf19.4152	CEF3	CPAR2_501710	Translation elongation factor 3; antigenic in humans; predicted C-term nucleotide-binding active site; protein on surface of yeast, not hyphae; polystyrene adherence induced; higher protein amount in stationary phase; possibly essential
orf19.4153	orf19.4153	CPAR2_501720	Ortholog(s) have NEDD8 activating enzyme activity, role in protein neddylation and cytosol, nucleus localization
orf19.2962	orf19.2962	CPAR2_106530	Ortholog of C. parapsilosis CDC317 : CPAR2_106530, Candida tenuis NRRL Y-1498 : CANTEDRAFT_116800, Debaryomyces hansenii CBS767 : DEHA2C01364g and Candida dubliniensis CD36 : CD36_02530
orf19.220	PIR1	CPAR2_806490	1,3-beta-glucan-linked structural cell wall protein; N-mannosylated, O-glycosylated by Pmt1p; tandem repeats; cell wall defect in heterozygous mutant; hyphal repressed; Hog1p, fluconazole, hypoxia induced; iron, Efg1p, Plc1p, temp regulated
orf19.909	STP4	CPAR2_211740	Putative transcription factor with zinc finger DNA-binding motif; induced in core caspofungin response; shows colony morphology-related gene regulation by Ssn6p; induced by 17-beta-estradiol, ethynyl estradiol
orf19.1963	GDS1	CPAR2_303820	Putative mitochondrial protein; Hap43p-repressed gene
orf19.4883	orf19.4883	CPAR2_403960	Predicted ORF in Assemblies 19, 20 and 21; constitutive expression independent of MTL or white-opaque status
orf19.1979	GIT3	CPAR2_100490	Putative glycerophosphoinositol permease; fungal-specific (no human/murine homolog); alkaline downregulated; transcription specific to white cell type; caspofungin, macrophage/pseudohyphal-repressed; biofilm-induced
orf19.4342	orf19.4342	CPAR2_302555	Biofilm-induced gene
orf19.342	BMT7	CPAR2_102750	Beta-mannosyltransferase, member of a 9-gene family that includes characterized genes BMT1, BMT2, BMT3, and BMT4 with roles in beta-1,2-mannosylation of cell wall phosphopeptidomannan; downregulated in azole-resistant strain; Hap43p-induced
orf19.5131	orf19.5131	CPAR2_704120	Hap43p-repressed gene
orf19.2049	orf19.2049	CPAR2_213070	Plasma membrane-associated protein; heterozygous null mutant displays sensitivity to virgineone
orf19.7084	DFI1	CPAR2_301600	Cell-surface associated glycoprotein; promotes activation of Cek1p in a matrix-dependent manner; N-glycosylated
orf19.7085	orf19.7085	CPAR2_301610	Predicted ORF in Assemblies 19, 20 and 21; induced in core stress response; induced by heavy metal (cadmium) stress via Hog1p; oxidative stress-induced via Cap1p; induced by Mnl1p under weak acid stress; macrophage-downregulated
orf19.4966	orf19.4966	CPAR2_202850	Putative mitochondrial carrier protein; transcription is alkaline upregulated
orf19.6737	orf19.6737	CPAR2_808300	Protein not essential for viability; greater mRNA abundance observed in a cyr1, ras1, or efg1 homozygous null mutant than in wild type
orf19.2638	orf19.2638	CPAR2_502060	Ortholog of C. parapsilosis CDC317 : CPAR2_502060, Candida tenuis NRRL Y-1498 : CANTEDRAFT_115234, Candida dubliniensis CD36 : CD36_53200 and Pichia stipitis Pignal : PICST_32115
orf19.2639	orf19.2639	CPAR2_502050	Ortholog(s) have structural constituent of ribosome activity and mitochondrial large ribosomal subunit localization
orf19.7251	WSC4	CPAR2_700420	Putative cell wall integrity and stress response subunit 4 precursor; transcription is specific to white cell type
orf19.5383	PMA1	CPAR2_502950	Plasma membrane H(+)-ATPase; highly expressed, comprising 20-40% of total plasma membrane protein; abundance increases at stationary phase transition; fluconazole induced; caspofungin repressed; upregulated in RHE model
orf19.7414	ALS6	CPAR2_404790	ALS family protein; expression in S. cerevisiae confers adhesion to gelatin; macrophage-induced gene; N-terminal adhesion domain; ALS family includes cell-surface glycoproteins, some with adhesin function
orf19.6169	ATO1	CPAR2_502800	Putative fungal-specific transmembrane protein; induced by Rgt1p
orf19.5234	RBD1	CPAR2_701000	Rhomboid-like protein; similar to putative intramembrane serine proteases; involved in filamentous growth; Gcn4p-regulated; caspofungin repressed
orf19.1065	SSA2	CPAR2_106940	HSP70 family chaperone; found in cell wall fractions; antigenic; role in import of beta-defensin peptides; ATPase domain binds histatin 5; at surface of hyphae, not yeast-form cells; farnesol-downregulated in biofilm; caspofungin repressed
orf19.935	AGA1	CPAR2_303980	Protein with some similarity to agglutinin subunit; expression is regulated upon white-opaque switching
orf19.4077	MIT1	CPAR2_405190	Protein involved in sphingolipid biosynthesis; required for mannosylation of inositol phosphoceramide (IPC) to form mannosylated sphingolipids MIPC and M(IP)2C; fluconazole, caspofungin induced; macrophage-downregulated gene
orf19.3439	orf19.3439	CPAR2_602420	Predicted ORF in Assemblies 19, 20 and 21; greater mRNA abundance observed in a cyr1 homozygous null mutant than in wild type
orf19.1415	FRE10	CPAR2_401740	Major cell-surface ferric reductase under low-iron conditions; 7 transmembrane regions and a secretion signal predicted; repressed by Tup1p, Rim101p, Ssn6p, Hog1p, caspofungin; ciclopirox olamine induced; not required for filamentous growth
orf19.920	RMT2	CPAR2_303760	Minor protein arginine methyltransferases (PRMT) involved in methylation of arginine residues
orf19.921	orf19.921	CPAR2_303750	Transcriptional regulator required for morphogenesis induced by elevated temperature or Hsp90 compromise; acts downstream of Pcl1p
orf19.2623	ECM22	CPAR2_202000	Putative transcription factor with zinc cluster DNA-binding motif
orf19.1446	CLB2	CPAR2_214040	B-type mitotic cyclin (cyclin-dependent protein kinase regulatory subunit); essential; required for wild-type mitotic exit; role in cell polarization; interacts with catalytic subunit Cdk1p
orf19.5917	STP3	CPAR2_805900	Transcription factor; regulates SAP2, OPT1 expression and thereby protein catabolism for nitrogen source; activated via amino-acid-induced proteolytic processing; macrophage/pseudohyphal-repressed
orf19.5917.3	orf19.5917.3	CPAR2_404400	Ortholog(s) have RNA binding activity, role in poly(A)+ mRNA export from nucleus, transcription-coupled nucleotide-excision repair and transcription export complex localization
orf19.34	GIT1	CPAR2_407640	Glycerophosphoinositol permease, involved in utilization of glycerophosphoinositol as a phosphate source; fungal-specific (no human or murine homolog); transcription negatively regulated by Rim101p; virulence-group-correlated expression;
orf19.35	orf19.35	CPAR2_407630	Biofilm-induced gene
orf19.2495	GSL1	CPAR2_109680	Beta-1,3-glucan synthase subunit; 10 predicted transmembrane regions; caspofungin induced; repressed upon yeast-to-hyphal transition; similar to S. cerevisiae Fks3p; fungal-specific; young biofilm repressed, induced by biofilm drug exposure
orf19.4907	orf19.4907	CPAR2_207300	Putative protein of unknown function; Hap43p-repressed gene; increased transcription is observed upon fluphenazine treatment; possibly transcriptionally regulated by Tac1p; induced by nitric oxide; fungal-specific (no human/murine homolog
orf19.655	PHO84	CPAR2_208160	High-affinity phosphate transporter; expression regulated upon white-opaque switching or biofilm formation; Hog1p, ciclopirox olamine or alkaline induced; caspofungin or stress repressed; upregulated in RHE model; biofilm-, Hap43p-induced
orf19.5843	orf19.5843	CPAR2_204630	Response regulator of a two-component system involved in stress response; late-stage biofilm-induced ; Plc1p-regulated; greater mRNA abundance observed in a cyr1 homozygous null mutant than in wild type
orf19.5021	PDX1	CPAR2_203480	Pyruvate dehydrogenase complex protein X, an essential component of the mitochondrial pyruvate dehydrogenase complex which is involved in the respiratory pathway; protein present in exponential and stationary growth phase yeast cultures
orf19.5022	orf19.5022	CPAR2_203490	Ortholog(s) have inorganic cation transmembrane transporter activity and role in cellular cobalt ion homeostasis, cellular manganese ion homeostasis, cobalt ion transport, manganese ion transport
orf19.4246	orf19.4246	CPAR2_302800	Protein with similarity to S. cerevisiae Ykr070wp; transposon mutation affects filamentous growth; Hog1p-downregulated; shows colony morphology-related gene regulation by Ssn6p; induced during cell wall regeneration; possibly essential gene
orf19.5537	WSC2	CPAR2_601920	Putative cell wall integrity and stress response protein; mRNA binds to She3p
orf19.949	orf19.949	CPAR2_304100	Ortholog of C. parapsilosis CDC317 : CPAR2_304100, Candida tenuis NRRL Y-1498 : CANTEDRAFT_98299, Debaryomyces hansenii CBS767 : DEHA2B07634g and Candida dubliniensis CD36 : CD36_50420
orf19.5539	orf19.5539	CPAR2_601910	Ortholog(s) have role in retrograde vesicle-mediated transport, Golgi to ER and SNARE complex, integral to cytosolic side of endoplasmic reticulum membrane localization
orf19.1959	orf19.1959	CPAR2_303850	Ortholog(s) have ubiquitin-specific protease activity, role in protein deubiquitination and cytosol, ribosome localization
orf19.217	orf19.217	CPAR2_806500	Ortholog(s) have sequence-specific DNA binding activity
orf19.4793	orf19.4793	CPAR2_207530	Putative ribosome-associated protein; Hap43p-induced gene; ortholog of S. cerevisiae TMA16
orf19.3795	AGP3	CPAR2_212620	Putative serine transporter with possible role in assimilation of sulfur; induced upon early biofilm formation; fungal-specific (no human or murine homolog)
orf19.5711	orf19.5711	CPAR2_600610	Putative phosphatidylinositol transfer protein; possibly an essential gene, disruptants not obtained by UAU1 method
orf19.4833	MLS1	CPAR2_803890	Malate synthase; glyoxylate cycle enzyme; no mammalian homolog; transcription induced upon phagocytosis by macrophage; regulated upon white-opaque switching; biofilm-repressed; strong oxidative stress induced; stationary phase enriched
orf19.4900	orf19.4900	CPAR2_201920	Ortholog(s) have alpha-1,3-mannosyltransferase activity and role in protein O-linked glycosylation
orf19.6385	ACO1	CPAR2_205700	Aconitase; expression greater in high iron; 2 upstream CCAAT motifs; amino acid starvation (3-AT), amphotericin B, phagocytosis, farnesol induced; fluconazole-downregulated; Gcn4p-regulated; Hap43p-repressed; antigenic in infection
orf19.5902	RAS2	CPAR2_806010	Protein similar to S. cerevisiae Ras2p, which activates adenylate cyclase and is involved in pseudohyphal growth of S. cerevisiae; transposon mutation affects filamentous growth
Ca_ID	C. albicans gene identifier from Nobile et al. 2012
alt_ID	alternative gene name
Cp_ID	C. parapsilosis orthologous gene identifier
note	CGD note

## Sheet: Table_S6_B
Table S6_B Intergenic regions bound by Efg1 in both C. albicans (Lassak et al 2011) and C. parapsilosis
Lassak_ID	alt_ID	Cp_ID	Growth phase	rank	note
orf19.7152	orf19.7152	CPAR2_300800	yeast	1	Ortholog(s) have cysteine synthase activity, role in cysteine biosynthetic process and mitochondrion localization
orf19.7150	NRG1	CPAR2_300790	yeast	1	Ortholog(s) have double-stranded DNA binding, sequence-specific DNA binding transcription factor activity
orf19.3669	SHA3	CPAR2_106120	yeast	5	Ortholog(s) have protein serine/threonine kinase activity
orf19.4211	FET3	CPAR2_603600	yeast	14	Ortholog(s) have ferroxidase activity, role in cellular response to drug, ferrous iron import, high-affinity iron ion transport, prostaglandin biosynthetic process and endoplasmic reticulum, plasma membrane localization
orf19.4210	orf19.4210	CPAR2_603610	yeast	14	Ortholog(s) have phospholipase A2 activity, role in cardiolipin acyl-chain remodeling and mitochondrion localization
orf19.3675	GAL7	CPAR2_106170	yeast	17	Ortholog(s) have UDP-glucose:hexose-1-phosphate uridylyltransferase activity, role in UDP-D-galactose biosynthetic process, protein galactosylation and cytosol, nucleus localization
orf19.3674	GAL102	CPAR2_106160	yeast	17	Ortholog(s) have dTDP-glucose 4,6-dehydratase activity, role in cellular response to drug, fungal-type cell wall biogenesis and cytosol, nucleus localization
orf19.610	EFG1	CPAR2_701620	yeast	32	Has domain(s) with predicted DNA binding, sequence-specific DNA binding transcription factor activity and role in regulation of transcription, DNA-dependent
orf19.6514	CUP9	CPAR2_301340	yeast	43	Has domain(s) with predicted sequence-specific DNA binding, sequence-specific DNA binding transcription factor activity, role in regulation of transcription, DNA-dependent and nucleus localization
orf19.5994	RHB1	CPAR2_405410	yeast	50	Ortholog(s) have GDP binding, GTP binding, GTPase activity
orf19.6983	orf19.6983	CPAR2_405750	yeast	63	Hap43p-repressed gene in C. albicans
orf19.6984	orf19.6984	CPAR2_405760	yeast	63
orf19.4884	WOR1	CPAR2_805000	yeast	68	Putative transcriptional regulator,master switch of white-opaque phenotypic switching in C. albicans
orf19.5728	orf19.5728	CPAR2_600870	yeast	76	Has domain(s) with predicted electron carrier activity, heme binding, oxidoreductase activity, acting on paired donors and with incorporation or reduction of molecular oxygen, more
orf19.6736	orf19.6736	CPAR2_808290	yeast	99	Ortholog(s) have mitochondrion localization
orf19.6734	TCC1	CPAR2_808280	yeast	99	Ortholog(s) have role in filamentous growth of a population of unicellular organisms in response to pH, negative regulation of transcription from RNA polymerase II promoter, pathogenesis and nucleus localization
orf19.3302	orf19.3302	CPAR2_109800	yeast	103	Putative type-1 protein phosphatase targeting subunit
orf19.2356	CRZ2	CPAR2_203050	yeast	109	Has domain(s) with predicted nucleic acid binding, zinc ion binding activity and intracellular localization
orf19.1961	orf19.1961	CPAR2_303830	yeast	112	Ortholog(s) have nucleus localization
orf19.7592	FAA4	CPAR2_200640	yeast	125	Ortholog(s) have long-chain fatty acid-CoA ligase activity
orf19.7436	AAF1	CPAR2_404190	yeast	140	Possible regulatory protein
orf19.3127	CZF1	CPAR2_501290	yeast	151	Has domain(s) with predicted sequence-specific DNA binding RNA polymerase II transcription factor activity, zinc ion binding activity, role in regulation of transcription, DNA-dependent and nucleus localization
orf19.2823	RFG1	CPAR2_801100	yeast	164	Putative ranscriptional regulator
orf19.5908	TEC1	CPAR2_805930	yeast	175	Ortholog(s) have sequence-specific DNA binding, sequence-specific DNA binding transcription factor activity
orf19.6492	orf19.6492	CPAR2_301160	hyphal	179	Has domain(s) with predicted ATP binding, protein serine/threonine kinase activity and role in protein phosphorylation
orf19.5991	orf19.5991	CPAR2_405390	yeast	187	Ortholog(s) have role in maturation of 5.8S rRNA from tricistronic rRNA transcript (SSU-rRNA, 5.8S rRNA, LSU-rRNA), maturation of LSU-rRNA from tricistronic rRNA transcript (SSU-rRNA, 5.8S rRNA, LSU-rRNA)
orf19.5992	WOR2	CPAR2_405400	yeast	187	Has domain(s) with predicted sequence-specific DNA binding RNA polymerase II transcription factor activity, zinc ion binding activity, role in regulation of transcription, DNA-dependent and nucleus localization
orf19.1822	UME6	CPAR2_803820	hyphal	197	Has domain(s) with predicted sequence-specific DNA binding RNA polymerase II transcription factor activity, zinc ion binding activity, role in regulation of transcription, DNA-dependent and nucleus localization
orf19.2822	orf19.2822	CPAR2_800980	both	202
orf19.4459	orf19.4459	CPAR2_105070	yeast	223	Has domain(s) with predicted heme binding, oxygen binding activity and role in oxygen transport
orf19.7380	orf19.7380	CPAR2_806840	yeast	231	Has domain(s) with predicted nucleic acid binding, nucleotide binding activity
orf19.7381	AHR1	CPAR2_806830	yeast	231	Ortholog(s) have sequence-specific DNA binding, sequence-specific DNA binding transcription factor activity
orf19.2877	PDC11	CPAR2_501020	yeast	233	Ortholog(s) have pyruvate decarboxylase activity
orf19.2876	CBF1	CPAR2_501030	yeast	233	Has domain(s) with predicted role in regulation of transcription, DNA-dependent and nucleus localization
orf19.740	HAP41	CPAR2_500870	yeast	236	Has domain(s) with predicted DNA binding activity, role in regulation of transcription, DNA-dependent and nucleus localization
orf19.7561	DEF1	CPAR2_200930	yeast	242	Has domain(s) with predicted DNA binding activity
orf19.7053	GAC1	CPAR2_301020	yeast	253	Ortholog(s) have heat shock protein binding activity, role in glycogen metabolic process, meiosis, mitotic cell cycle spindle assembly checkpoint, response to heat and protein phosphatase type 1 complex localization
orf19.2892	orf19.2892	CPAR2_501110	yeast	262	Ortholog(s) have role in fungal-type cell wall organization and Golgi apparatus localization
orf19.1355	orf19.1355	CPAR2_405160	hyphal	268	Ortholog(s) have role in tRNA export from nucleus and cytosol, nucleus localization
orf19.1785	orf19.1785	CPAR2_405150	hyphal	268	Hap43p-repressed gene in C. albicans
orf19.4866	CPP1	CPAR2_804460	yeast	284	Ortholog(s) have MAP kinase tyrosine/serine/threonine phosphatase activity, protein tyrosine phosphatase activity and role in hyphal growth, pathogenesis, signal transduction involved in filamentous growth
orf19.1963	GDS1	CPAR2_303820	hyphal	286	Putative mitochondrial protein
orf19.906	ROM2	CPAR2_211760	hyphal	300	Ortholog(s) have Rho guanyl-nucleotide exchange factor activity, phosphatidylinositol-4,5-bisphosphate binding, signal transducer activity
orf19.6713	orf19.6713	CPAR2_808100	yeast	314	Has domain(s) with predicted nucleic acid binding, zinc ion binding activity and intracellular localization
orf19.1357	FCY21	CPAR2_806580	hyphal	362	Ortholog(s) have cytidine transmembrane transporter activity, drug transmembrane transporter activity, nucleobase transmembrane transporter activity
orf19.2023	HGT7	CPAR2_212860	yeast	508	Ortholog(s) have galactose transmembrane transporter activity, glucose transmembrane transporter activity and role in cellular response to drug, galactose metabolic process, galactose transport
orf19.1742	HEM3	CPAR2_404580	hyphal	623	Ortholog(s) have hydroxymethylbilane synthase activity, role in heme biosynthetic process, pathogenesis and cytoplasm, nucleus localization
orf19.90	orf19.90	CPAR2_603130	yeast	757	Ortholog of S. cerevisiae : YFL042C, C. albicans SC5314 : orf19.90 and C. glabrata CBS138 : CAGL0K12760g
orf19.4883	orf19.4883	CPAR2_403960	yeast	784
orf19.905	AVT7	CPAR2_211830	hyphal	809	Ortholog(s) have fungal-type vacuole, plasma membrane localization
orf19.7502	orf19.7502	CPAR2_800410	yeast	846	Hap43p-induced gene in C. albicans
Lassak_ID	C. albicans gene identifier from Lassak et al. 2012
alt_ID	alternative gene name
Cp_ID	C. parapsilosis orthologous gene identifier
Growth phase	C. albicans growth (yeast or hyphal) from Lassak et al. 2012
rank	Efg1 binding rank in C.parapsilosis, from Table S2A
note	CGD note for C. parapsilosis genes

## Sheet: Table S6_C
Table S6_C. Enrichment of GO terms (processes and functions) from genes in Tables S5_A and S5_B
Legend	GOID	Gene Ontology function identifier
	GO_term	Gene Ontology function name
	Cluster frequency	percentage of genes associated to this function in for a particular group of genes
	Background frequency	percentage of genes associated to this function in the whole genome
	Corrected P-value	probability of seeing a similar frequency of genes associated to this term by chance, given the background frequency
	FDR	False Discovery Rate
	Ca_ID	C. albicans gene identifier
Enriched processes for genes in Table S5_A
GOID	GO_term	Cluster frequency	Background frequency	Corrected P-value	FDR	Ca_ID
1900428	regulation of filamentous growth of a population of unicellular organisms	29 out of 218 genes, 13.3%	159 out of 6513 background genes, 2.4%	2.32e-11	0	FLO8:UME6:CLN3:NDT80:ECM22:RFG1:CZF1:HAL9:GAL10:SFL2:BRG1:SFL1:CPP1:WOR1:CLA4:STP2:RBD1:SRR1:TEC1:STP3:WOR2:EFG1:SSN6:NRG1:RIM101:AHR1:DEF1:SCH9:HMS1
40007	growth	56 out of 218 genes, 25.7%	570 out of 6513 background genes, 8.8%	2.99e-11	0	FLO8:CLB2:MP65:UME6:CLN3:CHA1:NDT80:ZCF1:ECM22:PGA59:RFG1:ECM33:CZF1:HAL9:SUR7:SHA3:GAL10:YHB1:ENO1:SFL2:GRF10:BRG1:orf19.4246:orf19.4459:HGT1:SFL1:CAS5:CPP1:WOR1:CLA4:STP2:PDX1:RBD1:SRR1:RAS2:TEC1:STP3:WOR2:RHB1:EFG1:LPD1:CUP9:TCC1:SSN6:FCR1:orf19.6874:NRG1:BCR1:RIM101:SSU1:AHR1:AAF1:DEF1:SCH9:STP4:HMS1
30447	filamentous growth	55 out of 218 genes, 25.2%	553 out of 6513 background genes, 8.5%	3.2e-11	0	FLO8:CLB2:MP65:UME6:CLN3:CHA1:NDT80:ECM22:PGA59:RFG1:ECM33:CZF1:HAL9:SUR7:SHA3:GAL10:YHB1:ENO1:SFL2:GRF10:BRG1:orf19.4246:orf19.4459:HGT1:SFL1:CAS5:CPP1:WOR1:CLA4:STP2:PDX1:RBD1:SRR1:RAS2:TEC1:STP3:WOR2:RHB1:EFG1:LPD1:CUP9:TCC1:SSN6:FCR1:orf19.6874:NRG1:BCR1:RIM101:SSU1:AHR1:AAF1:DEF1:SCH9:STP4:HMS1
10570	regulation of filamentous growth	29 out of 218 genes, 13.3%	166 out of 6513 background genes, 2.5%	7.46e-11	0	FLO8:UME6:CLN3:NDT80:ECM22:RFG1:CZF1:HAL9:GAL10:SFL2:BRG1:SFL1:CPP1:WOR1:CLA4:STP2:RBD1:SRR1:TEC1:STP3:WOR2:EFG1:SSN6:NRG1:RIM101:AHR1:DEF1:SCH9:HMS1
40008	regulation of growth	30 out of 218 genes, 13.8%	193 out of 6513 background genes, 3.0%	6.6e-10	0	FLO8:UME6:CLN3:NDT80:ECM22:RFG1:CZF1:HAL9:GAL10:SFL2:BRG1:SFL1:CPP1:WOR1:CLA4:STP2:RBD1:SRR1:TEC1:STP3:WOR2:EFG1:SSN6:NRG1:BCR1:RIM101:AHR1:DEF1:SCH9:HMS1
44182	filamentous growth of a population of unicellular organisms	46 out of 218 genes, 21.1%	453 out of 6513 background genes, 7.0%	3.01e-09	0	FLO8:MP65:UME6:CLN3:NDT80:ECM22:PGA59:RFG1:ECM33:CZF1:HAL9:SUR7:SHA3:GAL10:YHB1:ENO1:SFL2:GRF10:BRG1:orf19.4246:orf19.4459:HGT1:SFL1:CPP1:WOR1:CLA4:STP2:RBD1:SRR1:RAS2:TEC1:STP3:WOR2:RHB1:EFG1:LPD1:TCC1:SSN6:FCR1:NRG1:RIM101:SSU1:AHR1:DEF1:SCH9:HMS1
51704	multi-organism process	42 out of 218 genes, 19.3%	420 out of 6513 background genes, 6.4%	5.16e-08	0	SSA2:FLO8:MP65:UME6:NDT80:CRZ2:ZCF1:RFG1:GSC1:ECM33:CZF1:SUR7:YWP1:YHB1:ENO1:SFL2:BRG1:MIT1:SFL1:CAS5:CPP1:SWE1:WOR1:CLA4:PDX1:SRR1:TEC1:EFG1:RBT4:ACO1:TCC1:SSN6:NRG1:BCR1:orf19.7239:RIM101:AHR1:ALS7:ALS6:AAF1:DEF1:SCH9
44403	symbiosis, encompassing mutualism through parasitism	21 out of 218 genes, 9.6%	127 out of 6513 background genes, 1.9%	6.84e-07	0	SSA2:MP65:ZCF1:ECM33:YWP1:YHB1:ENO1:CAS5:WOR1:CLA4:TEC1:EFG1:ACO1:NRG1:BCR1:RIM101:ALS7:ALS6:AAF1:DEF1:SCH9
44419	interspecies interaction between organisms	21 out of 218 genes, 9.6%	129 out of 6513 background genes, 2.0%	9.22e-07	0	SSA2:MP65:ZCF1:ECM33:YWP1:YHB1:ENO1:CAS5:WOR1:CLA4:TEC1:EFG1:ACO1:NRG1:BCR1:RIM101:ALS7:ALS6:AAF1:DEF1:SCH9
2001141	regulation of RNA biosynthetic process	48 out of 218 genes, 22.0%	605 out of 6513 background genes, 9.3%	5.51e-06	0	FLO8:orf19.1363:UME6:CLN3:NDT80:CRZ2:ZCF1:ECM22:RFG1:CZF1:HAL9:BUD14:SHA3:GAL1:SFL2:GRF10:BRG1:ZCF21:MIG1:orf19.4342:SFL1:CAS5:MSN4:SFU1:WOR1:STP2:orf19.4972:SRR1:TEC1:STP3:WOR2:EFG1:CUP9:TCC1:SSN6:FCR1:orf19.6874:NRG1:BCR1:RIM101:AHR1:HAP41:AAF1:INO2:SCH9:ADAEC:STP4:HMS1
6355	regulation of transcription, DNA-dependent	48 out of 218 genes, 22.0%	605 out of 6513 background genes, 9.3%	5.51e-06	0	FLO8:orf19.1363:UME6:CLN3:NDT80:CRZ2:ZCF1:ECM22:RFG1:CZF1:HAL9:BUD14:SHA3:GAL1:SFL2:GRF10:BRG1:ZCF21:MIG1:orf19.4342:SFL1:CAS5:MSN4:SFU1:WOR1:STP2:orf19.4972:SRR1:TEC1:STP3:WOR2:EFG1:CUP9:TCC1:SSN6:FCR1:orf19.6874:NRG1:BCR1:RIM101:AHR1:HAP41:AAF1:INO2:SCH9:ADAEC:STP4:HMS1
42710	biofilm formation	20 out of 218 genes, 9.2%	130 out of 6513 background genes, 2.0%	6.44e-06	0	FLO8:MP65:NDT80:CRZ2:ECM33:CZF1:SUR7:YWP1:BRG1:CAS5:WOR1:PDX1:TEC1:EFG1:NRG1:BCR1:AHR1:ALS7:ALS6:DEF1
1900430	positive regulation of filamentous growth of a population of unicellular organisms	16 out of 218 genes, 7.3%	82 out of 6513 background genes, 1.3%	6.44e-06	0	FLO8:UME6:NDT80:ECM22:BRG1:WOR1:CLA4:STP2:SRR1:TEC1:STP3:EFG1:RIM101:DEF1:SCH9:HMS1
90033	positive regulation of filamentous growth	16 out of 218 genes, 7.3%	82 out of 6513 background genes, 1.3%	6.44e-06	0	FLO8:UME6:NDT80:ECM22:BRG1:WOR1:CLA4:STP2:SRR1:TEC1:STP3:EFG1:RIM101:DEF1:SCH9:HMS1
51252	regulation of RNA metabolic process	48 out of 218 genes, 22.0%	614 out of 6513 background genes, 9.4%	8.94e-06	0	FLO8:orf19.1363:UME6:CLN3:NDT80:CRZ2:ZCF1:ECM22:RFG1:CZF1:HAL9:BUD14:SHA3:GAL1:SFL2:GRF10:BRG1:ZCF21:MIG1:orf19.4342:SFL1:CAS5:MSN4:SFU1:WOR1:STP2:orf19.4972:SRR1:TEC1:STP3:WOR2:EFG1:CUP9:TCC1:SSN6:FCR1:orf19.6874:NRG1:BCR1:RIM101:AHR1:HAP41:AAF1:INO2:SCH9:ADAEC:STP4:HMS1
50896	response to stimulus	78 out of 218 genes, 35.8%	1298 out of 6513 background genes, 19.9%	1.62e-05	0	SSA2:FLO8:CDR3:CLB2:PMC1:GPD1:MP65:UME6:CLN3:HGT7:NDT80:PIR1:CRZ2:GSL1:orf19.2726:PGA62:PGA59:orf19.2822:RFG1:GSC1:TEM1:ECM33:CZF1:HAL9:ARP8:SUR7:SHA3:GAL1:GAL10:GAL102:YHB1:PGA23:ENO1:EAF6:SFL2:BRG1:FET3:orf19.4246:MIG1:orf19.4459:SOK1:HGT1:SFL1:CAS5:MSN4:CPP1:SWE1:SFU1:orf19.4883:CLA4:STP2:WSC2:SRR1:RAS2:TEC1:STP3:orf19.5917.3:RHB1:EFG1:LPD1:RBT4:ACO1:orf19.6586:TCC1:SSN6:FCR1:GAC1:NRG1:BCR1:or…
50789	regulation of biological process	80 out of 218 genes, 36.7%	1351 out of 6513 background genes, 20.7%	1.89e-05	0	FLO8:orf19.1363:CLB2:orf19.1777:MP65:UME6:CLN3:NDT80:PHO86:CRZ2:ZCF1:ECM22:orf19.2726:RFG1:GSC1:TEM1:CZF1:HAL9:RPS21:IPL1:BUD14:SHA3:GAL1:GAL10:ENO1:SFL2:GRF10:BRG1:ZCF21:MIG1:orf19.4342:SOK1:HGT1:SFL1:CAS5:MSN4:orf19.4792:CPP1:SWE1:SFU1:orf19.4883:WOR1:CLA4:STP2:orf19.4972:SIM1:orf19.5131:RBD1:WSC2:orf19.5711:SRR1:RAS2:TEC1:STP3:WOR2:RHB1:EFG1:LPD1:ACO1:CUP9:TCC1:orf19.6783:SSN6:FCR1:orf19.6874:…
65007	biological regulation	86 out of 218 genes, 39.4%	1503 out of 6513 background genes, 23.1%	2.13e-05	0	FLO8:CDR3:orf19.1363:CLB2:PMC1:GPD1:orf19.1777:MP65:UME6:CLN3:NDT80:PHO86:CRZ2:ZCF1:ECM22:orf19.2726:RFG1:GSC1:TEM1:CZF1:HAL9:RPS21:IPL1:BUD14:SHA3:GAL1:GAL10:ENO1:SFL2:GRF10:BRG1:ZCF21:MIG1:orf19.4342:SOK1:HGT1:SFL1:CAS5:MSN4:orf19.4792:CPP1:SWE1:SFU1:orf19.4883:WOR1:CLA4:orf19.4907:STP2:orf19.4972:orf19.5022:SIM1:orf19.5131:RBD1:WSC2:orf19.5711:SRR1:RAS2:TEC1:STP3:WOR2:RHB1:EFG1:LPD1:ACO1:CUP9:…
51171	regulation of nitrogen compound metabolic process	51 out of 218 genes, 23.4%	698 out of 6513 background genes, 10.7%	2.72e-05	0	FLO8:orf19.1363:UME6:CLN3:NDT80:CRZ2:ZCF1:ECM22:RFG1:CZF1:HAL9:BUD14:SHA3:GAL1:SFL2:GRF10:BRG1:ZCF21:MIG1:orf19.4342:SFL1:CAS5:MSN4:SFU1:WOR1:STP2:orf19.4972:SIM1:orf19.5711:SRR1:TEC1:STP3:WOR2:EFG1:CUP9:TCC1:orf19.6783:SSN6:FCR1:orf19.6874:NRG1:BCR1:RIM101:AHR1:HAP41:AAF1:INO2:SCH9:ADAEC:STP4:HMS1
45927	positive regulation of growth	17 out of 218 genes, 7.8%	103 out of 6513 background genes, 1.6%	3.04e-05	0	FLO8:UME6:NDT80:ECM22:BRG1:WOR1:CLA4:STP2:SRR1:TEC1:STP3:EFG1:BCR1:RIM101:DEF1:SCH9:HMS1
80090	regulation of primary metabolic process	58 out of 218 genes, 26.6%	852 out of 6513 background genes, 13.1%	3.14e-05	0	FLO8:orf19.1363:CLB2:orf19.1777:UME6:CLN3:NDT80:CRZ2:ZCF1:ECM22:RFG1:CZF1:HAL9:RPS21:BUD14:SHA3:GAL1:SFL2:GRF10:BRG1:ZCF21:MIG1:orf19.4342:HGT1:SFL1:CAS5:MSN4:CPP1:SWE1:SFU1:WOR1:STP2:orf19.4972:SIM1:orf19.5131:orf19.5711:SRR1:TEC1:STP3:WOR2:EFG1:CUP9:TCC1:orf19.6783:SSN6:FCR1:orf19.6874:NRG1:BCR1:RIM101:AHR1:HAP41:AAF1:INO2:SCH9:ADAEC:STP4:HMS1
9405	pathogenesis	25 out of 218 genes, 11.5%	216 out of 6513 background genes, 3.3%	3.25e-05	0	FLO8:MP65:UME6:NDT80:RFG1:GSC1:ECM33:YHB1:SFL2:BRG1:MIT1:CAS5:CPP1:SWE1:CLA4:SRR1:TEC1:EFG1:RBT4:TCC1:SSN6:NRG1:RIM101:AHR1:SCH9
10468	regulation of gene expression	51 out of 218 genes, 23.4%	704 out of 6513 background genes, 10.8%	3.61e-05	0	FLO8:orf19.1363:UME6:CLN3:NDT80:CRZ2:ZCF1:ECM22:RFG1:CZF1:HAL9:RPS21:BUD14:SHA3:GAL1:SFL2:GRF10:BRG1:ZCF21:MIG1:orf19.4342:HGT1:SFL1:CAS5:MSN4:SFU1:WOR1:CLA4:STP2:orf19.4972:SRR1:TEC1:STP3:WOR2:EFG1:CUP9:TCC1:SSN6:FCR1:orf19.6874:NRG1:BCR1:RIM101:AHR1:HAP41:AAF1:INO2:SCH9:ADAEC:STP4:HMS1
51716	cellular response to stimulus	70 out of 218 genes, 32.1%	1132 out of 6513 background genes, 17.4%	4e-05	0	FLO8:CLB2:PMC1:GPD1:MP65:UME6:CLN3:HGT7:NDT80:CRZ2:GSL1:orf19.2726:PGA62:PGA59:orf19.2822:RFG1:GSC1:TEM1:ECM33:CZF1:ARP8:SUR7:SHA3:GAL1:GAL10:GAL102:YHB1:PGA23:ENO1:EAF6:SFL2:BRG1:FET3:orf19.4246:MIG1:orf19.4459:SOK1:HGT1:SFL1:CAS5:MSN4:CPP1:SWE1:SFU1:orf19.4883:CLA4:STP2:WSC2:SRR1:RAS2:TEC1:STP3:orf19.5917.3:RHB1:EFG1:LPD1:RBT4:orf19.6586:TCC1:SSN6:FCR1:NRG1:BCR1:orf19.7239:RIM101:SSU1:AHR1:SCH9…
60255	regulation of macromolecule metabolic process	56 out of 218 genes, 25.7%	814 out of 6513 background genes, 12.5%	4.05e-05	0	FLO8:orf19.1363:CLB2:orf19.1777:UME6:CLN3:NDT80:CRZ2:ZCF1:ECM22:RFG1:CZF1:HAL9:RPS21:BUD14:SHA3:GAL1:SFL2:GRF10:BRG1:ZCF21:MIG1:orf19.4342:HGT1:SFL1:CAS5:MSN4:CPP1:SWE1:SFU1:WOR1:CLA4:STP2:orf19.4972:SIM1:SRR1:TEC1:STP3:WOR2:EFG1:CUP9:TCC1:SSN6:FCR1:orf19.6874:NRG1:BCR1:RIM101:AHR1:HAP41:AAF1:INO2:SCH9:ADAEC:STP4:HMS1
31326	regulation of cellular biosynthetic process	52 out of 218 genes, 23.9%	729 out of 6513 background genes, 11.2%	4.31e-05	0	FLO8:orf19.1363:UME6:CLN3:NDT80:CRZ2:ZCF1:ECM22:RFG1:CZF1:HAL9:RPS21:BUD14:SHA3:GAL1:SFL2:GRF10:BRG1:ZCF21:MIG1:orf19.4342:SFL1:CAS5:MSN4:SFU1:WOR1:STP2:orf19.4972:SIM1:orf19.5131:orf19.5711:SRR1:TEC1:STP3:WOR2:EFG1:CUP9:TCC1:SSN6:FCR1:orf19.6874:NRG1:BCR1:RIM101:AHR1:HAP41:AAF1:INO2:SCH9:ADAEC:STP4:HMS1
9889	regulation of biosynthetic process	52 out of 218 genes, 23.9%	729 out of 6513 background genes, 11.2%	4.31e-05	0	FLO8:orf19.1363:UME6:CLN3:NDT80:CRZ2:ZCF1:ECM22:RFG1:CZF1:HAL9:RPS21:BUD14:SHA3:GAL1:SFL2:GRF10:BRG1:ZCF21:MIG1:orf19.4342:SFL1:CAS5:MSN4:SFU1:WOR1:STP2:orf19.4972:SIM1:orf19.5131:orf19.5711:SRR1:TEC1:STP3:WOR2:EFG1:CUP9:TCC1:SSN6:FCR1:orf19.6874:NRG1:BCR1:RIM101:AHR1:HAP41:AAF1:INO2:SCH9:ADAEC:STP4:HMS1
19219	regulation of nucleobase-containing compound metabolic process	50 out of 218 genes, 22.9%	688 out of 6513 background genes, 10.6%	4.59e-05	0	FLO8:orf19.1363:UME6:CLN3:NDT80:CRZ2:ZCF1:ECM22:RFG1:CZF1:HAL9:BUD14:SHA3:GAL1:SFL2:GRF10:BRG1:ZCF21:MIG1:orf19.4342:SFL1:CAS5:MSN4:SFU1:WOR1:STP2:orf19.4972:SIM1:SRR1:TEC1:STP3:WOR2:EFG1:CUP9:TCC1:orf19.6783:SSN6:FCR1:orf19.6874:NRG1:BCR1:RIM101:AHR1:HAP41:AAF1:INO2:SCH9:ADAEC:STP4:HMS1
35690	cellular response to drug	29 out of 218 genes, 13.3%	288 out of 6513 background genes, 4.4%	5.74e-05	0	CLB2:PMC1:CLN3:HGT7:NDT80:GSL1:PGA62:GSC1:ARP8:GAL102:PGA23:FET3:MIG1:HGT1:SFL1:CAS5:SWE1:CLA4:STP2:STP3:RHB1:EFG1:RBT4:orf19.6586:SSN6:FCR1:NRG1:RIM101:AHR1
1900437	regulation of filamentous growth of a population of unicellular organisms in response to chemical stimulus	8 out of 218 genes, 3.7%	19 out of 6513 background genes, 0.3%	5.82e-05	0	FLO8:NDT80:STP2:EFG1:NRG1:RIM101:SCH9:HMS1
50794	regulation of cellular process	75 out of 218 genes, 34.4%	1266 out of 6513 background genes, 19.4%	6.69e-05	0	FLO8:orf19.1363:CLB2:orf19.1777:UME6:CLN3:NDT80:CRZ2:ZCF1:ECM22:orf19.2726:RFG1:GSC1:TEM1:CZF1:HAL9:RPS21:IPL1:BUD14:SHA3:GAL1:GAL10:ENO1:SFL2:GRF10:BRG1:ZCF21:MIG1:orf19.4342:SOK1:SFL1:CAS5:MSN4:orf19.4792:CPP1:SWE1:SFU1:orf19.4883:WOR1:CLA4:STP2:orf19.4972:SIM1:orf19.5131:WSC2:orf19.5711:SRR1:RAS2:TEC1:STP3:WOR2:RHB1:EFG1:LPD1:CUP9:TCC1:orf19.6783:SSN6:FCR1:orf19.6874:GAC1:NRG1:BCR1:orf19.7239:…
31323	regulation of cellular metabolic process	57 out of 218 genes, 26.1%	855 out of 6513 background genes, 13.1%	9e-05	0	FLO8:orf19.1363:CLB2:orf19.1777:UME6:CLN3:NDT80:CRZ2:ZCF1:ECM22:RFG1:CZF1:HAL9:RPS21:BUD14:SHA3:GAL1:SFL2:GRF10:BRG1:ZCF21:MIG1:orf19.4342:SFL1:CAS5:MSN4:CPP1:SWE1:SFU1:WOR1:STP2:orf19.4972:SIM1:orf19.5131:orf19.5711:SRR1:TEC1:STP3:WOR2:EFG1:CUP9:TCC1:orf19.6783:SSN6:FCR1:orf19.6874:NRG1:BCR1:RIM101:AHR1:HAP41:AAF1:INO2:SCH9:ADAEC:STP4:HMS1
19222	regulation of metabolic process	59 out of 218 genes, 27.1%	902 out of 6513 background genes, 13.8%	9.85e-05	0	FLO8:orf19.1363:CLB2:orf19.1777:UME6:CLN3:NDT80:CRZ2:ZCF1:ECM22:RFG1:CZF1:HAL9:RPS21:BUD14:SHA3:GAL1:SFL2:GRF10:BRG1:ZCF21:MIG1:orf19.4342:HGT1:SFL1:CAS5:MSN4:CPP1:SWE1:SFU1:WOR1:CLA4:STP2:orf19.4972:SIM1:orf19.5131:orf19.5711:SRR1:TEC1:STP3:WOR2:EFG1:CUP9:TCC1:orf19.6783:SSN6:FCR1:orf19.6874:NRG1:BCR1:RIM101:AHR1:HAP41:AAF1:INO2:SCH9:ADAEC:STP4:HMS1
2000112	regulation of cellular macromolecule biosynthetic process	50 out of 218 genes, 22.9%	705 out of 6513 background genes, 10.8%	0.0001	0	FLO8:orf19.1363:UME6:CLN3:NDT80:CRZ2:ZCF1:ECM22:RFG1:CZF1:HAL9:RPS21:BUD14:SHA3:GAL1:SFL2:GRF10:BRG1:ZCF21:MIG1:orf19.4342:SFL1:CAS5:MSN4:SFU1:WOR1:STP2:orf19.4972:SIM1:SRR1:TEC1:STP3:WOR2:EFG1:CUP9:TCC1:SSN6:FCR1:orf19.6874:NRG1:BCR1:RIM101:AHR1:HAP41:AAF1:INO2:SCH9:ADAEC:STP4:HMS1
42221	response to chemical stimulus	47 out of 218 genes, 21.6%	642 out of 6513 background genes, 9.9%	0.0001	0	SSA2:FLO8:CDR3:CLB2:PMC1:CLN3:HGT7:NDT80:CRZ2:GSL1:PGA62:GSC1:ARP8:SUR7:SHA3:GAL1:GAL10:GAL102:YHB1:PGA23:FET3:MIG1:HGT1:SFL1:CAS5:MSN4:CPP1:SWE1:SFU1:CLA4:STP2:TEC1:STP3:RHB1:EFG1:RBT4:orf19.6586:SSN6:FCR1:NRG1:BCR1:orf19.7239:RIM101:orf19.7336:AHR1:SCH9:HMS1
9607	response to biotic stimulus	29 out of 218 genes, 13.3%	296 out of 6513 background genes, 4.5%	0.0001	0	FLO8:MP65:UME6:NDT80:RFG1:ECM33:CZF1:HAL9:SUR7:SHA3:YHB1:ENO1:SFL2:BRG1:orf19.4246:orf19.4459:CPP1:CLA4:SRR1:RAS2:TEC1:EFG1:LPD1:ACO1:FCR1:NRG1:RIM101:SSU1:AHR1
43900	regulation of multi-organism process	16 out of 218 genes, 7.3%	99 out of 6513 background genes, 1.5%	0.0001	0	FLO8:NDT80:CRZ2:CZF1:GAL10:SFL2:BRG1:CAS5:CPP1:WOR1:TEC1:EFG1:BCR1:AHR1:DEF1:SCH9
10556	regulation of macromolecule biosynthetic process	50 out of 218 genes, 22.9%	706 out of 6513 background genes, 10.8%	0.0001	0	FLO8:orf19.1363:UME6:CLN3:NDT80:CRZ2:ZCF1:ECM22:RFG1:CZF1:HAL9:RPS21:BUD14:SHA3:GAL1:SFL2:GRF10:BRG1:ZCF21:MIG1:orf19.4342:SFL1:CAS5:MSN4:SFU1:WOR1:STP2:orf19.4972:SIM1:SRR1:TEC1:STP3:WOR2:EFG1:CUP9:TCC1:SSN6:FCR1:orf19.6874:NRG1:BCR1:RIM101:AHR1:HAP41:AAF1:INO2:SCH9:ADAEC:STP4:HMS1
70887	cellular response to chemical stimulus	42 out of 218 genes, 19.3%	541 out of 6513 background genes, 8.3%	0.0001	0	FLO8:CLB2:PMC1:CLN3:HGT7:NDT80:CRZ2:GSL1:PGA62:GSC1:ARP8:SUR7:GAL1:GAL10:GAL102:PGA23:FET3:MIG1:HGT1:SFL1:CAS5:MSN4:CPP1:SWE1:SFU1:CLA4:STP2:TEC1:STP3:RHB1:EFG1:RBT4:orf19.6586:SSN6:FCR1:NRG1:BCR1:orf19.7239:RIM101:AHR1:SCH9:HMS1
48518	positive regulation of biological process	38 out of 218 genes, 17.4%	463 out of 6513 background genes, 7.1%	0.00011	0	FLO8:orf19.1363:CLB2:MP65:UME6:NDT80:CRZ2:ECM22:CZF1:RPS21:SHA3:GAL1:ENO1:GRF10:BRG1:MIG1:orf19.4342:SFL1:CAS5:MSN4:SFU1:WOR1:CLA4:STP2:orf19.5711:SRR1:TEC1:STP3:WOR2:EFG1:ACO1:BCR1:RIM101:AHR1:INO2:DEF1:SCH9:HMS1
44010	single-species biofilm formation	18 out of 218 genes, 8.3%	126 out of 6513 background genes, 1.9%	0.00011	0	MP65:NDT80:CRZ2:ECM33:CZF1:SUR7:YWP1:BRG1:CAS5:WOR1:PDX1:TEC1:EFG1:BCR1:AHR1:ALS7:ALS6:DEF1
1900429	negative regulation of filamentous growth of a population of unicellular organisms	12 out of 218 genes, 5.5%	56 out of 6513 background genes, 0.9%	0.00016	0	CLN3:RFG1:HAL9:GAL10:SFL2:SFL1:CPP1:RBD1:WOR2:SSN6:NRG1:SCH9
44764	multi-organism cellular process	24 out of 218 genes, 11.0%	221 out of 6513 background genes, 3.4%	0.0002	0	FLO8:MP65:NDT80:CRZ2:ECM33:CZF1:SUR7:YWP1:SFL2:BRG1:SFL1:CAS5:CPP1:WOR1:PDX1:TEC1:EFG1:NRG1:BCR1:orf19.7239:AHR1:ALS7:ALS6:DEF1
60258	negative regulation of filamentous growth	12 out of 218 genes, 5.5%	57 out of 6513 background genes, 0.9%	0.0002	0	CLN3:RFG1:HAL9:GAL10:SFL2:SFL1:CPP1:RBD1:WOR2:SSN6:NRG1:SCH9
9268	response to pH	15 out of 218 genes, 6.9%	92 out of 6513 background genes, 1.4%	0.00023	0	MP65:UME6:NDT80:CRZ2:PGA59:SUR7:SFL2:HGT1:MSN4:STP2:SRR1:EFG1:TCC1:NRG1:RIM101
45926	negative regulation of growth	12 out of 218 genes, 5.5%	58 out of 6513 background genes, 0.9%	0.00025	0	CLN3:RFG1:HAL9:GAL10:SFL2:SFL1:CPP1:RBD1:WOR2:SSN6:NRG1:SCH9
45944	positive regulation of transcription from RNA polymerase II promoter	21 out of 218 genes, 9.6%	177 out of 6513 background genes, 2.7%	0.00027	0	FLO8:orf19.1363:NDT80:SHA3:GRF10:MIG1:orf19.4342:SFL1:CAS5:MSN4:SFU1:WOR1:STP2:TEC1:STP3:EFG1:BCR1:RIM101:AHR1:INO2:SCH9
6357	regulation of transcription from RNA polymerase II promoter	30 out of 218 genes, 13.8%	329 out of 6513 background genes, 5.1%	0.0003	0	FLO8:orf19.1363:CLN3:NDT80:CRZ2:RFG1:CZF1:SHA3:SFL2:GRF10:BRG1:MIG1:orf19.4342:SFL1:CAS5:MSN4:SFU1:WOR1:STP2:TEC1:STP3:EFG1:TCC1:SSN6:NRG1:BCR1:RIM101:AHR1:INO2:SCH9
7154	cell communication	38 out of 218 genes, 17.4%	487 out of 6513 background genes, 7.5%	0.00042	0	orf19.177:MP65:UME6:orf19.2726:orf19.2822:RFG1:TEM1:ECM33:CZF1:SUR7:SHA3:GAL1:GAL10:BRG1:orf19.4246:MIG1:orf19.4459:SOK1:MSN4:CPP1:SFU1:orf19.4883:CLA4:orf19.5114:WSC2:SRR1:RAS2:RHB1:EFG1:FCR1:NRG1:BCR1:orf19.7239:RIM101:SSU1:AHR1:SCH9:HMS1
36171	filamentous growth of a population of unicellular organisms in response to chemical stimulus	10 out of 218 genes, 4.6%	41 out of 6513 background genes, 0.6%	0.00049	0	FLO8:NDT80:SUR7:STP2:RHB1:EFG1:NRG1:RIM101:SCH9:HMS1
42493	response to drug	31 out of 218 genes, 14.2%	356 out of 6513 background genes, 5.5%	0.00053	0	CDR3:CLB2:PMC1:CLN3:HGT7:NDT80:GSL1:PGA62:GSC1:ARP8:GAL102:PGA23:FET3:MIG1:HGT1:SFL1:CAS5:SWE1:CLA4:STP2:STP3:RHB1:EFG1:RBT4:orf19.6586:SSN6:FCR1:NRG1:RIM101:orf19.7336:AHR1
36180	filamentous growth of a population of unicellular organisms in response to biotic stimulus	25 out of 218 genes, 11.5%	257 out of 6513 background genes, 3.9%	0.00094	0	FLO8:UME6:NDT80:RFG1:ECM33:CZF1:HAL9:SUR7:SHA3:ENO1:SFL2:BRG1:orf19.4246:orf19.4459:CPP1:CLA4:SRR1:RAS2:TEC1:EFG1:LPD1:FCR1:NRG1:SSU1:AHR1
22610	biological adhesion	13 out of 218 genes, 6.0%	77 out of 6513 background genes, 1.2%	0.00097	0	MP65:ECM33:YWP1:WOR1:TEC1:EFG1:DFI1:BCR1:AHR1:ALS7:ALS6:AAF1:DEF1
71216	cellular response to biotic stimulus	24 out of 218 genes, 11.0%	246 out of 6513 background genes, 3.8%	0.00148	0	FLO8:UME6:NDT80:RFG1:ECM33:CZF1:SUR7:SHA3:ENO1:SFL2:BRG1:orf19.4246:orf19.4459:CPP1:CLA4:RAS2:TEC1:EFG1:LPD1:FCR1:NRG1:RIM101:SSU1:AHR1
31667	response to nutrient levels	29 out of 218 genes, 13.3%	336 out of 6513 background genes, 5.2%	0.00151	0	MP65:UME6:orf19.2822:RFG1:ECM33:CZF1:SUR7:SHA3:GAL1:GAL10:BRG1:orf19.4246:MIG1:orf19.4459:MSN4:CPP1:SFU1:CLA4:SRR1:RAS2:RHB1:EFG1:FCR1:NRG1:BCR1:RIM101:SSU1:AHR1:SCH9
9991	response to extracellular stimulus	29 out of 218 genes, 13.3%	336 out of 6513 background genes, 5.2%	0.00151	0	MP65:UME6:orf19.2822:RFG1:ECM33:CZF1:SUR7:SHA3:GAL1:GAL10:BRG1:orf19.4246:MIG1:orf19.4459:MSN4:CPP1:SFU1:CLA4:SRR1:RAS2:RHB1:EFG1:FCR1:NRG1:BCR1:RIM101:SSU1:AHR1:SCH9
1900241	positive regulation of phenotypic switching	5 out of 218 genes, 2.3%	8 out of 6513 background genes, 0.1%	0.00158	0	FLO8:CZF1:WOR1:WOR2:EFG1
9628	response to abiotic stimulus	24 out of 218 genes, 11.0%	247 out of 6513 background genes, 3.8%	0.0016	0	GPD1:MP65:UME6:NDT80:PIR1:CRZ2:PGA59:SUR7:SFL2:HGT1:CAS5:MSN4:STP2:WSC2:SRR1:EFG1:TCC1:SSN6:GAC1:NRG1:BCR1:RIM101:WSC4:HMS1
71467	cellular response to pH	13 out of 218 genes, 6.0%	81 out of 6513 background genes, 1.2%	0.00177	0	MP65:UME6:CRZ2:PGA59:SUR7:SFL2:HGT1:MSN4:STP2:EFG1:TCC1:NRG1:RIM101
31669	cellular response to nutrient levels	28 out of 218 genes, 12.8%	323 out of 6513 background genes, 5.0%	0.00212	0	MP65:UME6:orf19.2822:RFG1:ECM33:CZF1:SUR7:SHA3:GAL1:GAL10:BRG1:orf19.4246:MIG1:orf19.4459:MSN4:CPP1:SFU1:CLA4:RAS2:RHB1:EFG1:FCR1:NRG1:BCR1:RIM101:SSU1:AHR1:SCH9
9605	response to external stimulus	29 out of 218 genes, 13.3%	342 out of 6513 background genes, 5.3%	0.00216	0	MP65:UME6:orf19.2822:RFG1:ECM33:CZF1:SUR7:SHA3:GAL1:GAL10:BRG1:orf19.4246:MIG1:orf19.4459:MSN4:CPP1:SFU1:CLA4:SRR1:RAS2:RHB1:EFG1:FCR1:NRG1:BCR1:RIM101:SSU1:AHR1:SCH9
71214	cellular response to abiotic stimulus	17 out of 218 genes, 7.8%	138 out of 6513 background genes, 2.1%	0.00224	0	GPD1:MP65:UME6:CRZ2:PGA59:SUR7:SFL2:HGT1:CAS5:MSN4:STP2:EFG1:TCC1:SSN6:NRG1:BCR1:RIM101
31668	cellular response to extracellular stimulus	28 out of 218 genes, 12.8%	324 out of 6513 background genes, 5.0%	0.00225	0	MP65:UME6:orf19.2822:RFG1:ECM33:CZF1:SUR7:SHA3:GAL1:GAL10:BRG1:orf19.4246:MIG1:orf19.4459:MSN4:CPP1:SFU1:CLA4:RAS2:RHB1:EFG1:FCR1:NRG1:BCR1:RIM101:SSU1:AHR1:SCH9
45893	positive regulation of transcription, DNA-dependent	22 out of 218 genes, 10.1%	218 out of 6513 background genes, 3.3%	0.00234	0	FLO8:orf19.1363:NDT80:SHA3:GAL1:GRF10:MIG1:orf19.4342:SFL1:CAS5:MSN4:SFU1:WOR1:STP2:TEC1:STP3:EFG1:BCR1:RIM101:AHR1:INO2:SCH9
10628	positive regulation of gene expression	22 out of 218 genes, 10.1%	219 out of 6513 background genes, 3.4%	0.00252	0	FLO8:orf19.1363:NDT80:SHA3:GAL1:GRF10:MIG1:orf19.4342:SFL1:CAS5:MSN4:SFU1:WOR1:STP2:TEC1:STP3:EFG1:BCR1:RIM101:AHR1:INO2:SCH9
1900443	regulation of filamentous growth of a population of unicellular organisms in response to biotic stimulus	11 out of 218 genes, 5.0%	60 out of 6513 background genes, 0.9%	0.00283	0	FLO8:UME6:NDT80:CZF1:CPP1:CLA4:SRR1:TEC1:EFG1:NRG1:AHR1
2831	regulation of response to biotic stimulus	11 out of 218 genes, 5.0%	60 out of 6513 background genes, 0.9%	0.00283	0	FLO8:UME6:NDT80:CZF1:CPP1:CLA4:SRR1:TEC1:EFG1:NRG1:AHR1
7155	cell adhesion	10 out of 218 genes, 4.6%	49 out of 6513 background genes, 0.8%	0.00287	0	MP65:WOR1:TEC1:EFG1:DFI1:AHR1:ALS7:ALS6:AAF1:DEF1
71496	cellular response to external stimulus	28 out of 218 genes, 12.8%	329 out of 6513 background genes, 5.1%	0.00304	0	MP65:UME6:orf19.2822:RFG1:ECM33:CZF1:SUR7:SHA3:GAL1:GAL10:BRG1:orf19.4246:MIG1:orf19.4459:MSN4:CPP1:SFU1:CLA4:RAS2:RHB1:EFG1:FCR1:NRG1:BCR1:RIM101:SSU1:AHR1:SCH9
1900190	regulation of single-species biofilm formation	11 out of 218 genes, 5.0%	61 out of 6513 background genes, 0.9%	0.00335	0	NDT80:CRZ2:CZF1:BRG1:CAS5:WOR1:TEC1:EFG1:BCR1:AHR1:DEF1
1900239	regulation of phenotypic switching	6 out of 218 genes, 2.8%	15 out of 6513 background genes, 0.2%	0.00389	0	FLO8:CZF1:WOR1:WOR2:EFG1:AHR1
1900439	positive regulation of filamentous growth of a population of unicellular organisms in response to chemical stimulus	6 out of 218 genes, 2.8%	15 out of 6513 background genes, 0.2%	0.00389	0	FLO8:NDT80:STP2:EFG1:RIM101:HMS1
36177	filamentous growth of a population of unicellular organisms in response to pH	12 out of 218 genes, 5.5%	75 out of 6513 background genes, 1.2%	0.00452	0	MP65:UME6:NDT80:PGA59:SUR7:SFL2:HGT1:SRR1:EFG1:TCC1:NRG1:RIM101
42594	response to starvation	26 out of 218 genes, 11.9%	301 out of 6513 background genes, 4.6%	0.00531	0.0003	MP65:UME6:orf19.2822:RFG1:ECM33:CZF1:SUR7:SHA3:GAL10:BRG1:orf19.4246:orf19.4459:MSN4:CPP1:SFU1:CLA4:SRR1:RAS2:RHB1:EFG1:FCR1:NRG1:RIM101:SSU1:AHR1:SCH9
51173	positive regulation of nitrogen compound metabolic process	23 out of 218 genes, 10.6%	247 out of 6513 background genes, 3.8%	0.00544	0.0003	FLO8:orf19.1363:NDT80:SHA3:GAL1:GRF10:MIG1:orf19.4342:SFL1:CAS5:MSN4:SFU1:WOR1:STP2:orf19.5711:TEC1:STP3:EFG1:BCR1:RIM101:AHR1:INO2:SCH9
31328	positive regulation of cellular biosynthetic process	24 out of 218 genes, 11.0%	265 out of 6513 background genes, 4.1%	0.0055	0.0003	FLO8:orf19.1363:NDT80:RPS21:SHA3:GAL1:GRF10:MIG1:orf19.4342:SFL1:CAS5:MSN4:SFU1:WOR1:STP2:orf19.5711:TEC1:STP3:EFG1:BCR1:RIM101:AHR1:INO2:SCH9
9891	positive regulation of biosynthetic process	24 out of 218 genes, 11.0%	265 out of 6513 background genes, 4.1%	0.0055	0.0003	FLO8:orf19.1363:NDT80:RPS21:SHA3:GAL1:GRF10:MIG1:orf19.4342:SFL1:CAS5:MSN4:SFU1:WOR1:STP2:orf19.5711:TEC1:STP3:EFG1:BCR1:RIM101:AHR1:INO2:SCH9
1900231	regulation of single-species biofilm formation on inanimate substrate	8 out of 218 genes, 3.7%	33 out of 6513 background genes, 0.5%	0.00713	0.0003	NDT80:CRZ2:CZF1:BRG1:WOR1:TEC1:EFG1:BCR1
48584	positive regulation of response to stimulus	14 out of 218 genes, 6.4%	106 out of 6513 background genes, 1.6%	0.00769	0.0003	FLO8:MP65:UME6:NDT80:ENO1:CLA4:STP2:SRR1:TEC1:EFG1:ACO1:RIM101:SCH9:HMS1
9267	cellular response to starvation	25 out of 218 genes, 11.5%	290 out of 6513 background genes, 4.5%	0.00838	0.0003	MP65:UME6:orf19.2822:RFG1:ECM33:CZF1:SUR7:SHA3:GAL10:BRG1:orf19.4246:orf19.4459:MSN4:CPP1:SFU1:CLA4:RAS2:RHB1:EFG1:FCR1:NRG1:RIM101:SSU1:AHR1:SCH9
80134	regulation of response to stress	14 out of 218 genes, 6.4%	107 out of 6513 background genes, 1.6%	0.00859	0.0002	MP65:UME6:ENO1:HGT1:CPP1:CLA4:SRR1:EFG1:ACO1:SSN6:NRG1:RIM101:SCH9:HMS1
48583	regulation of response to stimulus	22 out of 218 genes, 10.1%	238 out of 6513 background genes, 3.7%	0.0098	0.0002	FLO8:MP65:UME6:NDT80:CZF1:ENO1:HGT1:orf19.4792:CPP1:CLA4:STP2:SRR1:TEC1:EFG1:ACO1:orf19.6783:SSN6:NRG1:RIM101:AHR1:SCH9:HMS1
51701	interaction with host	13 out of 218 genes, 6.0%	95 out of 6513 background genes, 1.5%	0.01086	0.0002	SSA2:MP65:ECM33:YWP1:YHB1:ENO1:WOR1:TEC1:EFG1:ACO1:BCR1:RIM101:AAF1
10557	positive regulation of macromolecule biosynthetic process	23 out of 218 genes, 10.6%	259 out of 6513 background genes, 4.0%	0.01193	0.0002	FLO8:orf19.1363:NDT80:RPS21:SHA3:GAL1:GRF10:MIG1:orf19.4342:SFL1:CAS5:MSN4:SFU1:WOR1:STP2:TEC1:STP3:EFG1:BCR1:RIM101:AHR1:INO2:SCH9
51254	positive regulation of RNA metabolic process	22 out of 218 genes, 10.1%	241 out of 6513 background genes, 3.7%	0.01196	0.0002	FLO8:orf19.1363:NDT80:SHA3:GAL1:GRF10:MIG1:orf19.4342:SFL1:CAS5:MSN4:SFU1:WOR1:STP2:TEC1:STP3:EFG1:BCR1:RIM101:AHR1:INO2:SCH9
44111	development involved in symbiotic interaction	6 out of 218 genes, 2.8%	18 out of 6513 background genes, 0.3%	0.01328	0.0002	CAS5:CLA4:EFG1:NRG1:DEF1:SCH9
44114	development of symbiont in host	6 out of 218 genes, 2.8%	18 out of 6513 background genes, 0.3%	0.01328	0.0002	CAS5:CLA4:EFG1:NRG1:DEF1:SCH9
44115	development of symbiont involved in interaction with host	6 out of 218 genes, 2.8%	18 out of 6513 background genes, 0.3%	0.01328	0.0002	CAS5:CLA4:EFG1:NRG1:DEF1:SCH9
45935	positive regulation of nucleobase-containing compound metabolic process	22 out of 218 genes, 10.1%	244 out of 6513 background genes, 3.7%	0.01454	0.0002	FLO8:orf19.1363:NDT80:SHA3:GAL1:GRF10:MIG1:orf19.4342:SFL1:CAS5:MSN4:SFU1:WOR1:STP2:TEC1:STP3:EFG1:BCR1:RIM101:AHR1:INO2:SCH9
48522	positive regulation of cellular process	30 out of 218 genes, 13.8%	399 out of 6513 background genes, 6.1%	0.01609	0.0002	FLO8:orf19.1363:CLB2:NDT80:CRZ2:CZF1:RPS21:SHA3:GAL1:GRF10:BRG1:MIG1:orf19.4342:SFL1:CAS5:MSN4:SFU1:WOR1:STP2:orf19.5711:TEC1:STP3:WOR2:EFG1:BCR1:RIM101:AHR1:INO2:DEF1:SCH9
70784	regulation of growth of unicellular organism as a thread of attached cells	10 out of 218 genes, 4.6%	59 out of 6513 background genes, 0.9%	0.01636	0.0002	FLO8:ECM22:HAL9:SFL1:WOR1:TEC1:STP3:WOR2:EFG1:NRG1
42149	cellular response to glucose starvation	5 out of 218 genes, 2.3%	12 out of 6513 background genes, 0.2%	0.02004	0.0004	MP65:SUR7:GAL10:MSN4:AHR1
36170	filamentous growth of a population of unicellular organisms in response to starvation	20 out of 218 genes, 9.2%	218 out of 6513 background genes, 3.3%	0.02761	0.0004	MP65:UME6:RFG1:ECM33:CZF1:SUR7:SHA3:BRG1:orf19.4246:orf19.4459:CPP1:CLA4:SRR1:RAS2:RHB1:EFG1:FCR1:NRG1:SSU1:SCH9
33499	galactose catabolic process via UDP-galactose	3 out of 218 genes, 1.4%	3 out of 6513 background genes, 0.0%	0.02826	0.0004	GAL1:GAL10:GAL7
36178	filamentous growth of a population of unicellular organisms in response to neutral pH	10 out of 218 genes, 4.6%	63 out of 6513 background genes, 1.0%	0.02961	0.0004	MP65:UME6:PGA59:SUR7:SFL2:HGT1:SRR1:EFG1:NRG1:RIM101
36244	cellular response to neutral pH	9 out of 218 genes, 4.1%	52 out of 6513 background genes, 0.8%	0.03587	0.0006	MP65:UME6:PGA59:SUR7:SFL2:HGT1:EFG1:NRG1:RIM101
36176	response to neutral pH	10 out of 218 genes, 4.6%	65 out of 6513 background genes, 1.0%	0.03912	0.0006	MP65:UME6:PGA59:SUR7:SFL2:HGT1:SRR1:EFG1:NRG1:RIM101
31325	positive regulation of cellular metabolic process	24 out of 218 genes, 11.0%	299 out of 6513 background genes, 4.6%	0.04111	0.0006	FLO8:orf19.1363:NDT80:RPS21:SHA3:GAL1:GRF10:MIG1:orf19.4342:SFL1:CAS5:MSN4:SFU1:WOR1:STP2:orf19.5711:TEC1:STP3:EFG1:BCR1:RIM101:AHR1:INO2:SCH9
32101	regulation of response to external stimulus	8 out of 218 genes, 3.7%	42 out of 6513 background genes, 0.6%	0.04675	0.0008	UME6:HGT1:CPP1:CLA4:SRR1:EFG1:NRG1:SCH9
9893	positive regulation of metabolic process	24 out of 218 genes, 11.0%	303 out of 6513 background genes, 4.7%	0.05086	0.0008	FLO8:orf19.1363:NDT80:RPS21:SHA3:GAL1:GRF10:MIG1:orf19.4342:SFL1:CAS5:MSN4:SFU1:WOR1:STP2:orf19.5711:TEC1:STP3:EFG1:BCR1:RIM101:AHR1:INO2:SCH9
1900434	regulation of filamentous growth of a population of unicellular organisms in response to starvation	7 out of 218 genes, 3.2%	32 out of 6513 background genes, 0.5%	0.0538	0.0008	UME6:CPP1:CLA4:SRR1:EFG1:NRG1:SCH9
44699	single-organism process	128 out of 218 genes, 58.7%	2986 out of 6513 background genes, 45.8%	0.0544	0.0008	SSA2:FLO8:FRP3:SPO75:CDR3:orf19.1363:FRE10:CLB2:PMC1:GPD1:orf19.177:MP65:orf19.1815:UME6:CLN3:GIT3:CHA1:HGT8:HGT7:NDT80:PHO86:PIR1:CRZ2:GSL1:FLC1:ECM22:orf19.2726:PGA62:PGA59:orf19.2822:RFG1:GSC1:TEM1:RPS1:ECM33:CZF1:HAL9:CCE1:RPS21:ARP8:GIT1:SUR7:IPL1:AAT1:BUD14:SHA3:GAL1:GAL10:GAL102:YHB1:PGA23:AGP3:ENO1:EAF6:SFL2:GRF10:BRG1:CEF3:FET3:orf19.4246:MIG1:orf19.4459:SOK1:HGT1:SFL1:CAS5:MSN4:CPP1:SWE…
44011	single-species biofilm formation on inanimate substrate	13 out of 218 genes, 6.0%	113 out of 6513 background genes, 1.7%	0.07019	0.001	NDT80:CRZ2:ECM33:CZF1:SUR7:BRG1:CAS5:WOR1:PDX1:TEC1:EFG1:BCR1:DEF1
51703	intraspecies interaction between organisms	13 out of 218 genes, 6.0%	113 out of 6513 background genes, 1.7%	0.07019	0.001	NDT80:CRZ2:ECM33:CZF1:SUR7:BRG1:CAS5:WOR1:PDX1:TEC1:EFG1:BCR1:DEF1
43618	regulation of transcription from RNA polymerase II promoter in response to stress	8 out of 218 genes, 3.7%	45 out of 6513 background genes, 0.7%	0.0783	0.001	NDT80:RFG1:MSN4:SFU1:TEC1:SSN6:BCR1:SCH9
43620	regulation of DNA-dependent transcription in response to stress	8 out of 218 genes, 3.7%	45 out of 6513 background genes, 0.7%	0.0783	0.0009	NDT80:RFG1:MSN4:SFU1:TEC1:SSN6:BCR1:SCH9
10604	positive regulation of macromolecule metabolic process	23 out of 218 genes, 10.6%	292 out of 6513 background genes, 4.5%	0.07922	0.0009	FLO8:orf19.1363:NDT80:RPS21:SHA3:GAL1:GRF10:MIG1:orf19.4342:SFL1:CAS5:MSN4:SFU1:WOR1:STP2:TEC1:STP3:EFG1:BCR1:RIM101:AHR1:INO2:SCH9
45785	positive regulation of cell adhesion	7 out of 218 genes, 3.2%	35 out of 6513 background genes, 0.5%	0.09868	0.0011	CRZ2:CZF1:CAS5:EFG1:BCR1:AHR1:DEF1
Enriched functions for genes in Table S5_A
GOID	GO_term	Cluster frequency	Background frequency	Corrected P-value	FDR	Ca_ID
1071	nucleic acid binding transcription factor activity	34 out of 218 genes, 15.6%	230 out of 6513 background genes, 3.5%	1.71e-11	0	FLO8:UME6:NDT80:CRZ2:ZCF1:ECM22:RFG1:CZF1:HAL9:SFL2:GRF10:BRG1:ZCF21:MIG1:orf19.4342:SFL1:CAS5:MSN4:SFU1:WOR1:STP2:orf19.4972:TEC1:STP3:WOR2:EFG1:CUP9:FCR1:NRG1:BCR1:RIM101:AHR1:INO2:STP4
3700	sequence-specific DNA binding transcription factor activity	34 out of 218 genes, 15.6%	230 out of 6513 background genes, 3.5%	1.71e-11	0	FLO8:UME6:NDT80:CRZ2:ZCF1:ECM22:RFG1:CZF1:HAL9:SFL2:GRF10:BRG1:ZCF21:MIG1:orf19.4342:SFL1:CAS5:MSN4:SFU1:WOR1:STP2:orf19.4972:TEC1:STP3:WOR2:EFG1:CUP9:FCR1:NRG1:BCR1:RIM101:AHR1:INO2:STP4
981	sequence-specific DNA binding RNA polymerase II transcription factor activity	18 out of 218 genes, 8.3%	125 out of 6513 background genes, 1.9%	2.38e-05	0	FLO8:UME6:ZCF1:ECM22:RFG1:CZF1:HAL9:GRF10:ZCF21:MIG1:orf19.4342:MSN4:STP2:TEC1:WOR2:FCR1:RIM101:AHR1
43565	sequence-specific DNA binding	22 out of 218 genes, 10.1%	193 out of 6513 background genes, 3.0%	6.56e-05	0	FLO8:NDT80:orf19.217:RFG1:SFL2:GRF10:BRG1:MIG1:SFL1:CAS5:MSN4:SFU1:WOR1:STP2:TEC1:EFG1:CUP9:NRG1:BCR1:RIM101:AHR1:STP4
43169	cation binding	43 out of 218 genes, 19.7%	607 out of 6513 background genes, 9.3%	0.00021	0	FRE10:PMC1:MP65:UME6:orf19.217:CRZ2:ZCF1:ECM22:CZF1:HAL9:CCE1:GAL7:YHB1:ENO1:BRG1:ZCF21:FET3:MIG1:orf19.4342:orf19.4459:CAS5:MSN4:SFU1:STP2:orf19.4966:orf19.4972:PMA1:orf19.5728:STP3:WOR2:ISU1:orf19.6713:FCR1:orf19.6873.1:NRG1:BCR1:RIM101:CDG1:AHR1:orf19.7512:orf19.867:ADAEC:STP4
43167	ion binding	67 out of 218 genes, 30.7%	1224 out of 6513 background genes, 18.8%	0.00185	0	SSA2:CDR3:SMM1:FRE10:PMC1:MP65:UME6:CHA1:orf19.217:CRZ2:ZCF1:ECM22:TEM1:CZF1:HAL9:CCE1:IPL1:orf19.35:AAT1:SHA3:GAL1:GAL7:YHB1:ENO1:BRG1:CEF3:ZCF21:FET3:MIG1:orf19.4342:orf19.4459:orf19.4531:CAS5:MSN4:PFK26:SWE1:SFU1:CLA4:STP2:orf19.4966:orf19.4972:PMA1:orf19.5728:RAS2:STP3:orf19.5991:WOR2:RHB1:LPD1:ISU1:orf19.6713:orf19.6736:FCR1:orf19.6818:orf19.6873.1:NRG1:orf19.7152:BCR1:RIM101:CDG1:AHR1:orf19…
8270	zinc ion binding	28 out of 218 genes, 12.8%	365 out of 6513 background genes, 5.6%	0.00487	0.0029	UME6:orf19.217:CRZ2:ZCF1:ECM22:CZF1:HAL9:GAL7:BRG1:ZCF21:MIG1:orf19.4342:CAS5:MSN4:SFU1:STP2:orf19.4972:STP3:WOR2:orf19.6713:FCR1:orf19.6873.1:NRG1:BCR1:RIM101:AHR1:ADAEC:STP4
987	core promoter proximal region sequence-specific DNA binding	8 out of 218 genes, 3.7%	43 out of 6513 background genes, 0.7%	0.01256	0.005	FLO8:GRF10:MIG1:SFL1:CAS5:MSN4:STP2:TEC1
1159	core promoter proximal region DNA binding	8 out of 218 genes, 3.7%	44 out of 6513 background genes, 0.7%	0.01491	0.0044	FLO8:GRF10:MIG1:SFL1:CAS5:MSN4:STP2:TEC1
982	RNA polymerase II core promoter proximal region sequence-specific DNA binding transcription factor activity	8 out of 218 genes, 3.7%	45 out of 6513 background genes, 0.7%	0.01762	0.004	FLO8:RFG1:GRF10:MIG1:MSN4:STP2:TEC1:RIM101
3677	DNA binding	32 out of 218 genes, 14.7%	481 out of 6513 background genes, 7.4%	0.0209	0.0036	FLO8:orf19.1363:NDT80:orf19.217:ZCF1:RFG1:CZF1:HAL9:SFL2:GRF10:BRG1:MIG1:SFL1:CAS5:MSN4:SFU1:WOR1:STP2:TEC1:EFG1:ACO1:CUP9:orf19.6874:NRG1:BCR1:RIM101:AHR1:HAP41:INO2:ADAEC:STP4:HMS1
44212	transcription regulatory region DNA binding	10 out of 218 genes, 4.6%	72 out of 6513 background genes, 1.1%	0.02149	0.0033	FLO8:GRF10:MIG1:SFL1:CAS5:MSN4:SFU1:STP2:TEC1:HMS1
975	regulatory region DNA binding	10 out of 218 genes, 4.6%	72 out of 6513 background genes, 1.1%	0.02149	0.0031	FLO8:GRF10:MIG1:SFL1:CAS5:MSN4:SFU1:STP2:TEC1:HMS1
1067	regulatory region nucleic acid binding	10 out of 218 genes, 4.6%	74 out of 6513 background genes, 1.1%	0.02716	0.0043	FLO8:GRF10:MIG1:SFL1:CAS5:MSN4:SFU1:STP2:TEC1:HMS1
978	RNA polymerase II core promoter proximal region sequence-specific DNA binding	7 out of 218 genes, 3.2%	37 out of 6513 background genes, 0.6%	0.03213	0.008	FLO8:GRF10:MIG1:SFL1:CAS5:STP2:TEC1
977	RNA polymerase II regulatory region sequence-specific DNA binding	7 out of 218 genes, 3.2%	41 out of 6513 background genes, 0.6%	0.06261	0.0138	FLO8:GRF10:MIG1:SFL1:CAS5:STP2:TEC1
1012	RNA polymerase II regulatory region DNA binding	7 out of 218 genes, 3.2%	43 out of 6513 background genes, 0.7%	0.08479	0.0129	FLO8:GRF10:MIG1:SFL1:CAS5:STP2:TEC1
Enriched processes for genes in Table S5_B
GOID	GO_term	Cluster frequency	Background frequency	Corrected P-value	FDR	Ca_ID
1900428	regulation of filamentous growth of a population of unicellular organisms	11 out of 53 genes, 20.8%	159 out of 6513 background genes, 2.4%	1.55e-05	0	UME6:RFG1:CZF1:CPP1:WOR1:TEC1:WOR2:EFG1:NRG1:AHR1:DEF1
10570	regulation of filamentous growth	11 out of 53 genes, 20.8%	166 out of 6513 background genes, 2.5%	2.43e-05	0	UME6:RFG1:CZF1:CPP1:WOR1:TEC1:WOR2:EFG1:NRG1:AHR1:DEF1
1900239	regulation of phenotypic switching	5 out of 53 genes, 9.4%	15 out of 6513 background genes, 0.2%	3.16e-05	0	CZF1:WOR1:WOR2:EFG1:AHR1
30447	filamentous growth	18 out of 53 genes, 34.0%	553 out of 6513 background genes, 8.5%	5.86e-05	0	UME6:RFG1:CZF1:FGR47:SHA3:orf19.4459:CPP1:WOR1:TEC1:WOR2:RHB1:EFG1:CUP9:TCC1:NRG1:AHR1:AAF1:DEF1
40007	growth	18 out of 53 genes, 34.0%	570 out of 6513 background genes, 8.8%	9.29e-05	0	UME6:RFG1:CZF1:FGR47:SHA3:orf19.4459:CPP1:WOR1:TEC1:WOR2:RHB1:EFG1:CUP9:TCC1:NRG1:AHR1:AAF1:DEF1
1900241	positive regulation of phenotypic switching	4 out of 53 genes, 7.5%	8 out of 6513 background genes, 0.1%	0.0001	0	CZF1:WOR1:WOR2:EFG1
40008	regulation of growth	11 out of 53 genes, 20.8%	193 out of 6513 background genes, 3.0%	0.00011	0	UME6:RFG1:CZF1:CPP1:WOR1:TEC1:WOR2:EFG1:NRG1:AHR1:DEF1
44182	filamentous growth of a population of unicellular organisms	16 out of 53 genes, 30.2%	453 out of 6513 background genes, 7.0%	0.00011	0	UME6:RFG1:CZF1:FGR47:SHA3:orf19.4459:CPP1:WOR1:TEC1:WOR2:RHB1:EFG1:TCC1:NRG1:AHR1:DEF1
1900443	regulation of filamentous growth of a population of unicellular organisms in response to biotic stimulus	7 out of 53 genes, 13.2%	60 out of 6513 background genes, 0.9%	0.00016	0	UME6:CZF1:CPP1:TEC1:EFG1:NRG1:AHR1
2831	regulation of response to biotic stimulus	7 out of 53 genes, 13.2%	60 out of 6513 background genes, 0.9%	0.00016	0	UME6:CZF1:CPP1:TEC1:EFG1:NRG1:AHR1
1900190	regulation of single-species biofilm formation	7 out of 53 genes, 13.2%	61 out of 6513 background genes, 0.9%	0.00018	0	CRZ2:CZF1:WOR1:TEC1:EFG1:AHR1:DEF1
43900	regulation of multi-organism process	8 out of 53 genes, 15.1%	99 out of 6513 background genes, 1.5%	0.00041	0	CRZ2:CZF1:CPP1:WOR1:TEC1:EFG1:AHR1:DEF1
31669	cellular response to nutrient levels	13 out of 53 genes, 24.5%	323 out of 6513 background genes, 5.0%	0.00045	0	UME6:orf19.2822:RFG1:CBF1:CZF1:FGR47:SHA3:orf19.4459:CPP1:RHB1:EFG1:NRG1:AHR1
31668	cellular response to extracellular stimulus	13 out of 53 genes, 24.5%	324 out of 6513 background genes, 5.0%	0.00047	0	UME6:orf19.2822:RFG1:CBF1:CZF1:FGR47:SHA3:orf19.4459:CPP1:RHB1:EFG1:NRG1:AHR1
71496	cellular response to external stimulus	13 out of 53 genes, 24.5%	329 out of 6513 background genes, 5.1%	0.00056	0	UME6:orf19.2822:RFG1:CBF1:CZF1:FGR47:SHA3:orf19.4459:CPP1:RHB1:EFG1:NRG1:AHR1
31667	response to nutrient levels	13 out of 53 genes, 24.5%	336 out of 6513 background genes, 5.2%	0.00071	0	UME6:orf19.2822:RFG1:CBF1:CZF1:FGR47:SHA3:orf19.4459:CPP1:RHB1:EFG1:NRG1:AHR1
9991	response to extracellular stimulus	13 out of 53 genes, 24.5%	336 out of 6513 background genes, 5.2%	0.00071	0	UME6:orf19.2822:RFG1:CBF1:CZF1:FGR47:SHA3:orf19.4459:CPP1:RHB1:EFG1:NRG1:AHR1
9605	response to external stimulus	13 out of 53 genes, 24.5%	342 out of 6513 background genes, 5.3%	0.00087	0	UME6:orf19.2822:RFG1:CBF1:CZF1:FGR47:SHA3:orf19.4459:CPP1:RHB1:EFG1:NRG1:AHR1
7155	cell adhesion	6 out of 53 genes, 11.3%	49 out of 6513 background genes, 0.8%	0.00088	0	WOR1:TEC1:EFG1:AHR1:AAF1:DEF1
9267	cellular response to starvation	12 out of 53 genes, 22.6%	290 out of 6513 background genes, 4.5%	0.00095	0	UME6:orf19.2822:RFG1:CZF1:FGR47:SHA3:orf19.4459:CPP1:RHB1:EFG1:NRG1:AHR1
71216	cellular response to biotic stimulus	11 out of 53 genes, 20.8%	246 out of 6513 background genes, 3.8%	0.00126	0	UME6:RFG1:CZF1:FGR47:SHA3:orf19.4459:CPP1:TEC1:EFG1:NRG1:AHR1
42594	response to starvation	12 out of 53 genes, 22.6%	301 out of 6513 background genes, 4.6%	0.0014	0	UME6:orf19.2822:RFG1:CZF1:FGR47:SHA3:orf19.4459:CPP1:RHB1:EFG1:NRG1:AHR1
51704	multi-organism process	14 out of 53 genes, 26.4%	420 out of 6513 background genes, 6.4%	0.00155	0	HEM3:UME6:CRZ2:RFG1:CZF1:CPP1:WOR1:TEC1:EFG1:TCC1:NRG1:AHR1:AAF1:DEF1
7154	cell communication	15 out of 53 genes, 28.3%	487 out of 6513 background genes, 7.5%	0.00171	0	UME6:orf19.2822:RFG1:CBF1:CZF1:FGR47:SHA3:orf19.4459:CPP1:orf19.4883:RHB1:EFG1:NRG1:AHR1:ROM2
36180	filamentous growth of a population of unicellular organisms in response to biotic stimulus	11 out of 53 genes, 20.8%	257 out of 6513 background genes, 3.9%	0.00194	0	UME6:RFG1:CZF1:FGR47:SHA3:orf19.4459:CPP1:TEC1:EFG1:NRG1:AHR1
1900231	regulation of single-species biofilm formation on inanimate substrate	5 out of 53 genes, 9.4%	33 out of 6513 background genes, 0.5%	0.00223	0	CRZ2:CZF1:WOR1:TEC1:EFG1
36170	filamentous growth of a population of unicellular organisms in response to starvation	10 out of 53 genes, 18.9%	218 out of 6513 background genes, 3.3%	0.00302	0	UME6:RFG1:CZF1:FGR47:SHA3:orf19.4459:CPP1:RHB1:EFG1:NRG1
45785	positive regulation of cell adhesion	5 out of 53 genes, 9.4%	35 out of 6513 background genes, 0.5%	0.00302	0	CRZ2:CZF1:EFG1:AHR1:DEF1
42710	biofilm formation	8 out of 53 genes, 15.1%	130 out of 6513 background genes, 2.0%	0.00322	0	CRZ2:CZF1:WOR1:TEC1:EFG1:NRG1:AHR1:DEF1
30155	regulation of cell adhesion	5 out of 53 genes, 9.4%	38 out of 6513 background genes, 0.6%	0.00459	0	CRZ2:CZF1:EFG1:AHR1:DEF1
2001141	regulation of RNA biosynthetic process	16 out of 53 genes, 30.2%	605 out of 6513 background genes, 9.3%	0.00542	0	UME6:CRZ2:RFG1:CBF1:CZF1:SHA3:WOR1:TEC1:WOR2:EFG1:CUP9:TCC1:NRG1:AHR1:HAP41:AAF1
6355	regulation of transcription, DNA-dependent	16 out of 53 genes, 30.2%	605 out of 6513 background genes, 9.3%	0.00542	0	UME6:CRZ2:RFG1:CBF1:CZF1:SHA3:WOR1:TEC1:WOR2:EFG1:CUP9:TCC1:NRG1:AHR1:HAP41:AAF1
51252	regulation of RNA metabolic process	16 out of 53 genes, 30.2%	614 out of 6513 background genes, 9.4%	0.00653	0	UME6:CRZ2:RFG1:CBF1:CZF1:SHA3:WOR1:TEC1:WOR2:EFG1:CUP9:TCC1:NRG1:AHR1:HAP41:AAF1
19219	regulation of nucleobase-containing compound metabolic process	17 out of 53 genes, 32.1%	688 out of 6513 background genes, 10.6%	0.0066	0	UME6:CRZ2:RFG1:CBF1:CZF1:SHA3:WOR1:TEC1:WOR2:EFG1:CUP9:TCC1:NRG1:AHR1:HAP41:AAF1:ROM2
9607	response to biotic stimulus	11 out of 53 genes, 20.8%	296 out of 6513 background genes, 4.5%	0.00745	0	UME6:RFG1:CZF1:FGR47:SHA3:orf19.4459:CPP1:TEC1:EFG1:NRG1:AHR1
51171	regulation of nitrogen compound metabolic process	17 out of 53 genes, 32.1%	698 out of 6513 background genes, 10.7%	0.00798	0	UME6:CRZ2:RFG1:CBF1:CZF1:SHA3:WOR1:TEC1:WOR2:EFG1:CUP9:TCC1:NRG1:AHR1:HAP41:AAF1:ROM2
2000112	regulation of cellular macromolecule biosynthetic process	17 out of 53 genes, 32.1%	705 out of 6513 background genes, 10.8%	0.00911	0.0005	UME6:CRZ2:RFG1:CBF1:CZF1:SHA3:WOR1:TEC1:WOR2:EFG1:CUP9:TCC1:NRG1:AHR1:HAP41:AAF1:ROM2
10556	regulation of macromolecule biosynthetic process	17 out of 53 genes, 32.1%	706 out of 6513 background genes, 10.8%	0.00928	0.0005	UME6:CRZ2:RFG1:CBF1:CZF1:SHA3:WOR1:TEC1:WOR2:EFG1:CUP9:TCC1:NRG1:AHR1:HAP41:AAF1:ROM2
51716	cellular response to stimulus	22 out of 53 genes, 41.5%	1132 out of 6513 background genes, 17.4%	0.01149	0.0005	FCY21:UME6:HGT7:CRZ2:orf19.2822:RFG1:CBF1:CZF1:FGR47:SHA3:GAL102:FET3:orf19.4459:CPP1:orf19.4883:TEC1:RHB1:EFG1:TCC1:NRG1:AHR1:ROM2
22610	biological adhesion	6 out of 53 genes, 11.3%	77 out of 6513 background genes, 1.2%	0.01261	0.0005	WOR1:TEC1:EFG1:AHR1:AAF1:DEF1
31326	regulation of cellular biosynthetic process	17 out of 53 genes, 32.1%	729 out of 6513 background genes, 11.2%	0.01411	0.0005	UME6:CRZ2:RFG1:CBF1:CZF1:SHA3:WOR1:TEC1:WOR2:EFG1:CUP9:TCC1:NRG1:AHR1:HAP41:AAF1:ROM2
9889	regulation of biosynthetic process	17 out of 53 genes, 32.1%	729 out of 6513 background genes, 11.2%	0.01411	0.0005	UME6:CRZ2:RFG1:CBF1:CZF1:SHA3:WOR1:TEC1:WOR2:EFG1:CUP9:TCC1:NRG1:AHR1:HAP41:AAF1:ROM2
60255	regulation of macromolecule metabolic process	18 out of 53 genes, 34.0%	814 out of 6513 background genes, 12.5%	0.01569	0.0005	UME6:CRZ2:RFG1:CBF1:CZF1:SHA3:CPP1:WOR1:TEC1:WOR2:EFG1:CUP9:TCC1:NRG1:AHR1:HAP41:AAF1:ROM2
9405	pathogenesis	9 out of 53 genes, 17.0%	216 out of 6513 background genes, 3.3%	0.01947	0.0005	HEM3:UME6:RFG1:CPP1:TEC1:EFG1:TCC1:NRG1:AHR1
6357	regulation of transcription from RNA polymerase II promoter	11 out of 53 genes, 20.8%	329 out of 6513 background genes, 5.1%	0.01986	0.0004	CRZ2:RFG1:CBF1:CZF1:SHA3:WOR1:TEC1:EFG1:TCC1:NRG1:AHR1
50794	regulation of cellular process	23 out of 53 genes, 43.4%	1266 out of 6513 background genes, 19.4%	0.02069	0.0004	UME6:CRZ2:RFG1:CBF1:CZF1:SHA3:CPP1:orf19.4883:WOR1:TEC1:WOR2:RHB1:EFG1:CUP9:TCC1:GAC1:NRG1:AHR1:HAP41:AAF1:DEF1:FAA4:ROM2
44764	multi-organism cellular process	9 out of 53 genes, 17.0%	221 out of 6513 background genes, 3.4%	0.02328	0.0009	CRZ2:CZF1:CPP1:WOR1:TEC1:EFG1:NRG1:AHR1:DEF1
44010	single-species biofilm formation	7 out of 53 genes, 13.2%	126 out of 6513 background genes, 1.9%	0.02406	0.0008	CRZ2:CZF1:WOR1:TEC1:EFG1:AHR1:DEF1
80090	regulation of primary metabolic process	18 out of 53 genes, 34.0%	852 out of 6513 background genes, 13.1%	0.02897	0.002	UME6:CRZ2:RFG1:CBF1:CZF1:SHA3:CPP1:WOR1:TEC1:WOR2:EFG1:CUP9:TCC1:NRG1:AHR1:HAP41:AAF1:ROM2
31323	regulation of cellular metabolic process	18 out of 53 genes, 34.0%	855 out of 6513 background genes, 13.1%	0.03036	0.002	UME6:CRZ2:RFG1:CBF1:CZF1:SHA3:CPP1:WOR1:TEC1:WOR2:EFG1:CUP9:TCC1:NRG1:AHR1:HAP41:AAF1:ROM2
50896	response to stimulus	23 out of 53 genes, 43.4%	1298 out of 6513 background genes, 19.9%	0.0311	0.002	FCY21:UME6:HGT7:CRZ2:orf19.2822:RFG1:CBF1:CZF1:FGR47:SHA3:GAL102:FET3:orf19.4459:CPP1:orf19.4883:TEC1:RHB1:EFG1:TCC1:GAC1:NRG1:AHR1:ROM2
10468	regulation of gene expression	16 out of 53 genes, 30.2%	704 out of 6513 background genes, 10.8%	0.0354	0.0019	UME6:CRZ2:RFG1:CBF1:CZF1:SHA3:WOR1:TEC1:WOR2:EFG1:CUP9:TCC1:NRG1:AHR1:HAP41:AAF1
36166	phenotypic switching	4 out of 53 genes, 7.5%	31 out of 6513 background genes, 0.5%	0.03982	0.0023	CZF1:WOR1:WOR2:EFG1
70784	regulation of growth of unicellular organism as a thread of attached cells	5 out of 53 genes, 9.4%	59 out of 6513 background genes, 0.9%	0.04025	0.0022	WOR1:TEC1:WOR2:EFG1:NRG1
1900189	positive regulation of cell adhesion involved in single-species biofilm formation	4 out of 53 genes, 7.5%	32 out of 6513 background genes, 0.5%	0.04523	0.0025	CRZ2:CZF1:AHR1:DEF1
1900434	regulation of filamentous growth of a population of unicellular organisms in response to starvation	4 out of 53 genes, 7.5%	32 out of 6513 background genes, 0.5%	0.04523	0.0025	UME6:CPP1:EFG1:NRG1
1900187	regulation of cell adhesion involved in single-species biofilm formation	4 out of 53 genes, 7.5%	33 out of 6513 background genes, 0.5%	0.05116	0.0028	CRZ2:CZF1:AHR1:DEF1
50789	regulation of biological process	23 out of 53 genes, 43.4%	1351 out of 6513 background genes, 20.7%	0.05913	0.0031	UME6:CRZ2:RFG1:CBF1:CZF1:SHA3:CPP1:orf19.4883:WOR1:TEC1:WOR2:RHB1:EFG1:CUP9:TCC1:GAC1:NRG1:AHR1:HAP41:AAF1:DEF1:FAA4:ROM2
19222	regulation of metabolic process	18 out of 53 genes, 34.0%	902 out of 6513 background genes, 13.8%	0.06132	0.0034	UME6:CRZ2:RFG1:CBF1:CZF1:SHA3:CPP1:WOR1:TEC1:WOR2:EFG1:CUP9:TCC1:NRG1:AHR1:HAP41:AAF1:ROM2
32104	regulation of response to extracellular stimulus	4 out of 53 genes, 7.5%	39 out of 6513 background genes, 0.6%	0.0992	0.0043	UME6:CPP1:EFG1:NRG1
32107	regulation of response to nutrient levels	4 out of 53 genes, 7.5%	39 out of 6513 background genes, 0.6%	0.0992	0.0043	UME6:CPP1:EFG1:NRG1
Enriched functions for genes in Table S5_B
GOID	GO_term	Cluster frequency	Background frequency	Corrected P-value	FDR	Ca_ID
1071	nucleic acid binding transcription factor activity	12 out of 53 genes, 22.6%	230 out of 6513 background genes, 3.5%	1.67e-05	0	UME6:CRZ2:RFG1:CBF1:CZF1:WOR1:TEC1:WOR2:EFG1:CUP9:NRG1:AHR1
3700	sequence-specific DNA binding transcription factor activity	12 out of 53 genes, 22.6%	230 out of 6513 background genes, 3.5%	1.67e-05	0	UME6:CRZ2:RFG1:CBF1:CZF1:WOR1:TEC1:WOR2:EFG1:CUP9:NRG1:AHR1
981	sequence-specific DNA binding RNA polymerase II transcription factor activity	7 out of 53 genes, 13.2%	125 out of 6513 background genes, 1.9%	0.0048	0	UME6:RFG1:CBF1:CZF1:TEC1:WOR2:AHR1
43565	sequence-specific DNA binding	8 out of 53 genes, 15.1%	193 out of 6513 background genes, 3.0%	0.01161	0.005	RFG1:CBF1:WOR1:TEC1:EFG1:CUP9:NRG1:AHR1
