# Supplementary material for: The APSES transcription factor Efg1 is a global regulator that controls morphogenesis and biofilm formation in Candida parapsilosis
Source: Mol Microbiol. 2013 Aug 15;90(1):36–53. doi: 10.1111/mmi.12345 (PMC3912905; doi:10.1111/mmi.12345)
Supplement: Supplementary file 6 [file mmi0090-0036-sd6.xls]

## Sheet: Table S7_A
Table S7_A Intergenic regions bound by Efg1 in both C. albicans (Nobile et al 2012) and C. parapsilosis.
Ca_ID	alt_ID	Cp_ID	note
orf19.7502	orf19.7502	CPAR2_800410	Hap43p-induced gene; greater mRNA abundance observed in a cyr1 homozygous null mutant than in wild type
orf19.7436	AAF1	CPAR2_404190	Possible regulatory protein; putative adhesin-like protein; Glu-rich domain; production in S. cerevisiae increases endothelial cell adherence and flocculence; detected in yeast and hyphal cells; biofilm, alkaline or caspofungin upregulated
orf19.6734	TCC1	CPAR2_808280	Protein involved in regulation of filamentous growth and virulence; interacts with Tup1p; acts in transcriptional regulation of hypha-specific genes; contains 4 tetratricopeptide repeat (TPR) motifs; flucytosine repressed; Tbp1p-activated
orf19.7592	FAA4	CPAR2_200640	Predicted acyl CoA synthase
orf19.6736	orf19.6736	CPAR2_808290	Ortholog(s) have role in maturation of SSU-rRNA and mitochondrial inner membrane localization
orf19.2823	RFG1	CPAR2_801100	Transcriptional regulator of filamentous growth and hyphal genes; acts in Tup1p-dependent and -independent pathways; binds DNA; has HMG domain; not transcriptionally regulated by oxygen or serum; not responsible for hypoxic repression
orf19.2822	orf19.2822	CPAR2_800980	Ortholog(s) have role in CVT pathway, ER to Golgi vesicle-mediated transport, macroautophagy, peroxisome degradation, retrograde transport, vesicle recycling within Golgi
orf19.610	EFG1	CPAR2_701620	bHLH transcriptional regulator required for white-phase cell type; hyphal growth, metabolism, cell-wall gene regulator; roles in adhesion, virulence; Cph1p and Efg1p have role in host cytokine response; binds E-box; T206 phosphorylated
orf19.2023	HGT7	CPAR2_212860	Putative glucose transporter, major facilitator superfamily; glucose-, fluconazole-, Snf3p-induced, expressed at high glucose; upregulated in biofilm; C. albicans glucose transporter family comprises 20 members; 12 TM regions predicted
orf19.3127	CZF1	CPAR2_501290	Transcriptional regulator of white-opaque switching frequency; hyphal growth regulator; expression in S. cerevisiae causes dominant-negative inhibition of pheromone response; required for yeast cell adherence to silicone substrate
orf19.5994	RHB1	CPAR2_405410	Putative small G protein from the Ras superfamily involved in cell wall integrity and control of filamentous growth under nitrogen starvation
orf19.2356	CRZ2	CPAR2_203050	Zinc finger transcription factor; crz1 not crz2 null mutation suppresses fluconazole resistance of homozygous cka2 null (CK2 kinase defective); Rim101p-downregulated at pH 8; required for yeast cell adherence to silicone substrate
orf19.867	orf19.867	CPAR2_211430	Ortholog(s) have ribosome localization
orf19.868	ADAEC	CPAR2_211420	Protein of unknown function; transcription is specific to white cell type
orf19.4960	orf19.4960	CPAR2_202700	Ortholog(s) have spermine synthase activity, role in pantothenate biosynthetic process, spermine biosynthetic process and cytoplasm localization
orf19.4961	STP2	CPAR2_202710	Amino-acid-regulated transcription factor, activates transcription of amino acid permease genes; activated by amino-acid-induced proteolytic processing (Ssy1p, Csh3p dependent); required for alkalinization of growth medium
orf19.5908	TEC1	CPAR2_805930	TEA/ATTS transcription factor; involved in white cell pheromone response, regulates hypha-specific genes, wild-type biofilm formation; regulates BCR1; transcription regulated by Cph2p in some conditions; alkaline-, and biofilm-induced
orf19.5992	WOR2	CPAR2_405400	Transcriptional regulator of white-opaque switching; required for maintenance of opaque state; Hap43p-induced gene
orf19.3869	orf19.3869	CPAR2_204970	Predicted ORF in Assemblies 19, 20 and 21; regulated by Tsa1p, Tsa1Bp in minimal media at 37 deg; shows colony morphology-related gene regulation by Ssn6p
orf19.3369	MOH1	CPAR2_403470	Protein similar to S. cerevisiae Moh1p; transcription is induced in response to alpha pheromone in SpiderM medium; transcriptionally activated by Mnl1p under weak acid stress; possibly essential gene (UAU1 method); biofilm-induced
orf19.740	HAP41	CPAR2_500870	Hap43p-repressed gene; not required for response to low iron; transcriptionally activated by Mnl1p under weak acid stress
orf19.6713	orf19.6713	CPAR2_808100	Has domain(s) with predicted nucleic acid binding, zinc ion binding activity and intracellular localization
orf19.3264	CCE1	CPAR2_800960	Putative Holliday junction resolving enzyme; similar to S. cerevisiae Cce1p
orf19.4936.1	orf19.4936.1	CPAR2_801790	Putative adhesin-like protein
orf19.5991	orf19.5991	CPAR2_405390	Ortholog(s) have role in maturation of 5.8S rRNA from tricistronic rRNA transcript (SSU-rRNA, 5.8S rRNA, LSU-rRNA), maturation of LSU-rRNA from tricistronic rRNA transcript (SSU-rRNA, 5.8S rRNA, LSU-rRNA)
orf19.6548	ISU1	CPAR2_702510	Protein with similarity to NifU; possible role in iron-sulfur cluster biogenesis; transcriptionally regulated by iron; expression greater in low iron; transcription is upregulated in both intermediate and mature biofilms
orf19.4210	orf19.4210	CPAR2_603610	Ortholog(s) have phospholipase A2 activity, role in cardiolipin acyl-chain remodeling and mitochondrion localization
orf19.4211	FET3	CPAR2_603600	Multicopper oxidase; required for growth in low-iron; required for prostaglandin E2 production; functional homolog of S. cerevisiae Fet3p; ketoconazole, caspofungin, amphotericin B repressed; regulated by Sef1p, Sfu1p, and Hap43p
orf19.7053	GAC1	CPAR2_301020	Putative regulatory subunit of serine/threonine phosphoprotein phosphatase 1; fluconazole-induced; biofilm-induced; caspofungin repressed; transcriptionally activated by Mnl1p under weak acid stress; regulated by Nrg1p, Tup1p
orf19.7336	orf19.7336	CPAR2_200970	Predicted membrane transporter, member of the drug:proton antiporter (14 spanner) (DHA2) family, major facilitator superfamily (MFS)
orf19.1961	orf19.1961	CPAR2_303830	Planktonic growth-induced gene
orf19.4166	ZCF21	CPAR2_401180	Predicted Zn2-Cys6 zinc-finger protein; mutants display increased colonization of mouse kidneys
orf19.4167	orf19.4167	CPAR2_401190	Ortholog of C. parapsilosis CDC317 : CPAR2_401190, Candida tenuis NRRL Y-1498 : CANTEDRAFT_102983, Debaryomyces hansenii CBS767 : DEHA2G21780g and Candida dubliniensis CD36 : CD36_40800
orf19.7150	NRG1	CPAR2_300790	Transcriptional repressor; regulates chlamydospore development, hyphal gene induction, virulence genes, and genes involved in rescue/stress responses; effects both Tup1p-dependent (major) and -independent (minor) regulation; biofilm-induced
orf19.2724	orf19.2724	CPAR2_400250	Hap43p-repressed gene; late-stage biofilm-induced
orf19.7539	INO2	CPAR2_800440	Transcriptional activator that forms a heterodimer with Ino4p; likely regulates genes involved in phosphatidylcholine and phosphatidylinositol biosynthesis, fatty acid beta-oxidation, and peroxisome biogenesis
orf19.5626	orf19.5626	CPAR2_600930	Biofilm-induced gene; Plc1p-regulated; transcriptionally activated by Mnl1p under weak acid stress
orf19.4459	orf19.4459	CPAR2_105070	Protein similar to S. cerevisiae Ynl234wp, which is a putative heme-binding stress-related protein; transposon mutation affects filamentous growth
orf19.7380	orf19.7380	CPAR2_806840	Has domain(s) with predicted nucleic acid binding, nucleotide binding activity
orf19.90	orf19.90	CPAR2_603130	Ortholog(s) have cytoplasm localization
orf19.2765	PGA62	CPAR2_403180	Adhesin-like cell wall protein; putative GPI-anchor; fluconazole-induced; regulated by iron; expression greater in high iron; induced during cell wall regeneration; Cyr1p or Ras1p downregulated; positively regulated by Tbf1p
orf19.6514	CUP9	CPAR2_301340	Genecupregulated in clinical isolates from HIV+ patients with oral candidiasis; transcription reduced upon yeast-hyphal switch; ketoconazole-induced; Plc1p-regulated; shows colony morphology-related Ssn6p regulation; biofilm-induced gene
orf19.5728	orf19.5728	CPAR2_600870	Has domain(s) with predicted electron carrier activity, heme binding, oxidoreductase activity, acting on paired donors and with incorporation or reduction of molecular oxygen, more
orf19.1105.2	PGA56	CPAR2_302990	Regulator of sorbose utilization; putative GPI-anchor; predicted helix-loop helix domain; hyphal induced; induced during cell wall regeneration; colony morphology-related gene regulation by Ssn6p; transcription activated by Tbf1p, Hap43p
orf19.4884	WOR1	CPAR2_805000	Transcriptional regulator ("master switch") of white-opaque phenotypic switching; required to establish and maintain the opaque state; opaque-specific, nuclear; regulates its own expression; suggested role in regulation of adhesion factors
orf19.4527	HGT1	CPAR2_108370	High-affinity glucose transporter, member of major facilitator superfamily; transcription induced by progesterone and by drugs including chloramphenicol and benomyl; likely essential for growth, based on an insertional mutagenesis strategy
orf19.467	orf19.467	CPAR2_202450	Ortholog of C. parapsilosis CDC317 : CPAR2_202450, Debaryomyces hansenii CBS767 : DEHA2F14476g, Candida dubliniensis CD36 : CD36_29160 and Pichia stipitis Pignal : PICST_68514
orf19.4752	MSN4	CPAR2_301730	Zinc finger transcription factor; similar to S. cerevisiae Msn4p, but not a significant stress response regulator in C. albicans; partly complements STRE-activation defect of S. cerevisiae msn2 msn4 double mutant; biofilm-induced gene
orf19.4753	PFK26	CPAR2_301740	Putative 6-phosphofructo-2-kinase; protein repressed during the mating process; planktonic growth-induced gene
orf19.3740	PGA23	CPAR2_801300	Putative GPI-anchored protein of unknown function; transcription is negatively regulated by Rim101p; regulated by Cyr1p; shows colony morphology-related gene regulation by Ssn6p
orf19.3742	orf19.3742	CPAR2_801310	Predicted ORF in Assemblies 19, 20 and 21; expression regulated during planktonic growth; greater mRNA abundance observed in a cyr1 homozygous null mutant than in wild type
orf19.1277	orf19.1277	CPAR2_500610	Hap43p-repressed gene; repressed by Rgt1p; late-stage biofilm-induced gene
orf19.3414	SUR7	CPAR2_602600	Protein required for normal cell wall, plasma membrane, cytoskeletal organization, endocytosis; localizes to eisosome subdomains of plasma membrane; four transmembrane motifs; mutant shows ectopic, chitin-rich cell wall; fluconazole-induced
orf19.7152	orf19.7152	CPAR2_300800	Protein similar to Aspergillus CYSK O-acetylserine sulfhydrylase, suggesting that C. albicans uses an O-acetyl-serine (OAS) pathway of sulfur assimilation; upregulated in biofilm; protein level decreases in stationary phase cultures
orf19.2199	PHO86	CPAR2_104950	Putative endoplasmic reticulum protein; possibly adherence-induced
orf19.1362	SMM1	CPAR2_407130	Putative dihydrouridine synthase; Hap43p-induced gene; transcription is upregulated in both intermediate and mature biofilms
orf19.1363	orf19.1363	CPAR2_407140	Putative protein of unknown function; late-stage biofilm-induced gene; Plc1p-regulated; transcriptionally activated by Mnl1p under weak acid stress
orf19.7400	ALS7	CPAR2_404800	ALS family protein; hypermutable contingency gene; growth-regulated, downregulated in biofilm; two variable repeat regions; expression in S. cerevisiae does not confer adhesiveness; ALS family includes adhesins, cell-surface glycoproteins
orf19.723	BCR1	CPAR2_205990	C2H2 zinc finger transcription factor; master regulator of biofilm formation; mutation affects filamentous growth, adherence; regulates cell-surface-associated genes; filament induced; Tup1p-, Tec1p-, Mnl1p-regulated; mRNA binds to She3p
orf19.255	ZCF1	CPAR2_102000	Predicted zinc-cluster protein; possibly transcriptionally regulated upon hyphal formation; late-stage biofilm-induced; intron in 5'-UTR; mutants display decreased colonization of mouse kidneys
orf19.2892	orf19.2892	CPAR2_501110	Ortholog of C. parapsilosis CDC317 : CPAR2_501110, Candida tenuis NRRL Y-1498 : CANTEDRAFT_119393, Debaryomyces hansenii CBS767 : DEHA2E08976g and Candida dubliniensis CD36 : CD36_45910
orf19.4056	BRG1	CPAR2_107940	DNA-binding transcription factor involved in control of biofilm formation; recruits Hda1p to promoters of hypha-specific genes; transposon mutation affects filamentous growth; Hap43p-repressed gene; late-stage biofilm-induced
orf19.4531	orf19.4531	CPAR2_108270	Putative PDR-subfamily ABC transporter
orf19.1285	orf19.1285	CPAR2_502260	Plasma membrane-localized protein of unknown function; Hap43p-repressed gene
orf19.3190	HAL9	CPAR2_303520	Protein with Zn(2)-Cys(6) binuclear cluster; gene in zinc cluster region of Chr. 5; transcriptionally activated by Mnl1p in weak acid; similar to S. cerevisiae Hal9p, which is a putative transcription factor involved in salt tolerance
orf19.7561	DEF1	CPAR2_200930	Regulator of RNA polymerase II; required for filamentous growth and epithelial cell escape, dissemination in RHE model; induced by fluconazole, high cell density; Efg1p/hyphally regulated; role in adhesion and hyphal growth on solid surface
orf19.4318	MIG1	CPAR2_101340	Transcriptional repressor; regulates genes for carbon source utilization; Tup1p-dependent, -independent functions; upregulated in biofilm and planktonic cultures; hyphal downregulated; Hap43p and caspofungin repressed
orf19.6127	LPD1	CPAR2_205940	Putative dihydrolipoamide dehydrogenase; soluble in hyphae; antigenic in human oral infection and murine systemic infection; macrophage-induced protein; protein present in exponential and stationary phase yeast cultures; Hap43p-repressed
orf19.4866	CPP1	CPAR2_804460	VH1 family MAPK phosphatase; regulates Cst20p-Hst7p-Cek1p-Cph1p hyphal growth pathway; represses yeast to hyphal switch; required for virulence in mouse systemic infection; more mRNA in yeast than hyphae; pheromone-induced
orf19.1106	orf19.1106	CPAR2_303000	Protein with Mob2p-dependent hyphal regulation; fluconazole-induced
orf19.7247	RIM101	CPAR2_700450	Transcription factor involved in alkaline pH response; required for alkaline-induced hyphal growth; role in virulence in mouse systemic infection; activated by C-terminal proteolytic cleavage; mediates both positive and negative regulation
orf19.4952	orf19.4952	CPAR2_202620	Late-stage biofilm-induced gene
orf19.1189	orf19.1189	CPAR2_603450	Late-stage biofilm-induced gene; transcription regulated upon yeast-hyphal switch; transcriptionally activated by Mnl1p under weak acid stress; contains a 5' UTR intron
orf19.4867	SWE1	CPAR2_700800	Putative protein kinase with a role in control of growth and morphogenesis, required for full virulence; mutant cells are small, rounded, and sometimes binucleate; not required for filamentous growth; mutant is hypersensitive to caspofungin
orf19.4869	SFU1	CPAR2_700810	Transcriptional regulator of iron-responsive genes; represses iron utilization genes if iron is present; Hap43p-repressed; promotes gastrointestinal commensalism in mice
orf19.3669	SHA3	CPAR2_106120	Putative serine/threonine kinase involved in glucose transport; transposon mutation affects filamentous growth; fluconazole-induced; ketoconazole-repressed; induced in by alpha pheromone; possibly essential (UAU1 method); biofilm-induced
orf19.5032	SIM1	CPAR2_202950	Putative adhesin-like protein involved in cell wall maintenance, redundant with Sun41p; possibly secreted; macrophage-downregulated gene; transcription is negatively regulated by Rim101p, Cyr1p, Ras1p
orf19.3674	GAL102	CPAR2_106160	UDP-glucose 4,6-dehydratase with role in mannosylation of cell wall proteins; mutation confers hypersensitivity to toxic ergosterol analog; overlaps orf19.3673
orf19.3675	GAL7	CPAR2_106170	Putative galactose-1-phoshphate uridyl transferase; downregulated by hypoxia, upregulated by ketoconazole; macrophage/pseudohyphal-repressed
orf19.6202	RBT4	CPAR2_208800	Protein similar to plant pathogenesis-related proteins; required for virulence in mouse systemic and rabbit corneal infections; not required for filamentation; mRNA binds to She3p and is localized to hyphal tips; Hap43p-induced gene
orf19.454	SFL1	CPAR2_205120	Transcription factor involved in negative regulation of flocculation and filamentous growth; induced in core caspofungin response
orf19.3969	SFL2	CPAR2_101060	Probable transcription factor required for filamentous growth; required for virulence in an RHE model but not in mouse systemic infection; upregulated upon RHE infection but C. dubliniensis ortholog is not upregulated
orf19.7381	AHR1	CPAR2_806830	Zinc-finger transcription factor involved in regulation of adhesion genes; involved in white-opaque switch; forms complex with Mcm1p; null mutant displays sensitivity to 5-fluorocytosine and to lithium chloride
orf19.2767	PGA59	CPAR2_603340	Adhesin-like cell wall protein; putative GPI-anchor; shows colony morphology-related gene regulation by Ssn6p; Hap43p-induced gene
orf19.4792	orf19.4792	CPAR2_207590	Predicted ORF in Assemblies 19, 20 and 21; Plc1p-regulated
orf19.1815	orf19.1815	CPAR2_204310	Ortholog(s) have ribosomal large subunit binding activity
orf19.6817	FCR1	CPAR2_808620	Zinc cluster transcription factor; negative regulator of fluconazole, ketoconazole, brefeldin A resistance; transposon mutation increases filamentous growth; partially suppresses S. cerevisiae pdr1 pdr3 mutant fluconazole sensitivity
orf19.6818	orf19.6818	CPAR2_808610	Ortholog(s) have cytosol, mitochondrion localization
orf19.7239	orf19.7239	CPAR2_700500	Ortholog(s) have role in pheromone-dependent signal transduction involved in conjugation with cellular fusion and membrane raft, plasma membrane localization
orf19.1960	CLN3	CPAR2_303840	G1 cyclin; depletion abolishes budding and causes hyphal growth defects; farnesol regulated, upregulated in biofilm; functional in S. cerevisiae; possibly essential gene, disruptants not obtained by UAU1 method
orf19.451	SOK1	CPAR2_205110	Putative protein kinase: mutants are sensitive to growth on hydrogen peroxide medium; transcription is induced in response to alpha pheromone in SpiderM medium
orf19.3302	orf19.3302	CPAR2_109800	Putative type-1 protein phosphatase targeting subunit; late-stage biofilm-induced gene; transcription downregulated upon yeast-hyphal switch; transcriptionally activated by Mnl1p under weak acid stress
orf19.857	FMO2	CPAR2_207090	Predicted ORF in Assemblies 19, 20 and 21; expression regulated during planktonic growth
orf19.6874	orf19.6874	CPAR2_209750	Putative helix-loop-helix (HLH) transcription factor with a role in filamentous growth
orf19.6984	orf19.6984	CPAR2_405760	Ortholog of C. parapsilosis CDC317 : CPAR2_405760, Candida tenuis NRRL Y-1498 : CANTEDRAFT_116052, Debaryomyces hansenii CBS767 : DEHA2D16940g and Candida dubliniensis CD36 : CD36_85460
orf19.3358	LSC1	CPAR2_109420	Putative succinate-CoA ligase subunit; transcriptionally regulated by iron; expression greater in high iron; fluconazole-induced; f protein present in exponential and stationary growth phase yeast cultures
orf19.3359	ARP8	CPAR2_109410	Putative chromatin-remodeling enzyme complex protein; mutation confers hypersensitivity to toxic ergosterol analog, and to amphotericin B
orf19.2178.1	orf19.2178.1	CPAR2_407590	Ortholog of C. parapsilosis CDC317 : CPAR2_407590, Candida tenuis NRRL Y-1498 : CANTEDRAFT_116308, Debaryomyces hansenii CBS767 : DEHA2C09768g and Candida orthopsilosis Co 90-125 : CORT0C06930
orf19.5933	orf19.5933	CPAR2_807590	Predicted ORF in Assemblies 19, 20 and 21; increased transcription is observed upon benomyl treatment
orf19.1907	EMC9	CPAR2_213650	Protein not essential for viability, induced during the mating process
orf19.2119	NDT80	CPAR2_213640	Activator of CDR1 induction by antifungal drugs; required for wild-type drug resistance; transcriptionally induced upon antifungal drug treatment; similar to S. cerevisiae Ndt80p, which is a meiosis-specific transcriptional regulator
orf19.3707	YHB1	CPAR2_101680	Nitric oxide dioxygenase, acts in nitric oxide scavenging/detoxification; role in virulence in mouse; transcription activated by NO, macrophage interaction; hyphal downregulated; mRNA binds to She3p; Hap43p-repressed
orf19.3010.1	ECM33	CPAR2_108560	GPI-anchored cell wall protein; mutants show cell-wall defects and reduced adhesion, host cell damage, and endocytosis; mutant infection is immunoprotective in murine model; fluconazole-induced; caspofungin repressed
orf19.4921.1	orf19.4921.1	CPAR2_801610	Ortholog of C. parapsilosis CDC317 : CPAR2_801610, Candida tenuis NRRL Y-1498 : CANTEDRAFT_102954, Debaryomyces hansenii CBS767 : DEHA2E14300g and Candida orthopsilosis Co 90-125 : CORT0A01680
orf19.3001	TEM1	CPAR2_110280	Protein similar to S. cerevisiae Tem1p, which is a GTPase involved in termination of the M phase of the cell cycle; induced under Cdc5p depletion
orf19.3002	RPS1	CPAR2_110290	Putative ribosomal protein 10 of the 40S subunit, elicits a host antibody response during infection; transcription is induced during active growth
orf19.3338	orf19.3338	CPAR2_109270	Ortholog of C. parapsilosis CDC317 : CPAR2_109270, Candida tenuis NRRL Y-1498 : CANTEDRAFT_93810, Debaryomyces hansenii CBS767 : DEHA2A09504g and Candida dubliniensis CD36 : CD36_01380
orf19.6408	orf19.6408	CPAR2_206000	Hap43p-repressed gene; induced during planktonic growth
orf19.4000	GRF10	CPAR2_502700	Putative homeodomain transcription factor; null mutant exhibits adenine auxotrophy
orf19.6852	orf19.6852	CPAR2_105370	Biofilm-induced gene; ortholog of S. cerevisiae RMD6
orf19.3334	RPS21	CPAR2_109250	Predicted ribosomal protein; genes encoding cytoplasmic ribosomal subunits, translation factors, and tRNA synthetases are downregulated upon phagocytosis by murine macrophage; transcription is positively regulated by Tbf1p
orf19.3335	orf19.3335	CPAR2_109260	Plasma membrane protein; shows colony morphology-related gene regulation by Ssn6p; repressed by nitric oxide
orf19.828	orf19.828	CPAR2_211380	Putative ribosomal protein, large subunit, mitochondrial precursor; decreased expression in response to prostaglandins
orf19.829	SCH9	CPAR2_211370	Protein kinase involved in growth control, normal cell size, resistance to rapamycin and cations, chlamydospore formation, filamentous growth under some conditions, and virulence; prevents hypha formation under hypoxia at high CO2 levels
orf19.1093	FLO8	CPAR2_601080	Transcription factor; required for hyphal formation and CO2 induced white-opaque switching; regulates hyphal gene expression; required for virulence in mouse systemic infection; binds Efg1p; binds Mss11p via LisH motif; has LUFS domain
orf19.6983	orf19.6983	CPAR2_405750	Hap43p-repressed gene; repressed by nitric oxide
orf19.6873	RPS8A	CPAR2_209730	Small 40S ribosomal subunit protein; gene is induced by ciclopirox olamine; genes encoding cytoplasmic ribosomal subunits are downregulated upon phagocytosis by murine macrophage; intron in 5'-UTR; Hap43p-induced gene
orf19.6873.1	orf19.6873.1	CPAR2_209740	Ortholog(s) have electron carrier activity, iron ion binding, zinc ion binding activity, role in peptidyl-diphthamide biosynthetic process from peptidyl-histidine, tRNA wobble uridine modification and cytosol, nucleus localization
orf19.3554	AAT1	CPAR2_206490	Aspartate aminotransferase; soluble protein in hyphae; macrophage-induced protein; alkaline upregulated; amphotericin B repressed; gene used for strain identification by multilocus sequence typing; farnesol-, Hap43p-induced; GlcNAc-induced
orf19.3555	BUD14	CPAR2_206480	Putative SH3-domain-containing protein
orf19.5267	orf19.5267	CPAR2_805160	Putative cell wall adhesin-like protein; downregulated in core caspofungin response; transcription repressed by alpha pheromone in SpiderM medium; transcription repressed in ace2 null mutant; biofilm- and planktonic growth-induced
orf19.7313	SSU1	CPAR2_701220	Protein similar to S. cerevisiae Ssu1p sulfite transport protein; transposon mutation affects filamentous growth; regulated by Gcn2p and Gcn4p; induced by nitric oxide; Hap43p-repressed; biofilm-induced
orf19.7314	CDG1	CPAR2_701230	Putative cysteine dioxygenases; expression is regulated upon white-opaque switching; transcription is upregulated in both intermediate and mature biofilms
orf19.1486	orf19.1486	CPAR2_210310	Late-stage biofilm-induced gene; regulated by Sef1p-, Sfu1p-, and Hap43p
orf19.177	orf19.177	CPAR2_803830	Has domain(s) with predicted phosphatidylinositol binding activity and role in cell communication
orf19.2929	GSC1	CPAR2_106400	Subunit of beta-1,3-glucan synthase; essential; gsc1 allele determines resistance/sensitivity to echinocandin antifungals; 16 predicted membrane-spanning regions; mRNA abundance declines after yeast-to-hyphal transition; fungal-specific
orf19.2457	orf19.2457	CPAR2_107300	Ortholog of C. parapsilosis CDC317 : CPAR2_107300, Candida tenuis NRRL Y-1498 : CANTEDRAFT_136821, Candida dubliniensis CD36 : CD36_05580 and Pichia stipitis Pignal : PICST_28353
orf19.4670	CAS5	CPAR2_400410	Zinc finger transcription factor, cell wall damage response; required for adherence, response/resistance to caspofungin; repressed in core stress response; mutants have reduced CFU in mice and hyphal defect during C. elegans infection
orf19.6556	orf19.6556	CPAR2_702570	Late-stage biofilm-induced gene
orf19.395	ENO1	CPAR2_207210	Enolase, enzyme of glycolysis and gluconeogenesis; major cell-surface antigen; binds host plasmin/plasminogen; immunoprotective; phagocytosis, biofilm and planktonic growth-induced; farnesol-downregulated; possibly essential; Hap43p-induced
orf19.396	EAF6	CPAR2_207200	Subunit of the NuA4 histone acetyltransferase complex; Hap43p-repressed gene
orf19.6586	orf19.6586	CPAR2_702640	Late-stage biofilm-induced gene; increased transcription observed upon benomyl treatment or in an azole-resistant strain that overexpresses MDR1; shows colony morphology-related regulation by Ssn6p; induced by nitric oxide; Hap43p-repressed
orf19.1727	PMC1	CPAR2_503860	Vacuolar calcium P-type ATPase; transcription is regulated by calcineurin and fluconazole; mutant shows increased resistance to fluconazole or lithium, and increased sensitivity to calcium
orf19.1224	FRP3	CPAR2_104450	Putative ammonium transporter; upregulated in the presence of human neutrophils; fluconazole-downregulated; repressed by nitric oxide
orf19.6783	orf19.6783	CPAR2_808940	Putative geranylgeranyltransferase regulatory component
orf19.3670	GAL1	CPAR2_106130	Galactokinase; transcription regulated by galactose, Mig1p, Tup1p, Hap43p; virulenct in mice; farnesol- and hypoxia-downregulated in biofilm; fluconazole- and ketoconazole-induced; stationary phase enriched protein; GlcNAc-induced protein
orf19.3672	GAL10	CPAR2_106140	UDP-glucose 4-epimerase required for galactose utilization; mutant has cell wall defects and increased filamentation; fluconazole- and ketoconazole-induced; stationary phase enriched protein; late-stage biofilm-induced gene; GlcNAc-induced
orf19.2021	HGT8	CPAR2_212850	High-affinity glucose transporter of the major facilitator superfamily; 20 members in the C. albicans glucose transporter family; 12 probable membrane-spanning segments; gene has intron; expressed in rich medium; biofilm-induced
orf19.7296	orf19.7296	CPAR2_701510	Putative cation conductance protein; similar to stomatin mechanoreception protein; plasma-membrane localized; induced by Rgt1p
orf19.1996	CHA1	CPAR2_213940	Similar to catabolic serine/threonine dehydratases; negatively regulated by Rim101p; expression greater in low iron; regulated on white-opaque switching; filament induced; transposon mutation affects filamentous growth; biofilm-induced
orf19.1690	TOS1	CPAR2_503650	Protein similar to alpha agglutinin anchor subunit; secreted; exogenously expressed protein is a substrate for Kex2p processing in vitro; fluconazole-induced; induced by alpha pheromone in SpiderM medium; Hap43p-induced
orf19.1779	MP65	CPAR2_407410	Cell surface mannoprotein; cell-wall glucan metabolism, biofilm, adhesion; adhesin motif; O-glycosylation; induced by heat, germ tube formation, wall regeneration; mycelial antigen; diagnostic marker; fluconazole-repressed
orf19.1777	orf19.1777	CPAR2_407450	Ortholog(s) have ubiquitin-specific protease activity, role in endocytosis, protein deubiquitination, regulation of protein kinase activity and cell division site, cytosol, nucleus, transport vesicle localization
orf19.656	DPP1	CPAR2_207800	Putative diacylglycerol pyrophosphate phosphatase of diacylglycerol production for phospholipid biosynthesis; downregulation correlates with clinical development of fluconazole resistance
orf19.4890	CLA4	CPAR2_804640	Ste20p family Ser/Thr kinase required for wild-type filamentous growth, organ colonization and virulence in mouse systemic infection; role in chlamydospore formation; functional homolog of S. cerevisiae Cla4p; mutant caspofungin sensitive
orf19.5114	orf19.5114	CPAR2_206920	Ortholog(s) have phosphatidylinositol-3-phosphate binding activity, role in late endosome to Golgi transport, protein localization and cytosol, endosome, nucleus localization
orf19.2398	orf19.2398	CPAR2_802270	Hap43p-repressed gene; possible increased transcription in an azole-resistant strain that overexpresses CDR1 and CDR2; possibly transcriptionally regulated by Tac1p; induced by Mnl1p under weak acid stress; biofilm-induced
orf19.6937	PTR2	CPAR2_503540	Putative oligopeptide transporter; regulated by Stp2p and Stp3p; transcriptionally induced upon phagocytosis by macrophage; downregulated by Rim101p at pH 8; biofilm-induced
orf19.7512	orf19.7512	CPAR2_800520	Has domain(s) with predicted electron carrier activity, heme binding, oxidoreductase activity, acting on paired donors and with incorporation or reduction of molecular oxygen, more
orf19.2501	FLC1	CPAR2_102220	Protein involved in heme uptake; putative FAD transporter, similar to S. cerevisiae Flc1p; regulated by iron; macrophage-induced gene; mutant shows defect in filamentous growth
orf19.3278	GSY1	CPAR2_206270	Putative UDP glucose/starch glucosyltransferase; transcript repressed by yeast-hyphal switch, Efg1p-regulated; strong oxidative stress induced; colony morphology-related regulation by Ssn6p; stationary phase enriched; biofilm-induced
orf19.4390	orf19.4390	CPAR2_801990	Predicted ORF in Assemblies 19, 20 and 21; transcription is repressed in response to alpha pheromone in SpiderM medium; transcriptionally activated by Mnl1p under weak acid stress
orf19.4972	orf19.4972	CPAR2_202930	Putative transcription factor with zinc finger DNA-binding motif
orf19.5203	orf19.5203	CPAR2_105150	Hap43p-induced gene
orf19.1756	GPD1	CPAR2_407170	Protein similar to S. cerevisiae glycerol-3-phosphate dehydrogenase (enzyme of glycerol biosynthesis); biofilm-induced expression; regulated by Efg1p; regulated by Tsa1p, Tsa1Bp under H2O2 stress conditions
orf19.3618	YWP1	CPAR2_806670	Secreted yeast cell wall protein; possible role in dispersal in host; mutation causes increased adhesion and biofilm formation; stable propeptide; regulated by growth phase, phosphate, Ssk1p, Ssn6p, Efg1p, Efh1p, Hap43p; mRNA binds to She3p
orf19.1822	UME6	CPAR2_803820	Zinc cluster DNA-binding transcription factor required for wild-type hyphal extension, virulence, adherence to plastic; filament induced; regulated by Nrg1p, Tup1p, Rfg1p, alkaline conditions; expression promotes highly filamentous biofilms
orf19.3474	IPL1	CPAR2_601410	Putative Aurora kinase; Hap43p-induced gene; induced during planktonic growth; possibly an essential gene, disruptants not obtained by UAU1 method
orf19.3475	orf19.3475	CPAR2_601420	Described as a Gag-related protein; hyphal induced; downregulation correlates with clinical development of fluconazole resistance; repressed by nitric oxide, 17-beta-estradiol, ethynyl estradiol
orf19.1311	SPO75	CPAR2_403610	Ortholog(s) have role in ascospore wall assembly
orf19.2726	orf19.2726	CPAR2_400240	Putative plasma membrane protein; Plc1p-regulated
orf19.1313	CDR3	CPAR2_403600	Transporter of the Pdrp/Cdrp family of the ATP-binding cassette (ABC) superfamily; transports phospholipids in an out-to-in direction; expressed in opaque-phase cells; induced by macrophage interaction; fluconazole-downregulated
orf19.6798	SSN6	CPAR2_808810	Functional homolog of S. cerevisiae Cyc8p/Ssn6p; Ssn6p and Tup1p regulate distinct sets of genes; hyphal growth regulator; overexpression or mutation causes avirulence in mouse IV infection; TPR motifs; repressed during hyphal growth
orf19.4152	CEF3	CPAR2_501710	Translation elongation factor 3; antigenic in humans; predicted C-term nucleotide-binding active site; protein on surface of yeast, not hyphae; polystyrene adherence induced; higher protein amount in stationary phase; possibly essential
orf19.4153	orf19.4153	CPAR2_501720	Ortholog(s) have NEDD8 activating enzyme activity, role in protein neddylation and cytosol, nucleus localization
orf19.2962	orf19.2962	CPAR2_106530	Ortholog of C. parapsilosis CDC317 : CPAR2_106530, Candida tenuis NRRL Y-1498 : CANTEDRAFT_116800, Debaryomyces hansenii CBS767 : DEHA2C01364g and Candida dubliniensis CD36 : CD36_02530
orf19.220	PIR1	CPAR2_806490	1,3-beta-glucan-linked structural cell wall protein; N-mannosylated, O-glycosylated by Pmt1p; tandem repeats; cell wall defect in heterozygous mutant; hyphal repressed; Hog1p, fluconazole, hypoxia induced; iron, Efg1p, Plc1p, temp regulated
orf19.909	STP4	CPAR2_211740	Putative transcription factor with zinc finger DNA-binding motif; induced in core caspofungin response; shows colony morphology-related gene regulation by Ssn6p; induced by 17-beta-estradiol, ethynyl estradiol
orf19.1963	GDS1	CPAR2_303820	Putative mitochondrial protein; Hap43p-repressed gene
orf19.4883	orf19.4883	CPAR2_403960	Predicted ORF in Assemblies 19, 20 and 21; constitutive expression independent of MTL or white-opaque status
orf19.1979	GIT3	CPAR2_100490	Putative glycerophosphoinositol permease; fungal-specific (no human/murine homolog); alkaline downregulated; transcription specific to white cell type; caspofungin, macrophage/pseudohyphal-repressed; biofilm-induced
orf19.4342	orf19.4342	CPAR2_302555	Biofilm-induced gene
orf19.342	BMT7	CPAR2_102750	Beta-mannosyltransferase, member of a 9-gene family that includes characterized genes BMT1, BMT2, BMT3, and BMT4 with roles in beta-1,2-mannosylation of cell wall phosphopeptidomannan; downregulated in azole-resistant strain; Hap43p-induced
orf19.5131	orf19.5131	CPAR2_704120	Hap43p-repressed gene
orf19.2049	orf19.2049	CPAR2_213070	Plasma membrane-associated protein; heterozygous null mutant displays sensitivity to virgineone
orf19.7084	DFI1	CPAR2_301600	Cell-surface associated glycoprotein; promotes activation of Cek1p in a matrix-dependent manner; N-glycosylated
orf19.7085	orf19.7085	CPAR2_301610	Predicted ORF in Assemblies 19, 20 and 21; induced in core stress response; induced by heavy metal (cadmium) stress via Hog1p; oxidative stress-induced via Cap1p; induced by Mnl1p under weak acid stress; macrophage-downregulated
orf19.4966	orf19.4966	CPAR2_202850	Putative mitochondrial carrier protein; transcription is alkaline upregulated
orf19.6737	orf19.6737	CPAR2_808300	Protein not essential for viability; greater mRNA abundance observed in a cyr1, ras1, or efg1 homozygous null mutant than in wild type
orf19.2638	orf19.2638	CPAR2_502060	Ortholog of C. parapsilosis CDC317 : CPAR2_502060, Candida tenuis NRRL Y-1498 : CANTEDRAFT_115234, Candida dubliniensis CD36 : CD36_53200 and Pichia stipitis Pignal : PICST_32115
orf19.2639	orf19.2639	CPAR2_502050	Ortholog(s) have structural constituent of ribosome activity and mitochondrial large ribosomal subunit localization
orf19.7251	WSC4	CPAR2_700420	Putative cell wall integrity and stress response subunit 4 precursor; transcription is specific to white cell type
orf19.5383	PMA1	CPAR2_502950	Plasma membrane H(+)-ATPase; highly expressed, comprising 20-40% of total plasma membrane protein; abundance increases at stationary phase transition; fluconazole induced; caspofungin repressed; upregulated in RHE model
orf19.7414	ALS6	CPAR2_404790	ALS family protein; expression in S. cerevisiae confers adhesion to gelatin; macrophage-induced gene; N-terminal adhesion domain; ALS family includes cell-surface glycoproteins, some with adhesin function
orf19.6169	ATO1	CPAR2_502800	Putative fungal-specific transmembrane protein; induced by Rgt1p
orf19.5234	RBD1	CPAR2_701000	Rhomboid-like protein; similar to putative intramembrane serine proteases; involved in filamentous growth; Gcn4p-regulated; caspofungin repressed
orf19.1065	SSA2	CPAR2_106940	HSP70 family chaperone; found in cell wall fractions; antigenic; role in import of beta-defensin peptides; ATPase domain binds histatin 5; at surface of hyphae, not yeast-form cells; farnesol-downregulated in biofilm; caspofungin repressed
orf19.935	AGA1	CPAR2_303980	Protein with some similarity to agglutinin subunit; expression is regulated upon white-opaque switching
orf19.4077	MIT1	CPAR2_405190	Protein involved in sphingolipid biosynthesis; required for mannosylation of inositol phosphoceramide (IPC) to form mannosylated sphingolipids MIPC and M(IP)2C; fluconazole, caspofungin induced; macrophage-downregulated gene
orf19.3439	orf19.3439	CPAR2_602420	Predicted ORF in Assemblies 19, 20 and 21; greater mRNA abundance observed in a cyr1 homozygous null mutant than in wild type
orf19.1415	FRE10	CPAR2_401740	Major cell-surface ferric reductase under low-iron conditions; 7 transmembrane regions and a secretion signal predicted; repressed by Tup1p, Rim101p, Ssn6p, Hog1p, caspofungin; ciclopirox olamine induced; not required for filamentous growth
orf19.920	RMT2	CPAR2_303760	Minor protein arginine methyltransferases (PRMT) involved in methylation of arginine residues
orf19.921	orf19.921	CPAR2_303750	Transcriptional regulator required for morphogenesis induced by elevated temperature or Hsp90 compromise; acts downstream of Pcl1p
orf19.2623	ECM22	CPAR2_202000	Putative transcription factor with zinc cluster DNA-binding motif
orf19.1446	CLB2	CPAR2_214040	B-type mitotic cyclin (cyclin-dependent protein kinase regulatory subunit); essential; required for wild-type mitotic exit; role in cell polarization; interacts with catalytic subunit Cdk1p
orf19.5917	STP3	CPAR2_805900	Transcription factor; regulates SAP2, OPT1 expression and thereby protein catabolism for nitrogen source; activated via amino-acid-induced proteolytic processing; macrophage/pseudohyphal-repressed
orf19.5917.3	orf19.5917.3	CPAR2_404400	Ortholog(s) have RNA binding activity, role in poly(A)+ mRNA export from nucleus, transcription-coupled nucleotide-excision repair and transcription export complex localization
orf19.34	GIT1	CPAR2_407640	Glycerophosphoinositol permease, involved in utilization of glycerophosphoinositol as a phosphate source; fungal-specific (no human or murine homolog); transcription negatively regulated by Rim101p; virulence-group-correlated expression;
orf19.35	orf19.35	CPAR2_407630	Biofilm-induced gene
orf19.2495	GSL1	CPAR2_109680	Beta-1,3-glucan synthase subunit; 10 predicted transmembrane regions; caspofungin induced; repressed upon yeast-to-hyphal transition; similar to S. cerevisiae Fks3p; fungal-specific; young biofilm repressed, induced by biofilm drug exposure
orf19.4907	orf19.4907	CPAR2_207300	Putative protein of unknown function; Hap43p-repressed gene; increased transcription is observed upon fluphenazine treatment; possibly transcriptionally regulated by Tac1p; induced by nitric oxide; fungal-specific (no human/murine homolog
orf19.655	PHO84	CPAR2_208160	High-affinity phosphate transporter; expression regulated upon white-opaque switching or biofilm formation; Hog1p, ciclopirox olamine or alkaline induced; caspofungin or stress repressed; upregulated in RHE model; biofilm-, Hap43p-induced
orf19.5843	orf19.5843	CPAR2_204630	Response regulator of a two-component system involved in stress response; late-stage biofilm-induced ; Plc1p-regulated; greater mRNA abundance observed in a cyr1 homozygous null mutant than in wild type
orf19.5021	PDX1	CPAR2_203480	Pyruvate dehydrogenase complex protein X, an essential component of the mitochondrial pyruvate dehydrogenase complex which is involved in the respiratory pathway; protein present in exponential and stationary growth phase yeast cultures
orf19.5022	orf19.5022	CPAR2_203490	Ortholog(s) have inorganic cation transmembrane transporter activity and role in cellular cobalt ion homeostasis, cellular manganese ion homeostasis, cobalt ion transport, manganese ion transport
orf19.4246	orf19.4246	CPAR2_302800	Protein with similarity to S. cerevisiae Ykr070wp; transposon mutation affects filamentous growth; Hog1p-downregulated; shows colony morphology-related gene regulation by Ssn6p; induced during cell wall regeneration; possibly essential gene
orf19.5537	WSC2	CPAR2_601920	Putative cell wall integrity and stress response protein; mRNA binds to She3p
orf19.949	orf19.949	CPAR2_304100	Ortholog of C. parapsilosis CDC317 : CPAR2_304100, Candida tenuis NRRL Y-1498 : CANTEDRAFT_98299, Debaryomyces hansenii CBS767 : DEHA2B07634g and Candida dubliniensis CD36 : CD36_50420
orf19.5539	orf19.5539	CPAR2_601910	Ortholog(s) have role in retrograde vesicle-mediated transport, Golgi to ER and SNARE complex, integral to cytosolic side of endoplasmic reticulum membrane localization
orf19.1959	orf19.1959	CPAR2_303850	Ortholog(s) have ubiquitin-specific protease activity, role in protein deubiquitination and cytosol, ribosome localization
orf19.217	orf19.217	CPAR2_806500	Ortholog(s) have sequence-specific DNA binding activity
orf19.4793	orf19.4793	CPAR2_207530	Putative ribosome-associated protein; Hap43p-induced gene; ortholog of S. cerevisiae TMA16
orf19.3795	AGP3	CPAR2_212620	Putative serine transporter with possible role in assimilation of sulfur; induced upon early biofilm formation; fungal-specific (no human or murine homolog)
orf19.5711	orf19.5711	CPAR2_600610	Putative phosphatidylinositol transfer protein; possibly an essential gene, disruptants not obtained by UAU1 method
orf19.4833	MLS1	CPAR2_803890	Malate synthase; glyoxylate cycle enzyme; no mammalian homolog; transcription induced upon phagocytosis by macrophage; regulated upon white-opaque switching; biofilm-repressed; strong oxidative stress induced; stationary phase enriched
orf19.4900	orf19.4900	CPAR2_201920	Ortholog(s) have alpha-1,3-mannosyltransferase activity and role in protein O-linked glycosylation
orf19.6385	ACO1	CPAR2_205700	Aconitase; expression greater in high iron; 2 upstream CCAAT motifs; amino acid starvation (3-AT), amphotericin B, phagocytosis, farnesol induced; fluconazole-downregulated; Gcn4p-regulated; Hap43p-repressed; antigenic in infection
orf19.5902	RAS2	CPAR2_806010	Protein similar to S. cerevisiae Ras2p, which activates adenylate cyclase and is involved in pseudohyphal growth of S. cerevisiae; transposon mutation affects filamentous growth

## Sheet: Table S7_B
Table S7_B Intergenic regions bound by Efg1 in both C. albicans (Lassak et al 2011) and C. parapsilosis
Ca_ID	alt_ID	Cp_ID	Cp_rank
orf19.3669	SHA3	CPAR2_106120	5
orf19.3674/orf19.3675	GAL102/GAL7	CPAR2_106160/CPAR2_106170	17
orf19.4459	-	CPAR2_105070	223
orf19.4866	CPP1	CPAR2_804460	284
orf19.4883/orf19.4884	-/WOR1	Not syntenic; CPAR2_403960 and CPAR2_805000	784; 67
orf19.2023	HGT7	CPAR2_212860	508
orf19.5908	TEC1	CPAR2_805930	175
orf19.5991/orf19.5992	-/WOR2	CPAR2_405390/CPAR2_405400	187
orf19.5994	RHB1	CPAR2_405410	50
orf19.6983/orf19.6984	-	CPAR2_405750CPAR2_405760	63
orf19.7380/orf19.7381	-/AHR1	CPAR2_806840/CPAR2_806830	231
tRNA-his/orf19.7436	tRNA-his/AAF1	tRNA-hisCPAR2_404190	140
orf19.6736/orf19.6734	-/TCC1	CPAR2_808280/CPAR2_808290	99
orf19.6715/orf19.6713	-/---	---/CPAR2_808100	314
orf19.740	HAP41	CPAR2_500870	236
orf19.2892	-	CPAR2_501110	262
orf19.2877/orf19.2876	PDC11/CBF1	CPAR2_501020/CPAR2_501030	233
orf19.3127	CZF1	CPAR2_501290	151
orf19.1961	-	CPAR2_303830	112
orf19.4211/orf19.4210	FET3/-	CPAR2_603600/CPAR2_603610	14
orf19.90	-	CPAR2_603130	757
orf19.6514	CUP9	CPAR2_301340	43
orf19.7152/orf19.7151*	-	CPAR2_300800/---*	1
orf19.7150*	NRG1	CPAR2_300790*	1
orf19.7502	-	CPAR2_800410	846
orf19.2822/orf19.2823	-/RFG1	Not syntenic; CPAR2_800980 and CPAR2_801100	202; 164
orf19.2356	CRZ2	CPAR2_203050	109
tG(GCC)1/orf19.610	tG(GCC)1/EFG1	CPAR2_701620	32
LTR/orf19.7561	LTR/DEF1	CPAR2_200930	242
LTR/orf19.7592	LTR/FAA4	CPAR2_200640	125
* additional gene in C. albicans; one intergenic region in C. parapsilosis
Ca_ID	Closest 5' gene from Lassak et al. (2011). For divergent promoters, two genes are listed
alt_ID	Alternative C. albicans gene name
Cp_ID	Equivalent C. parapsilosis intergenic region. Where divergent promoters are not syntenic, both genes are listed.
Cp_rank	Efg1 binding rank for C. parapsilosis (from Table S2)
Regions that are 3' to ORFs or associated with LTRs are not shown.

## Sheet: Table S7_C
Table S7_C. Enrichment of GO terms from genes in Tables S6_A and S6_B
Legend	GOID	Gene Ontology function identifier
	GO_term	Gene Ontology function name
	Cluster frequency	percentage of genes associated to this function in for a particular group of genes
	Background frequency	percentage of genes associated to this function in the whole genome
	Corrected P-value	probability of seeing a similar frequency of genes associated to this term by chance, given the background frequency
	FDR	False Discovery Rate
	Ca_ID	C. albicans gene identifier
Enriched processes for genes in Table S6_A
GOID	GO_term	Cluster frequency	Background frequency	Corrected P-value	FDR	Ca_ID
1900428	regulation of filamentous growth of a population of unicellular organisms	29 out of 218 genes, 13.3%	159 out of 6513 background genes, 2.4%	2.32e-11	0	FLO8:UME6:CLN3:NDT80:ECM22:RFG1:CZF1:HAL9:GAL10:SFL2:BRG1:SFL1:CPP1:WOR1:CLA4:STP2:RBD1:SRR1:TEC1:STP3:WOR2:EFG1:SSN6:NRG1:RIM101:AHR1:DEF1:SCH9:HMS1
40007	growth	56 out of 218 genes, 25.7%	570 out of 6513 background genes, 8.8%	2.99e-11	0	FLO8:CLB2:MP65:UME6:CLN3:CHA1:NDT80:ZCF1:ECM22:PGA59:RFG1:ECM33:CZF1:HAL9:SUR7:SHA3:GAL10:YHB1:ENO1:SFL2:GRF10:BRG1:orf19.4246:orf19.4459:HGT1:SFL1:CAS5:CPP1:WOR1:CLA4:STP2:PDX1:RBD1:SRR1:RAS2:TEC1:STP3:WOR2:RHB1:EFG1:LPD1:CUP9:TCC1:SSN6:FCR1:orf19.6874:NRG1:BCR1:RIM101:SSU1:AHR1:AAF1:DEF1:SCH9:STP4:HMS1
30447	filamentous growth	55 out of 218 genes, 25.2%	553 out of 6513 background genes, 8.5%	3.2e-11	0	FLO8:CLB2:MP65:UME6:CLN3:CHA1:NDT80:ECM22:PGA59:RFG1:ECM33:CZF1:HAL9:SUR7:SHA3:GAL10:YHB1:ENO1:SFL2:GRF10:BRG1:orf19.4246:orf19.4459:HGT1:SFL1:CAS5:CPP1:WOR1:CLA4:STP2:PDX1:RBD1:SRR1:RAS2:TEC1:STP3:WOR2:RHB1:EFG1:LPD1:CUP9:TCC1:SSN6:FCR1:orf19.6874:NRG1:BCR1:RIM101:SSU1:AHR1:AAF1:DEF1:SCH9:STP4:HMS1
10570	regulation of filamentous growth	29 out of 218 genes, 13.3%	166 out of 6513 background genes, 2.5%	7.46e-11	0	FLO8:UME6:CLN3:NDT80:ECM22:RFG1:CZF1:HAL9:GAL10:SFL2:BRG1:SFL1:CPP1:WOR1:CLA4:STP2:RBD1:SRR1:TEC1:STP3:WOR2:EFG1:SSN6:NRG1:RIM101:AHR1:DEF1:SCH9:HMS1
40008	regulation of growth	30 out of 218 genes, 13.8%	193 out of 6513 background genes, 3.0%	6.6e-10	0	FLO8:UME6:CLN3:NDT80:ECM22:RFG1:CZF1:HAL9:GAL10:SFL2:BRG1:SFL1:CPP1:WOR1:CLA4:STP2:RBD1:SRR1:TEC1:STP3:WOR2:EFG1:SSN6:NRG1:BCR1:RIM101:AHR1:DEF1:SCH9:HMS1
44182	filamentous growth of a population of unicellular organisms	46 out of 218 genes, 21.1%	453 out of 6513 background genes, 7.0%	3.01e-09	0	FLO8:MP65:UME6:CLN3:NDT80:ECM22:PGA59:RFG1:ECM33:CZF1:HAL9:SUR7:SHA3:GAL10:YHB1:ENO1:SFL2:GRF10:BRG1:orf19.4246:orf19.4459:HGT1:SFL1:CPP1:WOR1:CLA4:STP2:RBD1:SRR1:RAS2:TEC1:STP3:WOR2:RHB1:EFG1:LPD1:TCC1:SSN6:FCR1:NRG1:RIM101:SSU1:AHR1:DEF1:SCH9:HMS1
51704	multi-organism process	42 out of 218 genes, 19.3%	420 out of 6513 background genes, 6.4%	5.16e-08	0	SSA2:FLO8:MP65:UME6:NDT80:CRZ2:ZCF1:RFG1:GSC1:ECM33:CZF1:SUR7:YWP1:YHB1:ENO1:SFL2:BRG1:MIT1:SFL1:CAS5:CPP1:SWE1:WOR1:CLA4:PDX1:SRR1:TEC1:EFG1:RBT4:ACO1:TCC1:SSN6:NRG1:BCR1:orf19.7239:RIM101:AHR1:ALS7:ALS6:AAF1:DEF1:SCH9
44403	symbiosis, encompassing mutualism through parasitism	21 out of 218 genes, 9.6%	127 out of 6513 background genes, 1.9%	6.84e-07	0	SSA2:MP65:ZCF1:ECM33:YWP1:YHB1:ENO1:CAS5:WOR1:CLA4:TEC1:EFG1:ACO1:NRG1:BCR1:RIM101:ALS7:ALS6:AAF1:DEF1:SCH9
44419	interspecies interaction between organisms	21 out of 218 genes, 9.6%	129 out of 6513 background genes, 2.0%	9.22e-07	0	SSA2:MP65:ZCF1:ECM33:YWP1:YHB1:ENO1:CAS5:WOR1:CLA4:TEC1:EFG1:ACO1:NRG1:BCR1:RIM101:ALS7:ALS6:AAF1:DEF1:SCH9
2001141	regulation of RNA biosynthetic process	48 out of 218 genes, 22.0%	605 out of 6513 background genes, 9.3%	5.51e-06	0	FLO8:orf19.1363:UME6:CLN3:NDT80:CRZ2:ZCF1:ECM22:RFG1:CZF1:HAL9:BUD14:SHA3:GAL1:SFL2:GRF10:BRG1:ZCF21:MIG1:orf19.4342:SFL1:CAS5:MSN4:SFU1:WOR1:STP2:orf19.4972:SRR1:TEC1:STP3:WOR2:EFG1:CUP9:TCC1:SSN6:FCR1:orf19.6874:NRG1:BCR1:RIM101:AHR1:HAP41:AAF1:INO2:SCH9:ADAEC:STP4:HMS1
6355	regulation of transcription, DNA-dependent	48 out of 218 genes, 22.0%	605 out of 6513 background genes, 9.3%	5.51e-06	0	FLO8:orf19.1363:UME6:CLN3:NDT80:CRZ2:ZCF1:ECM22:RFG1:CZF1:HAL9:BUD14:SHA3:GAL1:SFL2:GRF10:BRG1:ZCF21:MIG1:orf19.4342:SFL1:CAS5:MSN4:SFU1:WOR1:STP2:orf19.4972:SRR1:TEC1:STP3:WOR2:EFG1:CUP9:TCC1:SSN6:FCR1:orf19.6874:NRG1:BCR1:RIM101:AHR1:HAP41:AAF1:INO2:SCH9:ADAEC:STP4:HMS1
42710	biofilm formation	20 out of 218 genes, 9.2%	130 out of 6513 background genes, 2.0%	6.44e-06	0	FLO8:MP65:NDT80:CRZ2:ECM33:CZF1:SUR7:YWP1:BRG1:CAS5:WOR1:PDX1:TEC1:EFG1:NRG1:BCR1:AHR1:ALS7:ALS6:DEF1
1900430	positive regulation of filamentous growth of a population of unicellular organisms	16 out of 218 genes, 7.3%	82 out of 6513 background genes, 1.3%	6.44e-06	0	FLO8:UME6:NDT80:ECM22:BRG1:WOR1:CLA4:STP2:SRR1:TEC1:STP3:EFG1:RIM101:DEF1:SCH9:HMS1
90033	positive regulation of filamentous growth	16 out of 218 genes, 7.3%	82 out of 6513 background genes, 1.3%	6.44e-06	0	FLO8:UME6:NDT80:ECM22:BRG1:WOR1:CLA4:STP2:SRR1:TEC1:STP3:EFG1:RIM101:DEF1:SCH9:HMS1
51252	regulation of RNA metabolic process	48 out of 218 genes, 22.0%	614 out of 6513 background genes, 9.4%	8.94e-06	0	FLO8:orf19.1363:UME6:CLN3:NDT80:CRZ2:ZCF1:ECM22:RFG1:CZF1:HAL9:BUD14:SHA3:GAL1:SFL2:GRF10:BRG1:ZCF21:MIG1:orf19.4342:SFL1:CAS5:MSN4:SFU1:WOR1:STP2:orf19.4972:SRR1:TEC1:STP3:WOR2:EFG1:CUP9:TCC1:SSN6:FCR1:orf19.6874:NRG1:BCR1:RIM101:AHR1:HAP41:AAF1:INO2:SCH9:ADAEC:STP4:HMS1
50896	response to stimulus	78 out of 218 genes, 35.8%	1298 out of 6513 background genes, 19.9%	1.62e-05	0	SSA2:FLO8:CDR3:CLB2:PMC1:GPD1:MP65:UME6:CLN3:HGT7:NDT80:PIR1:CRZ2:GSL1:orf19.2726:PGA62:PGA59:orf19.2822:RFG1:GSC1:TEM1:ECM33:CZF1:HAL9:ARP8:SUR7:SHA3:GAL1:GAL10:GAL102:YHB1:PGA23:ENO1:EAF6:SFL2:BRG1:FET3:orf19.4246:MIG1:orf19.4459:SOK1:HGT1:SFL1:CAS5:MSN4:CPP1:SWE1:SFU1:orf19.4883:CLA4:STP2:WSC2:SRR1:RAS2:TEC1:STP3:orf19.5917.3:RHB1:EFG1:LPD1:RBT4:ACO1:orf19.6586:TCC1:SSN6:FCR1:GAC1:NRG1:BCR1:or…
50789	regulation of biological process	80 out of 218 genes, 36.7%	1351 out of 6513 background genes, 20.7%	1.89e-05	0	FLO8:orf19.1363:CLB2:orf19.1777:MP65:UME6:CLN3:NDT80:PHO86:CRZ2:ZCF1:ECM22:orf19.2726:RFG1:GSC1:TEM1:CZF1:HAL9:RPS21:IPL1:BUD14:SHA3:GAL1:GAL10:ENO1:SFL2:GRF10:BRG1:ZCF21:MIG1:orf19.4342:SOK1:HGT1:SFL1:CAS5:MSN4:orf19.4792:CPP1:SWE1:SFU1:orf19.4883:WOR1:CLA4:STP2:orf19.4972:SIM1:orf19.5131:RBD1:WSC2:orf19.5711:SRR1:RAS2:TEC1:STP3:WOR2:RHB1:EFG1:LPD1:ACO1:CUP9:TCC1:orf19.6783:SSN6:FCR1:orf19.6874:…
65007	biological regulation	86 out of 218 genes, 39.4%	1503 out of 6513 background genes, 23.1%	2.13e-05	0	FLO8:CDR3:orf19.1363:CLB2:PMC1:GPD1:orf19.1777:MP65:UME6:CLN3:NDT80:PHO86:CRZ2:ZCF1:ECM22:orf19.2726:RFG1:GSC1:TEM1:CZF1:HAL9:RPS21:IPL1:BUD14:SHA3:GAL1:GAL10:ENO1:SFL2:GRF10:BRG1:ZCF21:MIG1:orf19.4342:SOK1:HGT1:SFL1:CAS5:MSN4:orf19.4792:CPP1:SWE1:SFU1:orf19.4883:WOR1:CLA4:orf19.4907:STP2:orf19.4972:orf19.5022:SIM1:orf19.5131:RBD1:WSC2:orf19.5711:SRR1:RAS2:TEC1:STP3:WOR2:RHB1:EFG1:LPD1:ACO1:CUP9:…
51171	regulation of nitrogen compound metabolic process	51 out of 218 genes, 23.4%	698 out of 6513 background genes, 10.7%	2.72e-05	0	FLO8:orf19.1363:UME6:CLN3:NDT80:CRZ2:ZCF1:ECM22:RFG1:CZF1:HAL9:BUD14:SHA3:GAL1:SFL2:GRF10:BRG1:ZCF21:MIG1:orf19.4342:SFL1:CAS5:MSN4:SFU1:WOR1:STP2:orf19.4972:SIM1:orf19.5711:SRR1:TEC1:STP3:WOR2:EFG1:CUP9:TCC1:orf19.6783:SSN6:FCR1:orf19.6874:NRG1:BCR1:RIM101:AHR1:HAP41:AAF1:INO2:SCH9:ADAEC:STP4:HMS1
45927	positive regulation of growth	17 out of 218 genes, 7.8%	103 out of 6513 background genes, 1.6%	3.04e-05	0	FLO8:UME6:NDT80:ECM22:BRG1:WOR1:CLA4:STP2:SRR1:TEC1:STP3:EFG1:BCR1:RIM101:DEF1:SCH9:HMS1
80090	regulation of primary metabolic process	58 out of 218 genes, 26.6%	852 out of 6513 background genes, 13.1%	3.14e-05	0	FLO8:orf19.1363:CLB2:orf19.1777:UME6:CLN3:NDT80:CRZ2:ZCF1:ECM22:RFG1:CZF1:HAL9:RPS21:BUD14:SHA3:GAL1:SFL2:GRF10:BRG1:ZCF21:MIG1:orf19.4342:HGT1:SFL1:CAS5:MSN4:CPP1:SWE1:SFU1:WOR1:STP2:orf19.4972:SIM1:orf19.5131:orf19.5711:SRR1:TEC1:STP3:WOR2:EFG1:CUP9:TCC1:orf19.6783:SSN6:FCR1:orf19.6874:NRG1:BCR1:RIM101:AHR1:HAP41:AAF1:INO2:SCH9:ADAEC:STP4:HMS1
9405	pathogenesis	25 out of 218 genes, 11.5%	216 out of 6513 background genes, 3.3%	3.25e-05	0	FLO8:MP65:UME6:NDT80:RFG1:GSC1:ECM33:YHB1:SFL2:BRG1:MIT1:CAS5:CPP1:SWE1:CLA4:SRR1:TEC1:EFG1:RBT4:TCC1:SSN6:NRG1:RIM101:AHR1:SCH9
10468	regulation of gene expression	51 out of 218 genes, 23.4%	704 out of 6513 background genes, 10.8%	3.61e-05	0	FLO8:orf19.1363:UME6:CLN3:NDT80:CRZ2:ZCF1:ECM22:RFG1:CZF1:HAL9:RPS21:BUD14:SHA3:GAL1:SFL2:GRF10:BRG1:ZCF21:MIG1:orf19.4342:HGT1:SFL1:CAS5:MSN4:SFU1:WOR1:CLA4:STP2:orf19.4972:SRR1:TEC1:STP3:WOR2:EFG1:CUP9:TCC1:SSN6:FCR1:orf19.6874:NRG1:BCR1:RIM101:AHR1:HAP41:AAF1:INO2:SCH9:ADAEC:STP4:HMS1
51716	cellular response to stimulus	70 out of 218 genes, 32.1%	1132 out of 6513 background genes, 17.4%	4e-05	0	FLO8:CLB2:PMC1:GPD1:MP65:UME6:CLN3:HGT7:NDT80:CRZ2:GSL1:orf19.2726:PGA62:PGA59:orf19.2822:RFG1:GSC1:TEM1:ECM33:CZF1:ARP8:SUR7:SHA3:GAL1:GAL10:GAL102:YHB1:PGA23:ENO1:EAF6:SFL2:BRG1:FET3:orf19.4246:MIG1:orf19.4459:SOK1:HGT1:SFL1:CAS5:MSN4:CPP1:SWE1:SFU1:orf19.4883:CLA4:STP2:WSC2:SRR1:RAS2:TEC1:STP3:orf19.5917.3:RHB1:EFG1:LPD1:RBT4:orf19.6586:TCC1:SSN6:FCR1:NRG1:BCR1:orf19.7239:RIM101:SSU1:AHR1:SCH9…
60255	regulation of macromolecule metabolic process	56 out of 218 genes, 25.7%	814 out of 6513 background genes, 12.5%	4.05e-05	0	FLO8:orf19.1363:CLB2:orf19.1777:UME6:CLN3:NDT80:CRZ2:ZCF1:ECM22:RFG1:CZF1:HAL9:RPS21:BUD14:SHA3:GAL1:SFL2:GRF10:BRG1:ZCF21:MIG1:orf19.4342:HGT1:SFL1:CAS5:MSN4:CPP1:SWE1:SFU1:WOR1:CLA4:STP2:orf19.4972:SIM1:SRR1:TEC1:STP3:WOR2:EFG1:CUP9:TCC1:SSN6:FCR1:orf19.6874:NRG1:BCR1:RIM101:AHR1:HAP41:AAF1:INO2:SCH9:ADAEC:STP4:HMS1
31326	regulation of cellular biosynthetic process	52 out of 218 genes, 23.9%	729 out of 6513 background genes, 11.2%	4.31e-05	0	FLO8:orf19.1363:UME6:CLN3:NDT80:CRZ2:ZCF1:ECM22:RFG1:CZF1:HAL9:RPS21:BUD14:SHA3:GAL1:SFL2:GRF10:BRG1:ZCF21:MIG1:orf19.4342:SFL1:CAS5:MSN4:SFU1:WOR1:STP2:orf19.4972:SIM1:orf19.5131:orf19.5711:SRR1:TEC1:STP3:WOR2:EFG1:CUP9:TCC1:SSN6:FCR1:orf19.6874:NRG1:BCR1:RIM101:AHR1:HAP41:AAF1:INO2:SCH9:ADAEC:STP4:HMS1
9889	regulation of biosynthetic process	52 out of 218 genes, 23.9%	729 out of 6513 background genes, 11.2%	4.31e-05	0	FLO8:orf19.1363:UME6:CLN3:NDT80:CRZ2:ZCF1:ECM22:RFG1:CZF1:HAL9:RPS21:BUD14:SHA3:GAL1:SFL2:GRF10:BRG1:ZCF21:MIG1:orf19.4342:SFL1:CAS5:MSN4:SFU1:WOR1:STP2:orf19.4972:SIM1:orf19.5131:orf19.5711:SRR1:TEC1:STP3:WOR2:EFG1:CUP9:TCC1:SSN6:FCR1:orf19.6874:NRG1:BCR1:RIM101:AHR1:HAP41:AAF1:INO2:SCH9:ADAEC:STP4:HMS1
19219	regulation of nucleobase-containing compound metabolic process	50 out of 218 genes, 22.9%	688 out of 6513 background genes, 10.6%	4.59e-05	0	FLO8:orf19.1363:UME6:CLN3:NDT80:CRZ2:ZCF1:ECM22:RFG1:CZF1:HAL9:BUD14:SHA3:GAL1:SFL2:GRF10:BRG1:ZCF21:MIG1:orf19.4342:SFL1:CAS5:MSN4:SFU1:WOR1:STP2:orf19.4972:SIM1:SRR1:TEC1:STP3:WOR2:EFG1:CUP9:TCC1:orf19.6783:SSN6:FCR1:orf19.6874:NRG1:BCR1:RIM101:AHR1:HAP41:AAF1:INO2:SCH9:ADAEC:STP4:HMS1
35690	cellular response to drug	29 out of 218 genes, 13.3%	288 out of 6513 background genes, 4.4%	5.74e-05	0	CLB2:PMC1:CLN3:HGT7:NDT80:GSL1:PGA62:GSC1:ARP8:GAL102:PGA23:FET3:MIG1:HGT1:SFL1:CAS5:SWE1:CLA4:STP2:STP3:RHB1:EFG1:RBT4:orf19.6586:SSN6:FCR1:NRG1:RIM101:AHR1
1900437	regulation of filamentous growth of a population of unicellular organisms in response to chemical stimulus	8 out of 218 genes, 3.7%	19 out of 6513 background genes, 0.3%	5.82e-05	0	FLO8:NDT80:STP2:EFG1:NRG1:RIM101:SCH9:HMS1
50794	regulation of cellular process	75 out of 218 genes, 34.4%	1266 out of 6513 background genes, 19.4%	6.69e-05	0	FLO8:orf19.1363:CLB2:orf19.1777:UME6:CLN3:NDT80:CRZ2:ZCF1:ECM22:orf19.2726:RFG1:GSC1:TEM1:CZF1:HAL9:RPS21:IPL1:BUD14:SHA3:GAL1:GAL10:ENO1:SFL2:GRF10:BRG1:ZCF21:MIG1:orf19.4342:SOK1:SFL1:CAS5:MSN4:orf19.4792:CPP1:SWE1:SFU1:orf19.4883:WOR1:CLA4:STP2:orf19.4972:SIM1:orf19.5131:WSC2:orf19.5711:SRR1:RAS2:TEC1:STP3:WOR2:RHB1:EFG1:LPD1:CUP9:TCC1:orf19.6783:SSN6:FCR1:orf19.6874:GAC1:NRG1:BCR1:orf19.7239:…
31323	regulation of cellular metabolic process	57 out of 218 genes, 26.1%	855 out of 6513 background genes, 13.1%	9e-05	0	FLO8:orf19.1363:CLB2:orf19.1777:UME6:CLN3:NDT80:CRZ2:ZCF1:ECM22:RFG1:CZF1:HAL9:RPS21:BUD14:SHA3:GAL1:SFL2:GRF10:BRG1:ZCF21:MIG1:orf19.4342:SFL1:CAS5:MSN4:CPP1:SWE1:SFU1:WOR1:STP2:orf19.4972:SIM1:orf19.5131:orf19.5711:SRR1:TEC1:STP3:WOR2:EFG1:CUP9:TCC1:orf19.6783:SSN6:FCR1:orf19.6874:NRG1:BCR1:RIM101:AHR1:HAP41:AAF1:INO2:SCH9:ADAEC:STP4:HMS1
19222	regulation of metabolic process	59 out of 218 genes, 27.1%	902 out of 6513 background genes, 13.8%	9.85e-05	0	FLO8:orf19.1363:CLB2:orf19.1777:UME6:CLN3:NDT80:CRZ2:ZCF1:ECM22:RFG1:CZF1:HAL9:RPS21:BUD14:SHA3:GAL1:SFL2:GRF10:BRG1:ZCF21:MIG1:orf19.4342:HGT1:SFL1:CAS5:MSN4:CPP1:SWE1:SFU1:WOR1:CLA4:STP2:orf19.4972:SIM1:orf19.5131:orf19.5711:SRR1:TEC1:STP3:WOR2:EFG1:CUP9:TCC1:orf19.6783:SSN6:FCR1:orf19.6874:NRG1:BCR1:RIM101:AHR1:HAP41:AAF1:INO2:SCH9:ADAEC:STP4:HMS1
2000112	regulation of cellular macromolecule biosynthetic process	50 out of 218 genes, 22.9%	705 out of 6513 background genes, 10.8%	0.0001	0	FLO8:orf19.1363:UME6:CLN3:NDT80:CRZ2:ZCF1:ECM22:RFG1:CZF1:HAL9:RPS21:BUD14:SHA3:GAL1:SFL2:GRF10:BRG1:ZCF21:MIG1:orf19.4342:SFL1:CAS5:MSN4:SFU1:WOR1:STP2:orf19.4972:SIM1:SRR1:TEC1:STP3:WOR2:EFG1:CUP9:TCC1:SSN6:FCR1:orf19.6874:NRG1:BCR1:RIM101:AHR1:HAP41:AAF1:INO2:SCH9:ADAEC:STP4:HMS1
42221	response to chemical stimulus	47 out of 218 genes, 21.6%	642 out of 6513 background genes, 9.9%	0.0001	0	SSA2:FLO8:CDR3:CLB2:PMC1:CLN3:HGT7:NDT80:CRZ2:GSL1:PGA62:GSC1:ARP8:SUR7:SHA3:GAL1:GAL10:GAL102:YHB1:PGA23:FET3:MIG1:HGT1:SFL1:CAS5:MSN4:CPP1:SWE1:SFU1:CLA4:STP2:TEC1:STP3:RHB1:EFG1:RBT4:orf19.6586:SSN6:FCR1:NRG1:BCR1:orf19.7239:RIM101:orf19.7336:AHR1:SCH9:HMS1
9607	response to biotic stimulus	29 out of 218 genes, 13.3%	296 out of 6513 background genes, 4.5%	0.0001	0	FLO8:MP65:UME6:NDT80:RFG1:ECM33:CZF1:HAL9:SUR7:SHA3:YHB1:ENO1:SFL2:BRG1:orf19.4246:orf19.4459:CPP1:CLA4:SRR1:RAS2:TEC1:EFG1:LPD1:ACO1:FCR1:NRG1:RIM101:SSU1:AHR1
43900	regulation of multi-organism process	16 out of 218 genes, 7.3%	99 out of 6513 background genes, 1.5%	0.0001	0	FLO8:NDT80:CRZ2:CZF1:GAL10:SFL2:BRG1:CAS5:CPP1:WOR1:TEC1:EFG1:BCR1:AHR1:DEF1:SCH9
10556	regulation of macromolecule biosynthetic process	50 out of 218 genes, 22.9%	706 out of 6513 background genes, 10.8%	0.0001	0	FLO8:orf19.1363:UME6:CLN3:NDT80:CRZ2:ZCF1:ECM22:RFG1:CZF1:HAL9:RPS21:BUD14:SHA3:GAL1:SFL2:GRF10:BRG1:ZCF21:MIG1:orf19.4342:SFL1:CAS5:MSN4:SFU1:WOR1:STP2:orf19.4972:SIM1:SRR1:TEC1:STP3:WOR2:EFG1:CUP9:TCC1:SSN6:FCR1:orf19.6874:NRG1:BCR1:RIM101:AHR1:HAP41:AAF1:INO2:SCH9:ADAEC:STP4:HMS1
70887	cellular response to chemical stimulus	42 out of 218 genes, 19.3%	541 out of 6513 background genes, 8.3%	0.0001	0	FLO8:CLB2:PMC1:CLN3:HGT7:NDT80:CRZ2:GSL1:PGA62:GSC1:ARP8:SUR7:GAL1:GAL10:GAL102:PGA23:FET3:MIG1:HGT1:SFL1:CAS5:MSN4:CPP1:SWE1:SFU1:CLA4:STP2:TEC1:STP3:RHB1:EFG1:RBT4:orf19.6586:SSN6:FCR1:NRG1:BCR1:orf19.7239:RIM101:AHR1:SCH9:HMS1
48518	positive regulation of biological process	38 out of 218 genes, 17.4%	463 out of 6513 background genes, 7.1%	0.00011	0	FLO8:orf19.1363:CLB2:MP65:UME6:NDT80:CRZ2:ECM22:CZF1:RPS21:SHA3:GAL1:ENO1:GRF10:BRG1:MIG1:orf19.4342:SFL1:CAS5:MSN4:SFU1:WOR1:CLA4:STP2:orf19.5711:SRR1:TEC1:STP3:WOR2:EFG1:ACO1:BCR1:RIM101:AHR1:INO2:DEF1:SCH9:HMS1
44010	single-species biofilm formation	18 out of 218 genes, 8.3%	126 out of 6513 background genes, 1.9%	0.00011	0	MP65:NDT80:CRZ2:ECM33:CZF1:SUR7:YWP1:BRG1:CAS5:WOR1:PDX1:TEC1:EFG1:BCR1:AHR1:ALS7:ALS6:DEF1
1900429	negative regulation of filamentous growth of a population of unicellular organisms	12 out of 218 genes, 5.5%	56 out of 6513 background genes, 0.9%	0.00016	0	CLN3:RFG1:HAL9:GAL10:SFL2:SFL1:CPP1:RBD1:WOR2:SSN6:NRG1:SCH9
44764	multi-organism cellular process	24 out of 218 genes, 11.0%	221 out of 6513 background genes, 3.4%	0.0002	0	FLO8:MP65:NDT80:CRZ2:ECM33:CZF1:SUR7:YWP1:SFL2:BRG1:SFL1:CAS5:CPP1:WOR1:PDX1:TEC1:EFG1:NRG1:BCR1:orf19.7239:AHR1:ALS7:ALS6:DEF1
60258	negative regulation of filamentous growth	12 out of 218 genes, 5.5%	57 out of 6513 background genes, 0.9%	0.0002	0	CLN3:RFG1:HAL9:GAL10:SFL2:SFL1:CPP1:RBD1:WOR2:SSN6:NRG1:SCH9
9268	response to pH	15 out of 218 genes, 6.9%	92 out of 6513 background genes, 1.4%	0.00023	0	MP65:UME6:NDT80:CRZ2:PGA59:SUR7:SFL2:HGT1:MSN4:STP2:SRR1:EFG1:TCC1:NRG1:RIM101
45926	negative regulation of growth	12 out of 218 genes, 5.5%	58 out of 6513 background genes, 0.9%	0.00025	0	CLN3:RFG1:HAL9:GAL10:SFL2:SFL1:CPP1:RBD1:WOR2:SSN6:NRG1:SCH9
45944	positive regulation of transcription from RNA polymerase II promoter	21 out of 218 genes, 9.6%	177 out of 6513 background genes, 2.7%	0.00027	0	FLO8:orf19.1363:NDT80:SHA3:GRF10:MIG1:orf19.4342:SFL1:CAS5:MSN4:SFU1:WOR1:STP2:TEC1:STP3:EFG1:BCR1:RIM101:AHR1:INO2:SCH9
6357	regulation of transcription from RNA polymerase II promoter	30 out of 218 genes, 13.8%	329 out of 6513 background genes, 5.1%	0.0003	0	FLO8:orf19.1363:CLN3:NDT80:CRZ2:RFG1:CZF1:SHA3:SFL2:GRF10:BRG1:MIG1:orf19.4342:SFL1:CAS5:MSN4:SFU1:WOR1:STP2:TEC1:STP3:EFG1:TCC1:SSN6:NRG1:BCR1:RIM101:AHR1:INO2:SCH9
7154	cell communication	38 out of 218 genes, 17.4%	487 out of 6513 background genes, 7.5%	0.00042	0	orf19.177:MP65:UME6:orf19.2726:orf19.2822:RFG1:TEM1:ECM33:CZF1:SUR7:SHA3:GAL1:GAL10:BRG1:orf19.4246:MIG1:orf19.4459:SOK1:MSN4:CPP1:SFU1:orf19.4883:CLA4:orf19.5114:WSC2:SRR1:RAS2:RHB1:EFG1:FCR1:NRG1:BCR1:orf19.7239:RIM101:SSU1:AHR1:SCH9:HMS1
36171	filamentous growth of a population of unicellular organisms in response to chemical stimulus	10 out of 218 genes, 4.6%	41 out of 6513 background genes, 0.6%	0.00049	0	FLO8:NDT80:SUR7:STP2:RHB1:EFG1:NRG1:RIM101:SCH9:HMS1
42493	response to drug	31 out of 218 genes, 14.2%	356 out of 6513 background genes, 5.5%	0.00053	0	CDR3:CLB2:PMC1:CLN3:HGT7:NDT80:GSL1:PGA62:GSC1:ARP8:GAL102:PGA23:FET3:MIG1:HGT1:SFL1:CAS5:SWE1:CLA4:STP2:STP3:RHB1:EFG1:RBT4:orf19.6586:SSN6:FCR1:NRG1:RIM101:orf19.7336:AHR1
36180	filamentous growth of a population of unicellular organisms in response to biotic stimulus	25 out of 218 genes, 11.5%	257 out of 6513 background genes, 3.9%	0.00094	0	FLO8:UME6:NDT80:RFG1:ECM33:CZF1:HAL9:SUR7:SHA3:ENO1:SFL2:BRG1:orf19.4246:orf19.4459:CPP1:CLA4:SRR1:RAS2:TEC1:EFG1:LPD1:FCR1:NRG1:SSU1:AHR1
22610	biological adhesion	13 out of 218 genes, 6.0%	77 out of 6513 background genes, 1.2%	0.00097	0	MP65:ECM33:YWP1:WOR1:TEC1:EFG1:DFI1:BCR1:AHR1:ALS7:ALS6:AAF1:DEF1
Enriched processes for genes in Table S6_B
GOID	GO_term	Cluster frequency	Background frequency	Corrected P-value	FDR	Ca_ID
1900239	regulation of phenotypic switching	5 out of 41 genes, 12.2%	15 out of 6513 background genes, 0.2%	7.25e-06	0	CZF1:WOR1:WOR2:EFG1:AHR1
1900428	regulation of filamentous growth of a population of unicellular organisms	10 out of 41 genes, 24.4%	159 out of 6513 background genes, 2.4%	1.08e-05	0	RFG1:CZF1:CPP1:WOR1:TEC1:WOR2:EFG1:NRG1:AHR1:DEF1
10570	regulation of filamentous growth	10 out of 41 genes, 24.4%	166 out of 6513 background genes, 2.5%	1.64e-05	0	RFG1:CZF1:CPP1:WOR1:TEC1:WOR2:EFG1:NRG1:AHR1:DEF1
1900190	regulation of single-species biofilm formation	7 out of 41 genes, 17.1%	61 out of 6513 background genes, 0.9%	2.56e-05	0	CRZ2:CZF1:WOR1:TEC1:EFG1:AHR1:DEF1
30447	filamentous growth	16 out of 41 genes, 39.0%	553 out of 6513 background genes, 8.5%	2.68e-05	0	RFG1:CZF1:SHA3:orf19.4459:CPP1:WOR1:TEC1:WOR2:RHB1:EFG1:CUP9:TCC1:NRG1:AHR1:AAF1:DEF1
1900241	positive regulation of phenotypic switching	4 out of 41 genes, 9.8%	8 out of 6513 background genes, 0.1%	3.05e-05	0	CZF1:WOR1:WOR2:EFG1
40007	growth	16 out of 41 genes, 39.0%	570 out of 6513 background genes, 8.8%	4.1e-05	0	RFG1:CZF1:SHA3:orf19.4459:CPP1:WOR1:TEC1:WOR2:RHB1:EFG1:CUP9:TCC1:NRG1:AHR1:AAF1:DEF1
43900	regulation of multi-organism process	8 out of 41 genes, 19.5%	99 out of 6513 background genes, 1.5%	4.45e-05	0	CRZ2:CZF1:CPP1:WOR1:TEC1:EFG1:AHR1:DEF1
40008	regulation of growth	10 out of 41 genes, 24.4%	193 out of 6513 background genes, 3.0%	6.85e-05	0	RFG1:CZF1:CPP1:WOR1:TEC1:WOR2:EFG1:NRG1:AHR1:DEF1
44182	filamentous growth of a population of unicellular organisms	14 out of 41 genes, 34.1%	453 out of 6513 background genes, 7.0%	0.0001	0	RFG1:CZF1:SHA3:orf19.4459:CPP1:WOR1:TEC1:WOR2:RHB1:EFG1:TCC1:NRG1:AHR1:DEF1
7155	cell adhesion	6 out of 41 genes, 14.6%	49 out of 6513 background genes, 0.8%	0.00016	0	WOR1:TEC1:EFG1:AHR1:AAF1:DEF1
42710	biofilm formation	8 out of 41 genes, 19.5%	130 out of 6513 background genes, 2.0%	0.00036	0	CRZ2:CZF1:WOR1:TEC1:EFG1:NRG1:AHR1:DEF1
1900231	regulation of single-species biofilm formation on inanimate substrate	5 out of 41 genes, 12.2%	33 out of 6513 background genes, 0.5%	0.00052	0	CRZ2:CZF1:WOR1:TEC1:EFG1
1900443	regulation of filamentous growth of a population of unicellular organisms in response to biotic stimulus	6 out of 41 genes, 14.6%	60 out of 6513 background genes, 0.9%	0.00054	0	CZF1:CPP1:TEC1:EFG1:NRG1:AHR1
2831	regulation of response to biotic stimulus	6 out of 41 genes, 14.6%	60 out of 6513 background genes, 0.9%	0.00054	0	CZF1:CPP1:TEC1:EFG1:NRG1:AHR1
2001141	regulation of RNA biosynthetic process	15 out of 41 genes, 36.6%	605 out of 6513 background genes, 9.3%	0.00058	0	CRZ2:RFG1:CBF1:CZF1:SHA3:WOR1:TEC1:WOR2:EFG1:CUP9:TCC1:NRG1:AHR1:HAP41:AAF1
6355	regulation of transcription, DNA-dependent	15 out of 41 genes, 36.6%	605 out of 6513 background genes, 9.3%	0.00058	0	CRZ2:RFG1:CBF1:CZF1:SHA3:WOR1:TEC1:WOR2:EFG1:CUP9:TCC1:NRG1:AHR1:HAP41:AAF1
51252	regulation of RNA metabolic process	15 out of 41 genes, 36.6%	614 out of 6513 background genes, 9.4%	0.0007	0	CRZ2:RFG1:CBF1:CZF1:SHA3:WOR1:TEC1:WOR2:EFG1:CUP9:TCC1:NRG1:AHR1:HAP41:AAF1
45785	positive regulation of cell adhesion	5 out of 41 genes, 12.2%	35 out of 6513 background genes, 0.5%	0.00071	0	CRZ2:CZF1:EFG1:AHR1:DEF1
31669	cellular response to nutrient levels	11 out of 41 genes, 26.8%	323 out of 6513 background genes, 5.0%	0.00102	0	orf19.2822:RFG1:CBF1:CZF1:SHA3:orf19.4459:CPP1:RHB1:EFG1:NRG1:AHR1
	p value < 0.001.
